# Supplementary material for: Genome-wide identification and analysis of long noncoding RNAs (lncRNAs) during seed development in peanut (Arachis hypogaea L.)
Source: BMC Plant Biol. 2020 May 6;20:192. doi: 10.1186/s12870-020-02405-4 (PMC7203998; doi:10.1186/s12870-020-02405-4)
Supplement: Supplementary file 1 — Additional file 1: Table S1. Mean sample quality. [file 12870_2020_2405_MOESM1_ESM.xlsx]

## Sheet: Sheet1
Table S1. Mean sample quality
Sample	Raw Data		Valid Data		Valid Ratio(reads)	Q20%	Q30%	GC content%
	Read	Base	Read	Base
C1_1_C1	135853262	20.38G	133470874	20.02G	98.25	99.68	95.76	50
C1_2_C1	139847956	20.98G	136543918	20.48G	97.64	99.66	95.65	51
C1_3_C1	125403404	18.81G	122696370	18.4G	97.84	99.64	95.48	49
C2_1_C2	105521498	15.83G	102984928	15.45G	97.6	99.76	96.43	48
C2_2_C2	108710766	16.31G	106148428	15.92G	97.64	99.81	96.93	49
C2_3_C2	106353892	15.95G	103722034	15.56G	97.53	99.75	96.36	48.5
T1_1_T1	119553426	17.93G	116964032	17.54G	97.83	99.77	96.55	51.5
T1_2_T1	106994082	16.05G	104501788	15.68G	97.67	99.8	96.83	51.5
T1_3_T1	118974186	17.85G	116089706	17.41G	97.58	99.81	96.95	51.5
T2_1_T2	103904950	15.59G	103486970	15.52G	99.6	99.73	96.03	50
T2_2_T2	82432552	12.36G	80902074	12.14G	98.14	99.76	96.43	50
T2_3_T2	130615740	19.59G	127019184	19.05G	97.25	99.68	95.98	51
