# Supplementary material for: Genome-wide identification and analysis of long noncoding RNAs (lncRNAs) during seed development in peanut (Arachis hypogaea L.)
Source: BMC Plant Biol. 2020 May 6;20:192. doi: 10.1186/s12870-020-02405-4 (PMC7203998; doi:10.1186/s12870-020-02405-4)
Supplement: Supplementary file 2 — Additional file 2: Table S2. Statistical data of the RNA-Seq reads for four samples. [file 12870_2020_2405_MOESM2_ESM.xlsx]

## Sheet: Sheet1
Table S2. Statistical data of the RNA-Seq reads for four samples
Summary	C1			C2			T1			T2
	C1-1	C1-2	C1-3	C2-1	C2-2	C2-3	T1-1	T1-2	T1-3	T2-1	T2-2	T2-3
Raw Reads	135853262	139847956	125403404	105521498	108710766	106353892	119553426	106994082	118974186	103904950	82432552	130615740
Valid Reads	133470874	136543918	122696370	102984928	106148428	103722034	116964032	104501788	116089706	103486970	80902074	127019184
Valid Reads Rate (%)	98.25	97.64	97.84	97.6	97.64	97.53	97.83	97.67	97.58	99.6	98.14	97.25
Unique mRNAs	73180	72725	74702	74324	74027	73964	69645	69155	70184	70516	69935	72215
Unique lincRNAs	9528	9429	10177	10274	10089	10131	9005	8867	9044	9388	9398	9693
