# Supplementary material for: Genome-wide identification and analysis of long noncoding RNAs (lncRNAs) during seed development in peanut (Arachis hypogaea L.)
Source: BMC Plant Biol. 2020 May 6;20:192. doi: 10.1186/s12870-020-02405-4 (PMC7203998; doi:10.1186/s12870-020-02405-4)
Supplement: Supplementary file 3 — Additional file 3: Table S3. All lncRNAs in peanut. [file 12870_2020_2405_MOESM3_ESM.xlsx]

## Sheet: Sheet1
Table S3.All lncRNAs in peanut
t_id	class_code	Known/Novel	CPC_Score	CNCI_Score	chr	strand	start	end	t_name	num_exons	length	gene_id	gene_name	cov.C1_1_C1	FPKM.C1_1_C1	cov.C1_2_C1	FPKM.C1_2_C1	cov.C1_3_C1	FPKM.C1_3_C1	cov.C2_1_C2	FPKM.C2_1_C2	cov.C2_2_C2	FPKM.C2_2_C2	cov.C2_3_C2	FPKM.C2_3_C2	cov.T1_1_T1	FPKM.T1_1_T1	cov.T1_2_T1	FPKM.T1_2_T1	cov.T1_3_T1	FPKM.T1_3_T1	cov.T2_1_T2	FPKM.T2_1_T2	cov.T2_2_T2	FPKM.T2_2_T2	cov.T2_3_T2	FPKM.T2_3_T2
29665	j	novel	-1.06009	-0.0004096	chrA05	+	87300642	87306594	MSTRG.10007.1	3	957	MSTRG.10007	LOC107490172	29.3311	2.44	30.35	2.50818	8.2881	0.756429	12.8117	1.37836	13.2828	1.38421	14.4671	1.57426	21.2859	1.89605	18.4454	1.86028	23.6309	2.14839	2.59666	0.287826	5.46291	0.677514	5.0108	0.41234
29667	i	novel	-1.36641	-0.0147456	chrA05	+	87307573	87307804	MSTRG.10008.1	1	232	MSTRG.10008	LOC107490172	12.2069	1.01547	0	0	7.11207	0.649097	6.46552	0.695603	14.4698	1.50791	0	0	10.3448	0.921469	0	0	3.23276	0.293904	0.646552	0.071667	0.646552	0.080186	0.646552	0.053205
3223	x	novel	-1.41372	-0.0004096	chrA01	+	67573126	67573407	MSTRG.1001.1	1	282	MSTRG.1001	LOC107492039	18.172	1.51169	26.7872	2.21375	19.8564	1.81223	11.3652	1.22275	4.1844	0.436057	9.83511	1.07022	15.6631	1.3952	19.7713	1.99399	20.3404	1.84923	8.86525	0.982668	4.50709	0.558973	7.6844	0.632351
29689	u	novel	-1.29457	-0.036864	chrA05	+	87580623	87581323	MSTRG.10024.1	1	701	MSTRG.10024	.	16.3866	1.36317	10.7789	0.890788	9.23823	0.843145	7.34736	0.790478	7.63909	0.796072	4.52211	0.492081	8.71897	0.776645	10.6619	1.07529	0	0	42.2611	4.68442	38.6591	4.79453	56.122	4.61829
29691	u	novel	-1.17228	-0.065536	chrA05	+	87587272	87587908	MSTRG.10026.1	2	279	MSTRG.10026	.	11.0096	0.915864	16.7613	1.38519	8.66189	0.790544	9.07169	0.975992	9.27778	0.96684	8.55376	0.930792	19.3548	1.72404	18.3441	1.85006	13.4803	1.22555	3.16846	0.351208	2.63441	0.326721	2.15054	0.176968
29696	u	novel	-1.09442	-0.0004096	chrA05	-	87710998	87711688	MSTRG.10029.1	2	553	MSTRG.10029	.	1.38156	0.114929	0.678119	0.056041	0.498192	0.045468	26.5814	2.8598	14.1709	1.47675	25.4096	2.76498	0.271248	0.024162	0.811031	0.081795	0.542495	0.049321	3.66184	0.405897	6.38246	0.791558	5.6696	0.466553
29718	u	novel	-1.11947	-0.110592	chrA05	-	88101356	88102091	MSTRG.10037.1	1	736	MSTRG.10037	.	122.967	10.2294	173.378	14.3283	108.711	9.92174	114.6	12.3294	89.2113	9.29674	96.3893	10.4888	189.342	16.8657	173.863	17.5346	215.64	19.6047	28.0408	3.10818	105.59	13.0954	168.027	13.827
29848	u	novel	-1.28647	-0.0004096	chrA05	-	89615966	89616186	MSTRG.10080.1	1	221	MSTRG.10080	.	0	0	0.678733	0.056092	0	0	1.18115	0.127076	20.3756	2.12335	0	0	0	0	0.678733	0.068452	0	0	0	0	0	0	0	0
29958	x	novel	-1.10298	-0.0004096	chrA05	-	91117202	91117475	MSTRG.10109.1	1	274	MSTRG.10109	LOC107490413	15.9891	1.3301	15.5438	1.28457	17.0693	1.55787	29.9015	3.217	19.0803	1.98836	26.4033	2.87312	26.3777	2.3496	21.4051	2.15877	23.4088	2.12819	34.1861	3.78936	24.9161	3.09011	30.1715	2.48283
29990	i	novel	-1.19148	-0.131072	chrA05	-	91628995	91630305	MSTRG.10127.1	1	1311	MSTRG.10127	LOC107490431	224.482	18.6742	202.226	16.7123	197.511	18.0262	145.226	15.6244	128.986	13.4417	132.731	14.4433	106.553	9.49124	98.2571	9.90952	105.976	9.63474	58.0092	6.43002	46.0953	5.71678	67.7574	5.57578
30014	u	novel	-1.22163	-0.036864	chrA05	+	91865702	91866050	MSTRG.10136.1	1	349	MSTRG.10136	.	38.2894	3.18522	0	0	13.4384	1.22648	5.52722	0.594655	13.9427	1.45297	9.65616	1.05075	0	0	18.2894	1.84454	0	0	9.45559	1.0481	0	0	0	0
30059	u	novel	-1.10658	-0.0004096	chrA05	-	92396408	92396935	MSTRG.10149.1	1	528	MSTRG.10149	.	0	0	0.284091	0.023478	0	0	13.786	1.48319	0	0	0	0	0	0	0	0	0	0	0	0	1.13636	0.140933	0	0
30080	u	novel	-1.30314	-0.0774144	chrA05	+	92590039	92590243	MSTRG.10154.1	1	205	MSTRG.10154	.	23.8984	1.98806	20.9585	1.73205	15.8244	1.44424	5.74634	0.61823	5.30488	0.552823	9.46829	1.03031	12.5293	1.11605	0	0	8.07317	0.733966	0	0	0	0	10.4163	0.857157
30189	u	novel	-1.26839	-0.126976	chrA05	-	94162400	94162877	MSTRG.10193.1	1	478	MSTRG.10193	.	17.3636	1.44445	0	0	13.256	1.20983	11.5068	1.23797	11.6886	1.21808	11.4075	1.24132	12.7933	1.13957	11.8329	1.19339	12.059	1.09633	2.14435	0.23769	2.28173	0.282982	3.66663	0.301728
3296	u	novel	-1.03154	-0.049152	chrA01	-	70175189	70175671	MSTRG.1020.1	1	483	MSTRG.1020	.	0	0	0	0	0	0	0	0	0	0	0	0	0	0	15.9275	1.60634	0	0	0	0	0.542443	0.067274	0	0
30304	j	novel	-1.24503	-0.0434176	chrA05	+	95222529	95225486	MSTRG.10227.3	2	2163	MSTRG.10227	LOC107490667	6.38293	0.530984	5.15471	0.425995	4.77472	0.435774	9.48429	1.02038	23.2446	2.42233	2.74975	0.299219	0	0	4.63831	0.467787	0.542091	0.049284	13.4636	1.49237	7.13759	0.88521	3.5023	0.288205
30361	u	novel	-1.00894	-0.0004096	chrA05	-	95586249	95586558	MSTRG.10246.1	1	310	MSTRG.10246	.	0	0	0	0	4.38387	0.400102	48.8097	5.25127	18.3742	1.91478	45.6355	4.9659	4.87097	0.433883	6.04193	0.609347	7.42258	0.674818	6.81935	0.755891	5.35806	0.664511	10.7161	0.881834
30375	u	novel	-1.16699	-0.0004096	chrA05	-	95862909	95863123	MSTRG.10249.1	1	215	MSTRG.10249	.	77.114	6.41496	63.7488	5.26833	87.9093	8.02321	50.5636	5.43996	54.3	5.65862	39.8233	4.33343	74.9771	6.67861	54.3302	5.47937	51.3721	4.67045	21.3954	2.37157	21.4302	2.65779	27.0163	2.22318
30393	i	novel	-1.07276	-0.0004096	chrA05	+	96146725	96147146	MSTRG.10255.1	1	422	MSTRG.10255	LOC107490523	0	0	0	0	0	0	23.4479	2.52268	23.846	2.485	20.2514	2.20369	0	0	0	0	0	0	13.5071	1.49719	13.6967	1.69867	18.0403	1.48454
30403	u	novel	-1.03553	-0.0004096	chrA05	+	96219928	96220323	MSTRG.10257.1	1	396	MSTRG.10257	.	1.83081	0.152301	1.51515	0.125215	6.41414	0.585399	35.2222	3.78944	14.4848	1.50947	24.9659	2.71671	0.378788	0.033741	0.757576	0.076404	0.378788	0.034437	0	0	0.569444	0.070623	0.757576	0.062341
30455	u	novel	-1.14312	-0.0004096	chrA05	-	97125415	97125663	MSTRG.10276.1	1	249	MSTRG.10276	.	2.00803	0.167044	2.40964	0.199137	30.1386	2.75065	14.1888	1.52652	13.9317	1.45183	11.49	1.2503	0.753012	0.067075	2.25301	0.227223	0.60241	0.054768	5.42169	0.600966	4.81928	0.59769	0	0
30456	u	novel	-1.17562	-0.0004096	chrA05	-	97126145	97126415	MSTRG.10277.1	1	271	MSTRG.10277	.	1.51292	0.125856	2.8466	0.235248	17.4723	1.59465	14.8314	1.59566	8.61291	0.897554	13.2762	1.44467	1.12177	0.099922	0.501845	0.050613	0.079072	0.007189	1.60517	0.177924	0.948339	0.117614	2.26937	0.186747
30457	u	novel	-1.06927	-0.0004096	chrA05	-	97271892	97272144	MSTRG.10278.1	1	253	MSTRG.10278	.	0.592885	0.049321	1.18577	0.097994	2.37154	0.216443	9.37549	1.00868	8.66798	0.903293	8.30039	0.903221	11.2648	1.00342	7.71146	0.777724	7.11463	0.64682	14.8221	1.64296	9.98024	1.23776	19.4387	1.59962
30478	u	novel	-1.15096	-0.04096	chrA05	-	97619969	97620626	MSTRG.10286.1	1	658	MSTRG.10286	.	0	0	0	0	0	0	0	0	0	0	0	0	0	0	0	0	0	0	0	0	493.64	61.2216	778.582	64.0697
30541	u	novel	-1.08973	-0.0004096	chrA05	+	98355105	98356223	MSTRG.10304.1	1	1119	MSTRG.10304	.	68.7757	5.72132	70.8579	5.85583	74.0666	6.75983	80.0371	8.61092	83.114	8.66134	77.6138	8.44567	38.5639	3.43509	57.1108	5.7598	40.5372	3.6854	78.5276	8.70438	60.3385	7.48323	131.625	10.8314
30599	j	novel	-1.08245	-0.0262144	chrA05	+	98880064	98883259	MSTRG.10323.2	5	1031	MSTRG.10323	LOC107491073	17.5145	1.457	17.1523	1.4175	15.8118	1.44309	3.14856	0.338743	9.54316	0.994496	2.20537	0.239981	14.6145	1.30179	12.7211	1.28297	13.882	1.26207	3.51697	0.389839	4.59408	0.569762	6.16004	0.506911
30702	u	novel	-1.0643	-0.0589824	chrA05	+	99520848	99521379	MSTRG.10355.1	1	532	MSTRG.10355	.	15.2093	1.26523	0	0	12.1429	1.10824	0	0	0	0	0	0	0	0	13.7124	1.38294	13.0338	1.18496	0	0	12.7387	1.57987	0	0
30714	u	novel	-1.41331	-0.0794624	chrA05	-	99599258	99601529	MSTRG.10362.1	3	652	MSTRG.10362	.	93.1265	7.74702	88.0604	7.27748	77.3727	7.06157	64.2439	6.91178	65.8178	6.8589	62.6994	6.82274	124.406	11.0815	99.1168	9.99623	107.941	9.81341	50.6902	5.61875	44.9678	5.57694	74.921	6.16527
30760	x	novel	-1.16105	-0.094208	chrA05	+	99819473	99819711	MSTRG.10379.1	1	239	MSTRG.10379	LOC107491145	0	0	3.7908	0.313279	0	0	0	0	17.9958	1.87535	16.4017	1.78478	0	0	0	0	0	0	3.7908	0.42019	0	0	0	0
3385	u	novel	-1.09817	-0.0221184	chrA01	-	75158472	75159031	MSTRG.1042.1	1	560	MSTRG.1042	.	0	0	0	0	0	0	0	0	0	0	3.69464	0.402039	0	0	10.3696	1.04581	0	0	12.3214	1.36577	0	0	0	0
30884	u	novel	-1.20136	-0.02048	chrA05	-	100498730	100499905	MSTRG.10424.1	1	1176	MSTRG.10424	.	0	0	14.2747	1.17969	15.3836	1.40401	16.8053	1.80802	12.4421	1.29659	19.9805	2.17421	0	0	11.0553	1.11496	0	0	4.08163	0.452428	3.57143	0.442931	3.68963	0.30362
30969	u	novel	-1.09565	-0.0352256	chrA05	+	101315222	101315853	MSTRG.10452.1	1	632	MSTRG.10452	.	17.4351	1.4504	15.2516	1.26042	9.99842	0.912525	0	0	0	0	0	0	15.106	1.34557	16.837	1.69806	18.5506	1.68652	0	0	0	0	0	0
31140	u	novel	-1.20344	-0.0352256	chrA05	-	103412801	103413249	MSTRG.10504.1	1	449	MSTRG.10504	.	15.4031	1.28136	18.0935	1.49528	12.2116	1.11451	13.167	1.4166	11.3385	1.18159	8.58575	0.934272	16.7862	1.49524	20.5412	2.07164	23.98	2.18012	14.6993	1.62935	8.8441	1.09685	0	0
3412	u	novel	-1.05149	-0.0610304	chrA01	+	76746771	76750023	MSTRG.1051.1	1	3253	MSTRG.1051	.	1.6868	0.140322	1.35629	0.112086	1.34465	0.122723	10.2645	1.10432	10.2723	1.07048	18.3921	2.00137	2.02435	0.180319	1.49731	0.151008	1.78522	0.162302	6.31801	0.70032	5.84491	0.724891	7.28332	0.599347
31177	u	novel	-1.37923	-0.026624	chrA05	-	103797739	103801406	MSTRG.10517.1	2	830	MSTRG.10517	.	0.290349	0.024154	0	0	5.33163	0.486601	0	0	0	0	0	0	0.104384	0.009298	0.193503	0.019515	0	0	0	0	6.81196	0.844825	7.09978	0.584243
31178	u	novel	-1.39994	-0.0241664	chrA05	-	103800253	103801382	MSTRG.10517.2	2	999	MSTRG.10517	.	45.3093	3.76919	50.8198	4.19985	31.9517	2.91613	28.4204	3.05766	31.2908	3.26082	17.2109	1.87284	33.8592	3.01602	31.8185	3.20899	32.2072	2.92809	0	0	0	0	11.6218	0.956362
31182	u	novel	-1.10702	-0.0458752	chrA05	-	103819170	103820028	MSTRG.10518.1	1	859	MSTRG.10518	.	0	0	0	0	0	0	18.695	2.01133	15.0524	1.56861	16.4354	1.78844	12.1769	1.08467	11.3504	1.14472	8.922	0.811137	9.95343	1.10329	8.70314	1.07937	17.7672	1.46207
3413	u	novel	-1.39946	-0.0139264	chrA01	-	76760716	76761530	MSTRG.1052.1	1	815	MSTRG.1052	.	0	0	0	0	0	0	0	0	0	0	0	0	0	0	0	0	0	0	14.316	1.58685	0	0	0	0
31183	u	novel	-1.41669	-0.0004096	chrA05	-	103822383	103822602	MSTRG.10520.1	1	220	MSTRG.10520	.	0	0	0	0	17.6545	1.61128	7.86364	0.846022	5.45455	0.56842	2.04546	0.22258	9.89091	0.881036	0	0	6.13636	0.557883	0	0	0	0	6.81818	0.56107
31207	u	novel	-1.13958	-0.0004096	chrA05	-	104143258	104143467	MSTRG.10528.1	1	210	MSTRG.10528	.	0	0	0	0	0	0	0	0	0	0	0	0	0	0	0	0	0	0	19.6429	2.17731	21.8476	2.70956	14.869	1.22358
31230	u	novel	-1.19428	-0.0069632	chrA05	+	104346880	104347083	MSTRG.10536.1	1	204	MSTRG.10536	.	13.1209	1.0915	22.1038	1.8267	0	0	10.576	1.13783	11.152	1.16215	7.82516	0.851508	16.2574	1.44813	0	0	22.8979	2.08174	12.1324	1.34481	11.1471	1.38247	18.0343	1.48405
31239	u	novel	-1.04374	-0.045056	chrA05	+	104404296	104404864	MSTRG.10543.1	2	327	MSTRG.10543	.	2.29864	0.19122	5.60775	0.463435	15.3853	1.40417	3.12373	0.336072	8.34557	0.869694	2.99388	0.325784	1.98449	0.176769	2.88334	0.290794	1.96648	0.178781	4.89297	0.54236	6.38532	0.791913	0.953412	0.078457
3434	i	novel	-1.18104	-0.0004096	chrA01	+	77119649	77120312	MSTRG.1060.3	1	664	MSTRG.1060	LOC107493810	13.1634	1.09504	14.5689	1.204	16.7061	1.52472	23.6874	2.54845	0	0	32.3175	3.51668	0	0	3.1683	0.319532	4.29498	0.390475	5.58697	0.619287	3.38931	0.420345	2.65286	0.218305
31405	u	novel	-1.33168	-0.0004096	chrA05	-	106847804	106848650	MSTRG.10604.1	2	746	MSTRG.10604	.	88.622	7.37229	76.7346	6.34149	80.3097	7.32962	70.7058	7.607	58.7004	6.11719	75.5985	8.22638	53.2218	4.74075	66.9819	6.75533	58.0905	5.28125	39.1173	4.33595	26.5724	3.29553	53.9873	4.44263
31510	u	novel	-1.25527	-0.0004096	chrA05	+	107353649	107354009	MSTRG.10646.1	1	361	MSTRG.10646	.	4.57064	0.380223	8.29086	0.685172	6.01108	0.548613	10.1911	1.09643	4.53186	0.472266	8.1662	0.888619	20.7645	1.84961	27.2299	2.74622	23.5706	2.14291	1.24654	0.138172	2.90859	0.360725	2.07756	0.170963
3453	u	novel	-1.15511	-0.022528	chrA01	-	78787677	78790653	MSTRG.1065.1	2	864	MSTRG.1065	.	17.5891	1.46321	19.0122	1.57121	9.89585	0.903164	7.18908	0.773449	10.7828	1.12368	6.9038	0.751249	11.783	1.04957	7.95177	0.801961	14.451	1.3138	6.07128	0.672971	7.22847	0.89648	4.98341	0.410086
31594	u	novel	-1.00704	-0.032768	chrA05	-	107650915	107651713	MSTRG.10675.1	1	799	MSTRG.10675	.	0	0	9.01502	0.745018	6.62104	0.604282	0	0	13.9474	1.45347	0	0	0	0	7.76471	0.783094	7.45457	0.677726	6.38298	0.707521	5.15144	0.638885	6.69086	0.550593
31646	u	novel	-1.03043	-0.0458752	chrA05	-	107868437	107871125	MSTRG.10696.1	3	808	MSTRG.10696	.	40.8235	3.39603	57.8283	4.77904	41.2939	3.76877	13.8365	1.48862	21.3104	2.22077	20.2438	2.20286	33.599	2.99285	20.5993	2.07751	25.4849	2.31694	10.7659	1.19335	14.1695	1.75731	20.5199	1.68859
31647	u	novel	-1.04935	-0.053248	chrA05	-	107869612	107871108	MSTRG.10696.2	2	995	MSTRG.10696	.	23.3011	1.93837	23.1752	1.91524	20.1448	1.83855	5.04259	0.542515	4.16207	0.433731	8.01156	0.871791	0.253855	0.022612	0	0	14.4659	1.31516	5.48033	0.607466	2.88798	0.358169	6.80809	0.56024
31670	x	novel	-1.27537	-0.0004096	chrA05	-	108020039	108020297	MSTRG.10706.1	1	259	MSTRG.10706	LOC107491615	28072	2335.26	33182.8	2742.29	22648.7	2067.08	16122.8	1734.6	19968.3	2080.9	21274	2314.96	33176	2955.16	29821.3	3007.57	36902.5	3354.96	4425.96	490.595	5912.58	733.282	11450.9	942.302
31673	u	novel	-1.12529	-0.0208896	chrA05	+	108033009	108033606	MSTRG.10707.1	1	598	MSTRG.10707	.	2942.06	244.744	2067.26	170.842	3377.2	308.227	2762.18	297.174	2763.5	287.985	2749.18	299.156	733.997	65.381	738.667	74.4968	956.684	86.9762	945.868	104.845	1434.56	177.915	1922.98	158.243
31763	u	novel	-1.23409	-0.0004096	chrA06	+	473741	473954	MSTRG.10739.1	1	214	MSTRG.10739	.	0	0	196.217	16.2158	0	0	182.755	19.662	175.43	18.2816	196.389	21.3704	93.5491	8.33291	123.234	12.4285	150.208	13.656	0	0	0	0	326.182	26.8416
31762	u	novel	-1.24575	-0.0458752	chrA06	+	466867	470313	MSTRG.10740.1	1	3447	MSTRG.10740	.	82.6156	6.87263	0	0	85.9827	7.84738	56.9829	6.1306	60.9501	6.35163	66.5036	7.2367	169.049	15.0581	160.865	16.2237	149.921	13.6299	38.8886	4.3106	42.7862	5.30638	53.8549	4.43174
31787	u	novel	-1.30288	-0.077824	chrA06	+	660186	660709	MSTRG.10749.1	1	524	MSTRG.10749	.	38.0592	3.16607	43.4809	3.59335	21.1794	1.93298	7.71756	0.830306	0	0	7.43702	0.809272	9.44656	0.841456	9.04199	0.911912	6.75954	0.614538	14.0305	1.55521	0	0	14.0095	1.15285
31859	u	novel	-1.31666	-0.086016	chrA06	+	1100903	1101166	MSTRG.10778.1	1	264	MSTRG.10778	.	25.9198	2.15622	0	0	11.6907	1.06697	6.84217	0.736126	9.27778	0.96684	5.39268	0.586813	19.5568	1.74203	25.1212	2.53355	12.7336	1.15766	3.2197	0.356887	2.93561	0.364076	3.90404	0.321265
3510	u	novel	-1.00078	-0.0004096	chrA01	+	82219181	82219407	MSTRG.1078.1	1	227	MSTRG.1078	.	0	0	0	0	0	0	0	0	0	0	0	0	0	0	0	0	0	0	89.859	9.96042	68.2504	8.46446	67.5228	5.55647
31861	u	novel	-1.15203	-0.077824	chrA06	+	1104560	1104901	MSTRG.10780.1	1	342	MSTRG.10780	.	13.1998	1.09807	12.1506	1.00415	9.51803	0.868682	3.84503	0.413674	4.72515	0.492409	0	0	18.078	1.6103	12.3363	1.24415	10.3596	0.941839	1.53509	0.170157	0	0	0.657895	0.054138
31885	x	novel	-1.22614	-0.016384	chrA06	-	1285833	1286535	MSTRG.10795.2	2	584	MSTRG.10795	LOC107491754	0	0	0	0	0	0	0	0	0	0	0	0	0	0	0	0	0	0	13.9274	1.54378	13.2532	1.64367	0	0
31886	x	novel	-1.22495	-0.0278528	chrA06	-	1285860	1286692	MSTRG.10795.3	2	784	MSTRG.10795	LOC107491754	0	0	0	0	0	0	0	0	0	0	0	0	0	0	0	0	0	0	6.6433	0.736377	18.3113	2.27099	24.6332	2.02708
32092	u	novel	-1.41042	-0.0004096	chrA06	-	2737039	2737464	MSTRG.10881.1	1	426	MSTRG.10881	.	0	0	0	0	0	0	0	0	0	0	0	0	0.704225	0.062729	1.05634	0.106535	0.704225	0.064024	11.2676	1.24896	0	0	1.34272	0.110493
32097	x	novel	-1.14249	-0.053248	chrA06	-	2767802	2768145	MSTRG.10885.1	1	344	MSTRG.10885	LOC107491969	0	0	19.8576	1.64107	0	0	0	0	13.4884	1.40563	8.18605	0.890778	0	0	8.52326	0.859596	6.40116	0.581957	5.23256	0.580002	12.1541	1.50736	0	0
3573	u	novel	-1.12801	-0.0004096	chrA01	+	85870361	85870670	MSTRG.1090.1	1	310	MSTRG.1090	.	0	0	0	0	0	0	0	0	0	0	0	0	0	0	0	0	0	0	159.405	17.6692	133.552	16.5633	183.336	15.0868
32163	i	novel	-1.19682	-0.0004096	chrA06	+	3240321	3240696	MSTRG.10907.1	1	376	MSTRG.10907	LOC107492002	6.31649	0.525457	0	0	70.9574	6.47607	168.633	18.1427	61.4967	6.40859	169.318	18.4246	4.75798	0.423818	2.80851	0.283247	9.94681	0.904306	5.18617	0.574861	0	0	0	0
3575	u	novel	-1.32661	-0.094208	chrA01	-	85872229	85875440	MSTRG.1092.1	1	3212	MSTRG.1092	.	0	0	0	0	0	0	0	0	0	0	0	0	0	0	0	0	0	0	49.3689	5.47229	37.9028	4.70073	60.2413	4.95727
32300	x	novel	-1.16372	-0.118784	chrA06	-	4203952	4205441	MSTRG.10963.1	2	241	MSTRG.10963	LOC107491854	50.1826	4.17459	88.2531	7.29341	51.2379	4.67633	26.112	2.80931	24.962	2.60129	18.0664	1.96592	52.6473	4.68958	38.4149	3.87426	56.332	5.12137	0.622407	0.068991	11.527	1.42958	23.1328	1.9036
32302	o	novel	-1.22013	-0.073728	chrA06	+	4204054	4205591	MSTRG.10964.2	2	289	MSTRG.10964	LOC107491854	84.1617	7.00125	125	10.3303	11.6107	1.05967	6.27999	0.675643	4.69031	0.488779	53.2931	5.79917	12.2803	1.09387	11.9862	1.20884	18.1626	1.65124	0	0	2.84689	0.353074	51.3694	4.2272
32448	x	novel	-1.20013	-0.0241664	chrA06	-	5119181	5119529	MSTRG.11030.1	1	349	MSTRG.11030	LOC107492156	5.84527	0.486257	0	0	0	0	0	0	0	0	0	0	12.0487	1.07324	15.3467	1.54776	0	0	13.3238	1.47687	0	0	0	0
3638	j	novel	-1.09528	-0.0155648	chrA01	-	87118637	87121951	MSTRG.1106.1	5	1552	MSTRG.1106	LOC107495395	23.8237	1.98185	23.1498	1.91314	25.962	2.36947	14.2237	1.53028	14.1169	1.47113	13.7325	1.49432	20.2476	1.80357	19.2394	1.94035	16.6856	1.51696	11.9858	1.32857	9.44072	1.17085	17.7223	1.45837
32630	u	novel	-1.18697	-0.128614	chrA06	+	6324161	6324641	MSTRG.11093.1	1	481	MSTRG.11093	.	131.94	10.9758	159.85	13.2103	126.745	11.5677	215.398	23.174	183.716	19.1451	197.81	21.525	46.0728	4.10395	46.7963	4.71954	58.2744	5.29797	4.98961	0.553072	7.28066	0.902954	15.8087	1.3009
32646	u	novel	-1.28481	-0.0004096	chrA06	-	6440294	6440510	MSTRG.11097.1	1	217	MSTRG.11097	.	0	0	0	0	0	0	0	0	0	0	0	0	0	0	0	0	0	0	14.9747	1.65986	35.5882	4.41368	0	0
32673	x	novel	-1.14118	-0.0004096	chrA06	+	6549576	6554307	MSTRG.11106.1	2	311	MSTRG.11106	LOC107492273	10.0707	0.837765	3.68918	0.30488	18.2658	1.66707	26.135	2.81178	16.0675	1.6744	18.9089	2.0576	4.98392	0.443945	4.14148	0.417681	6.8328	0.621198	26.5273	2.94042	15.3387	1.90232	31.7503	2.61274
32675	u	novel	-1.06266	-0.114688	chrA06	-	6553959	6554852	MSTRG.11108.1	2	488	MSTRG.11108	.	12.8803	1.07149	10.8986	0.900678	19.4918	1.77896	13.2713	1.42782	18.6516	1.94369	15.5453	1.69159	12.4663	1.11044	14.668	1.47932	16.9599	1.5419	22.4996	2.49397	25.9857	3.22276	31.6291	2.60277
32736	u	novel	-1.13205	-0.0258048	chrA06	+	6961412	6962908	MSTRG.11133.1	1	1497	MSTRG.11133	.	19.6994	1.63875	16.2091	1.33955	23.0788	2.10633	21.9559	2.36216	21.2839	2.218	28.5117	3.10255	3.47896	0.309889	6.48898	0.654433	6.20775	0.564373	9.51637	1.05484	9.41951	1.16821	0	0
32795	u	novel	-1.46392	-0.114688	chrA06	-	7374232	7375064	MSTRG.11156.1	2	546	MSTRG.11156	.	18.1584	1.51056	20.4396	1.68917	13.8984	1.26846	25.6896	2.76385	25.4236	2.6494	28.5623	3.10805	26.4689	2.35772	25.9725	2.61941	21.63	1.96648	23.0202	2.55167	22.2647	2.76128	37.5392	3.08912
32918	u	novel	-1.13639	-0.0004096	chrA06	+	8380471	8381041	MSTRG.11212.1	1	571	MSTRG.11212	.	18.2172	1.51545	10.7636	0.889522	65.1926	5.94993	42.0525	4.52429	35.5587	3.70558	0	0	6.61996	0.589675	5.1979	0.524224	9.52539	0.865994	52.0105	5.7651	46.8914	5.81551	72.1821	5.93989
32943	u	novel	-1.15025	-0.120422	chrA06	+	8524763	8525266	MSTRG.11224.1	1	504	MSTRG.11224	.	7.89286	0.656592	0	0	15.4931	1.414	0	0	0	0	0	0	0	0	6.20437	0.625729	0	0	3.125	0.34639	2.05556	0.254932	2.69775	0.221999
32944	u	novel	-1.08252	-0.028672	chrA06	+	8535756	8538408	MSTRG.11225.1	3	488	MSTRG.11225	.	10.9967	0.914795	3.54463	0.292935	22.069	2.01417	21.2901	2.29053	16.8884	1.75995	30.1311	3.27877	1.16189	0.103495	2.10451	0.212246	1.66199	0.151098	5.75598	0.638021	2.59048	0.321273	12.4611	1.02543
32961	u	novel	-1.27812	-0.012288	chrA06	+	8674441	8676378	MSTRG.11231.1	2	393	MSTRG.11231	.	3.8645	0.321481	1.63868	0.135423	2.67176	0.243843	29.7023	3.19557	21.7125	2.26266	37.9033	4.12451	0.381679	0.033998	1.79644	0.181176	3.43512	0.312301	23.7226	2.62953	21.9822	2.72625	43.2761	3.5612
33073	j	novel	-1.05549	-0.004096	chrA06	-	9673830	9676790	MSTRG.11268.1	5	1057	MSTRG.11268	LOC107492632	0	0	4.46584	0.369065	6.89945	0.629692	6.08568	0.654738	10.5133	1.0956	20.7835	2.26159	6.97454	0.621259	2.69236	0.271533	0.001458	0.000133	13.4987	1.49626	7.8824	0.977581	16.7302	1.37674
33074	j	novel	-1.06207	-0.004096	chrA06	-	9673910	9676797	MSTRG.11268.2	5	1090	MSTRG.11268	LOC107492632	0.046915	0.003903	0.384021	0.031736	3.54852	0.323863	1.63735	0.176156	0.512456	0.053403	1.45501	0.158329	0.213512	0.019019	16.2934	1.64324	0	0	1.70484	0.188973	1.23683	0.153392	1.65086	0.13585
3715	u	novel	-1.11179	-0.0086016	chrA01	+	87644418	87645093	MSTRG.1128.1	1	676	MSTRG.1128	.	41.6368	3.46368	47.3058	3.90944	43.2335	3.94579	19.4778	2.09555	17.6908	1.84357	20.8524	2.26908	24.9194	2.2197	23.0695	2.32663	28.4704	2.58837	7.79512	0.864049	9.70858	1.20407	16.8565	1.38713
3716	u	novel	-1.04669	-0.0086016	chrA01	+	87644482	87645093	MSTRG.1128.2	2	483	MSTRG.1128	.	13.1672	1.09535	9.42606	0.778988	0	0	0	0	0	0	0	0	0	0	0	0	0	0	10.8292	1.20036	0	0	0	0
33145	u	novel	-1.39382	-0.0004096	chrA06	+	10224057	10224478	MSTRG.11296.1	1	422	MSTRG.11296	.	0	0	0	0	17.3543	1.58387	0	0	9.87678	1.02926	0	0	3.90995	0.34828	3.5545	0.358482	6.93128	0.630152	0	0	1.4218	0.176333	0.632701	0.052065
33151	u	novel	-1.46798	-0.0004096	chrA06	+	10363804	10364102	MSTRG.11300.1	1	299	MSTRG.11300	.	17.6505	1.46831	11.9078	0.984084	16.7029	1.52442	0	0	0	0	11.3351	1.23345	8.99498	0.801231	3.67001	0.370132	8.40803	0.764409	5.81104	0.644124	4.51505	0.55996	5.35117	0.44035
33215	x	novel	-1.25668	-0.0004096	chrA06	-	10774714	10775163	MSTRG.11327.1	1	450	MSTRG.11327	LOC107492699	2773.41	230.715	3175.71	262.447	2135.31	194.883	1073.36	115.48	1314.44	136.978	1169.88	127.302	1093.23	97.3795	831.624	83.8718	1088.56	98.966	464.407	51.4771	498.553	61.831	678.218	55.8108
3740	u	novel	-1.39894	-0.106496	chrA01	+	87793652	87794779	MSTRG.1134.1	2	457	MSTRG.1134	.	13.4517	1.11902	14.4214	1.19181	6.83844	0.624123	9.88452	1.06344	3.87348	0.403657	6.56975	0.714898	16.2226	1.44503	22.0635	2.22517	20.342	1.84937	17.1098	1.89654	10.1409	1.25768	16.6249	1.36806
33261	u	novel	-1.06473	-0.0004096	chrA06	-	11014409	11015081	MSTRG.11342.1	2	568	MSTRG.11342	.	11.2359	0.934694	5.26408	0.435034	12.5493	1.14534	23.4525	2.52317	27.8979	2.90725	28.537	3.1053	0	0	0	0	0.264085	0.024009	0	0	0	0	0	0
33417	x	novel	-1.04866	-0.0004096	chrA06	-	12265767	12265992	MSTRG.11391.1	1	226	MSTRG.11391	LOC107492879	0	0	0	0	17.0885	1.55961	1.44063	0.154992	0	0	6.73451	0.732827	0	0	10.2434	1.03307	0	0	0	0	3.31858	0.411573	0	0
33470	u	novel	-1.48127	-0.0004096	chrA06	-	12627849	12628070	MSTRG.11412.1	1	222	MSTRG.11412	.	0	0	0	0	0	0	0	0	0	0	0	0	0	0	0	0	0	0	21.6201	2.39648	21.9099	2.71728	50.2012	4.13107
33549	u	novel	-1.03546	-0.0782336	chrA06	-	13322823	13323595	MSTRG.11434.1	4	381	MSTRG.11434	.	12.2771	1.0213	13.1784	1.08909	13.8995	1.26857	6.93739	0.746371	11.273	1.17476	14.7441	1.6044	7.29344	0.649665	12.836	1.29455	7.13875	0.649014	8.16703	0.905274	19.6181	2.43305	25.7743	2.12097
3767	u	novel	-1.2491	-0.0004096	chrA01	-	88346029	88346891	MSTRG.1145.1	1	863	MSTRG.1145	.	0	0	0	0	0	0	0	0	0	0	0	0	0	0	0	0	0	0	13.7323	1.52216	11.7941	1.46272	0	0
33665	u	novel	-1.00728	-0.189235	chrA06	-	14661258	14666646	MSTRG.11478.1	4	498	MSTRG.11478	.	8.66064	0.720462	12.7932	1.05725	10.5693	0.964625	18.7932	2.02189	15.9297	1.66004	14.3765	1.5644	5.61446	0.50011	8.83133	0.890666	4.33233	0.39387	2.76506	0.306493	0.301205	0.037356	1.8253	0.150205
3770	u	novel	-1.09033	-0.0331776	chrA01	-	88362496	88364881	MSTRG.1149.1	2	346	MSTRG.1149	.	0	0	0	0	0	0	0	0	0	0	0	0	0	0	0	0	0	0	39.5436	4.38321	26.3913	3.27307	57.2091	4.70775
33698	x	novel	-1.46854	-0.0004096	chrA06	+	15070012	15070272	MSTRG.11495.1	1	261	MSTRG.11495	LOC107493029	0.578544	0.048128	0.578544	0.047812	7.52107	0.686425	0	0	0	0	16.682	1.81528	1.15709	0.103068	0.578544	0.058348	0	0	5.2069	0.577158	1.73563	0.215254	0	0
33721	u	novel	-1.10569	-0.086016	chrA06	+	15335981	15336941	MSTRG.11505.1	3	437	MSTRG.11505	.	8.50624	0.707617	23.0709	1.90663	9.01557	0.822823	11.6571	1.25415	7.78421	0.811195	17.7785	1.9346	7.61722	0.678506	4.53593	0.457463	27.0469	2.45895	5.22326	0.578972	4.25482	0.527686	6.75925	0.556221
33748	u	novel	-1.32528	-0.016384	chrA06	-	15619688	15620518	MSTRG.11516.1	1	831	MSTRG.11516	.	0	0	0	0	0	0	0	0	0	0	0	0	0	0	0	0	0	0	13.7509	1.52422	14.145	1.75428	18.5858	1.52943
33766	u	novel	-1.23255	-0.032768	chrA06	+	15955323	15955976	MSTRG.11523.1	1	654	MSTRG.11523	.	8.02752	0.667794	13.6728	1.12994	11.6391	1.06227	0	0	0	0	0	0	8.97706	0.799635	12.9404	1.30507	9.6789	0.879949	13.9908	1.55081	12.6269	1.566	0	0
33873	x	novel	-1.49515	-0.0237568	chrA06	-	16738586	16738875	MSTRG.11553.1	1	290	MSTRG.11553	LOC107493170	93165.5	7750.26	102585	8477.86	74290.8	6780.29	39274.6	4225.42	52081.3	5427.41	49430	5378.8	41685.9	3713.18	34844.2	3514.14	40696	3699.85	19794.6	2194.12	20802.9	2579.99	32104.3	2641.88
33912	u	novel	-1.15779	-0.0086016	chrA06	-	17039149	17039894	MSTRG.11563.1	1	746	MSTRG.11563	.	24.1635	2.01012	28.4718	2.35297	13.8606	1.26501	9.21582	0.991499	11.504	1.19884	12.5188	1.36225	3.41823	0.30448	4.38874	0.442618	3.91689	0.356101	1.80965	0.200591	1.60858	0.199497	7.79088	0.641114
33915	u	novel	-1.02377	-0.0004096	chrA06	-	17081456	17082751	MSTRG.11568.1	2	624	MSTRG.11568	.	1.14263	0.095053	2.73077	0.225676	2.58349	0.235788	2.98397	0.321036	0.900136	0.093803	1.60685	0.174852	4.18127	0.372448	2.35897	0.23791	3.80055	0.345524	2.77885	0.308021	15.258	1.89231	8.1282	0.668872
3796	u	novel	-1.01324	-0.0794624	chrA01	-	88534931	88535221	MSTRG.1159.1	2	210	MSTRG.1159	.	2.5229	0.209875	14.4063	1.19057	11.3762	1.03827	3.13571	0.337361	0.961905	0.10024	7.71905	0.839961	3.0841	0.274717	1.84048	0.185618	21.9714	1.99751	5	0.554225	4.07619	0.505532	0.565325	0.046521
34026	x	novel	-1.08805	-0.0004096	chrA06	+	18139238	18140495	MSTRG.11607.1	1	1258	MSTRG.11607	LOC107493273	5.98649	0.498004	2.76709	0.228678	36.7913	3.35783	70.9308	7.63121	31.0874	3.23963	87.6514	9.53793	0.564785	0.050308	0.780604	0.078726	1.95389	0.177637	12.6391	1.40098	17.659	2.19008	19.9976	1.64561
34068	x	novel	-1.24408	-0.200704	chrA06	-	19245161	19245551	MSTRG.11619.1	1	391	MSTRG.11619	LOC107493311	6.6624	0.554233	19.0921	1.57781	7.78261	0.710295	0	0	4.59591	0.478941	3.83632	0.417455	0.759591	0.067661	0	0	0	0	0	0	0	0	3.06905	0.252553
34081	u	novel	-1.11961	-0.0004096	chrA06	-	19762074	19762580	MSTRG.11624.1	1	507	MSTRG.11624	.	5.52564	0.459667	4.35404	0.359826	42.2761	3.85841	54.4004	5.85276	36.7811	3.83297	78.3392	8.52461	1.99014	0.177272	1.50888	0.152175	3.21992	0.292737	23.3728	2.59075	15.0809	1.87034	27.0957	2.22971
34087	u	novel	-1.36606	-0.0004096	chrA06	-	19907110	19907372	MSTRG.11626.1	1	263	MSTRG.11626	.	53.5266	4.45278	84.467	6.98052	44.3885	4.0512	22.2852	2.39759	24.8964	2.59446	27.0368	2.94205	13.6679	1.21748	18.552	1.87102	16.2256	1.47514	21.2928	2.3602	22.6074	2.80379	26.9474	2.21751
34088	u	novel	-1.25846	-0.114688	chrA06	+	19908057	19910017	MSTRG.11627.1	1	1961	MSTRG.11627	.	0	0	0	0	0	0	0	0	0	0	4.30061	0.467978	0	0	0	0	0	0	99.8586	11.0688	124.765	15.4734	192.994	15.8815
34090	u	novel	-1.42115	-0.090112	chrA06	+	19920945	19921729	MSTRG.11629.1	1	785	MSTRG.11629	.	53.3586	4.4388	59.3159	4.90198	58.6459	5.35243	24.1197	2.59496	17.8166	1.85667	20.1019	2.18742	33.7732	3.00836	26.6529	2.68802	31.186	2.83525	20.2548	2.24514	17.8599	2.215	32.0968	2.64126
34143	u	novel	-1.03727	-0.0004096	chrA06	-	21239477	21240163	MSTRG.11646.1	1	687	MSTRG.11646	.	25.1903	2.09553	12.5598	1.03796	37.9378	3.46247	19.0073	2.04493	20.6062	2.14738	21.2637	2.31384	6.8734	0.61225	8.57276	0.864589	7.28702	0.662494	3.8437	0.426055	0.829515	0.102877	1.89555	0.155985
34168	u	novel	-1.1022	-0.0004096	chrA06	+	21758748	21759484	MSTRG.11654.1	1	737	MSTRG.11654	.	0	0	0	0	0	0	0	0	0	0	0	0	0	0	0	0	0	0	0	0	1729.97	214.552	0	0
34185	u	novel	-1.10464	-0.0004096	chrA06	-	22156347	22157745	MSTRG.11661.1	3	265	MSTRG.11661	.	26.5208	2.20621	23.9011	1.97523	15.4302	1.40827	19.5434	2.10261	17.3623	1.80933	14.6717	1.59652	6.47924	0.577141	15.2038	1.53335	9.95094	0.904682	22.517	2.49589	14.0038	1.73676	18.7245	1.54085
34201	u	novel	-1.25937	-0.0004096	chrA06	-	22602555	22602874	MSTRG.11667.1	1	320	MSTRG.11667	.	0	0	0	0	0	0	0	0	5.15625	0.537335	19.3375	2.10424	0	0	1.40625	0.141825	1.64062	0.149156	0	0	0.46875	0.058135	0.234375	0.019287
34285	u	novel	-1.27722	-0.0004096	chrA06	+	26628516	26629016	MSTRG.11690.1	1	501	MSTRG.11690	.	0	0	7.28343	0.601917	0	0	0	0	0	0	0	0	15.3812	1.37009	0	0	0	0	0	0	0	0	0	0
34294	u	novel	-1.11636	-0.0929792	chrA06	-	26764383	26765124	MSTRG.11694.1	2	371	MSTRG.11694	.	14.696	1.22254	17.8886	1.47835	15.0173	1.37059	7.18041	0.772516	4.80323	0.500547	6.81083	0.741131	27.3857	2.43939	15.5533	1.56859	14.0855	1.28057	13.0521	1.44676	9.76959	1.21163	19.5787	1.61114
34300	i	novel	-1.36313	-0.024576	chrA06	-	26861083	26861824	MSTRG.11696.1	1	742	MSTRG.11696	LOC107493479	53.1899	4.42477	65.2886	5.39558	56.8567	5.18913	39.428	4.24192	37.0414	3.86009	34.4542	3.74919	37.0171	3.29731	33.5892	3.38757	40.7137	3.70145	15.2558	1.69102	15.0697	1.86895	20.328	1.6728
34334	u	novel	-1.30001	-0.098304	chrA06	+	28567647	28567870	MSTRG.11702.1	1	224	MSTRG.11702	.	16.458	1.36911	0	0	0	0	7.77711	0.836713	0	0	7.03897	0.765957	14.7246	1.3116	0	0	14.0328	1.27578	0.803571	0.089072	1.66478	0.206468	3.26685	0.26883
34339	u	novel	-1.0379	-0.3072	chrA06	-	28808572	28808797	MSTRG.11703.1	1	226	MSTRG.11703	.	21.7586	1.81006	13.7121	1.13319	0	0	7.56858	0.814278	0	0	0	0	0	0	0	0	0	0	0	0	1.46018	0.181092	0	0
34404	u	novel	-1.35578	-0.0004096	chrA06	+	32696792	32697002	MSTRG.11715.1	1	211	MSTRG.11715	.	61.5284	5.11843	102.043	8.433	62.5645	5.71007	35.1917	3.78616	23.9225	2.49297	44.932	4.88935	56.3823	5.02227	44.5714	4.49516	53.4046	4.85524	0	0	8.99408	1.11545	25.8318	2.1257
34426	j	novel	-1.07479	-0.0397312	chrA06	-	34200817	34204836	MSTRG.11723.1	3	3835	MSTRG.11723	LOC107493604	44.5242	3.70388	42.7958	3.53672	50.8004	4.63639	50.4101	5.42346	31.8682	3.32099	39.1329	4.25831	38.2186	3.40433	35.6372	3.59412	39.5683	3.59732	13.6153	1.50919	11.2342	1.39328	14.4286	1.18734
34428	i	novel	-1.14807	-0.0118784	chrA06	+	34201375	34202582	MSTRG.11724.1	1	1208	MSTRG.11724	LOC107493604	17.1141	1.42369	19.9437	1.64819	18.3033	1.67048	0	0	8.56267	0.892318	10.5174	1.14447	13.7152	1.22169	14.0622	1.41822	12.418	1.12898	5.11175	0.566612	2.98297	0.36995	3.46192	0.284882
34429	u	novel	-1.22109	-0.0004096	chrA06	-	34218793	34219028	MSTRG.11725.1	1	236	MSTRG.11725	.	11.3845	0.947052	24.2871	2.00714	8.33616	0.760816	8.49025	0.913438	0	0	7.25378	0.789332	9.35113	0.832955	10.5722	1.06623	7.24915	0.659051	0	0	3.63729	0.451099	3.95339	0.325326
34457	i	novel	-1.25805	-0.0004096	chrA06	-	36715401	36716055	MSTRG.11731.1	1	655	MSTRG.11731	LOC107493625	0.687023	0.057152	0.229008	0.018926	2.64886	0.241753	0	0	12.8626	1.34041	0	0	0.43715	0.038939	0	0	0.687023	0.06246	3.74046	0.414611	5.62137	0.697167	2.22672	0.183237
34458	i	novel	-1.00173	-0.0004096	chrA06	-	36716972	36717444	MSTRG.11732.1	1	473	MSTRG.11732	LOC107493625	0	0	0	0	0.951374	0.086829	0	0	0	0	16.7569	1.82343	0	0	0	0	0.158562	0.014416	1.90275	0.21091	0.634249	0.07866	2.85412	0.234867
34473	u	novel	-1.20288	-0.055296	chrA06	-	37518092	37518445	MSTRG.11737.1	1	354	MSTRG.11737	.	69.0028	5.74021	88.9943	7.35466	78.3701	7.15259	44.1695	4.75205	59.0932	6.15812	50.8531	5.53366	112.701	10.0388	79.8785	8.05599	89.4237	8.12989	39.4068	4.36804	45.4887	5.64154	46.5989	3.83464
34549	j	novel	-1.36189	-0.0188416	chrA06	+	42920959	42923858	MSTRG.11751.1	6	1034	MSTRG.11751	LOC107493680	10.6436	0.885418	13.6705	1.12976	15.8497	1.44655	6.58962	0.708955	3.60646	0.37583	2.30443	0.25076	9.62283	0.857156	5.35539	0.540107	6.66871	0.60628	6.48957	0.719336	1.17516	0.145744	10.4745	0.861948
34571	u	novel	-1.21644	-0.032768	chrA06	-	45431947	45433769	MSTRG.11757.1	1	1823	MSTRG.11757	.	41.6561	3.46529	39.8641	3.29445	41.8957	3.82369	32.2058	3.46492	35.324	3.68113	27.5779	3.00093	22.0437	1.96355	21.718	2.19033	25.3971	2.30896	13.794	1.52899	10.6155	1.31654	15.4847	1.27424
34572	u	novel	-1.16387	-0.131482	chrA06	-	45434883	45435125	MSTRG.11758.1	1	243	MSTRG.11758	.	39.8354	3.31383	44.2551	3.65733	21.9383	2.00224	18.0782	1.94497	15.4198	1.6069	10.7654	1.17146	20.9342	1.86472	16.4527	1.6593	26.6831	2.42588	4.32099	0.47896	17.572	2.1793	12.5309	1.03117
34594	j	novel	-1.19852	-0.0380928	chrA06	+	46630728	46635384	MSTRG.11762.2	5	1305	MSTRG.11762	LOC107493714	0.329211	0.027386	14.3741	1.1879	2.15738	0.196897	0.292547	0.031474	9.37524	0.976997	1.61027	0.175225	1.6723	0.148961	0	0	1.58377	0.143987	3.33577	0.369753	3.86907	0.479846	1.71824	0.141395
34596	j	novel	-1.11576	-0.0520192	chrA06	+	46630772	46635358	MSTRG.11762.3	3	783	MSTRG.11762	LOC107493714	0	0	0	0	5.46443	0.498722	0	0	0	0	0	0	0	0	0	0	18.7125	1.70124	0	0	0	0	0	0
34595	j	novel	-1.04522	-0.0376832	chrA06	+	46630772	46633073	MSTRG.11762.4	3	2013	MSTRG.11762	LOC107493714	15.2691	1.2702	2.77631	0.229439	5.81644	0.530849	10.5294	1.13282	7.53259	0.784974	8.58551	0.934246	18.5226	1.6499	0.058114	0.005861	17.0559	1.55063	3.33644	0.369828	12.0371	1.49284	14.7553	1.21422
34597	j	novel	-1.02191	-0.0004096	chrA06	+	46633995	46635377	MSTRG.11762.5	2	517	MSTRG.11762	LOC107493714	4.2564	0.354082	0.089942	0.007433	0.615087	0.056137	3.22965	0.347467	2.76705	0.288355	6.37641	0.69386	14.7051	1.30986	0.663962	0.066963	3.02011	0.274571	5.68964	0.630668	1.1864	0.147138	2.01503	0.165817
34626	u	novel	-1.44564	-0.0004096	chrA06	+	49804722	49805228	MSTRG.11765.1	1	507	MSTRG.11765	.	0	0	0	0	0	0	0	0	0	0	0	0	0	0	0	0	0	0	39.83	4.41496	38.7216	4.80228	64.9839	5.34754
34653	u	novel	-1.41778	-0.0004096	chrA06	+	51567979	51568237	MSTRG.11769.1	1	259	MSTRG.11769	.	21.8564	1.81819	24.4199	2.0181	24.0211	2.19234	15.3346	1.6498	16.9584	1.76724	19.3843	2.10934	30.6693	2.73188	30.8079	3.10707	30.6787	2.78913	4.48842	0.497518	4.95174	0.614118	5.79672	0.477014
34685	u	novel	-1.37322	-0.0004096	chrA06	+	53281127	53282299	MSTRG.11778.1	1	1173	MSTRG.11778	.	2.32737	0.193609	4.48679	0.370797	9.81543	0.895824	0	0	9.91859	1.03362	14.286	1.55456	7.52089	0.669925	9.12021	0.9198	13.6876	1.24439	1.02302	0.113396	0.043052	0.005339	2.09463	0.172368
34686	u	novel	-1.24092	-0.016384	chrA06	+	53285356	53286737	MSTRG.11779.1	1	1382	MSTRG.11779	.	16.5991	1.38085	17.9219	1.4811	14.1539	1.29179	24.6873	2.65602	22.4662	2.34121	25.6699	2.79331	41.7923	3.72266	37.0099	3.73256	40.5789	3.6892	2.76773	0.306789	1.76122	0.218427	2.04848	0.16857
34716	j	novel	-1.09986	-0.0217088	chrA06	+	55960481	55962385	MSTRG.11791.1	2	793	MSTRG.11791	LOC107493807	27.4167	2.28074	36.8009	3.04129	5.0447	0.460414	1.86126	0.200247	26.3651	2.74752	18.6258	2.02679	22.3156	1.98777	14.7666	1.48925	20.4574	1.85987	7.17096	0.794864	15.3106	1.89883	4.15722	0.342099
34739	u	novel	-1.17578	-0.02048	chrA06	+	56838317	56841156	MSTRG.11793.1	2	1212	MSTRG.11793	.	21.3168	1.77331	30.7574	2.54185	18.146	1.65613	12.4555	1.34005	11.4975	1.19816	11.1227	1.21033	4.60942	0.410585	16.8177	1.69611	15.5054	1.40966	9.76485	1.08238	5.14723	0.638363	10.1229	0.833019
34797	x	novel	-1.23224	-0.016384	chrA06	+	61215762	61217001	MSTRG.11807.1	2	444	MSTRG.11807	LOC107493868	0	0	0	0	0	0	0	0	0	0	0	0	0	0	0	0	0	0	372.52	41.292	308.273	38.2323	383.607	31.5672
34799	o	novel	-1.44241	-0.053248	chrA06	-	61216356	61218173	MSTRG.11809.1	2	548	MSTRG.11809	LOC107493868	0	0	0	0	0	0	0	0	0	0	0	0	0	0	0	0	0	0	56.9455	6.31212	43.6153	5.4092	94.8254	7.80321
34814	u	novel	-1.33347	-0.045056	chrA06	+	62714597	62714991	MSTRG.11812.1	1	395	MSTRG.11812	.	0	0	0	0	0	0	0	0	0	0	0	0	0	0	0	0	0	0	18.6906	2.07176	11.2402	1.39402	0	0
34822	u	novel	-1.21324	-0.0004096	chrA06	-	63201349	63201561	MSTRG.11817.1	1	213	MSTRG.11817	.	1.40845	0.117166	0	0	0	0	0	0	2.8169	0.29355	13.7653	1.49789	0	0	0	0	0	0	0	0	2.11268	0.262016	0	0
34841	u	novel	-1.49582	-0.11264	chrA06	+	64758023	64758487	MSTRG.11824.1	1	465	MSTRG.11824	.	1.4828	0.123351	20.9323	1.72988	2.21505	0.202161	0.597849	0.064321	0.486022	0.050649	1.83871	0.200082	0.56129	0.049997	1.56344	0.157678	2.67204	0.242927	57.9054	6.41852	52.9247	6.56377	66.0548	5.43567
34858	u	novel	-1.23325	-0.495616	chrA06	+	65593629	65593923	MSTRG.11828.1	1	295	MSTRG.11828	.	21.1325	1.75798	23.1559	1.91365	16.1763	1.47636	17.965	1.93279	9.21864	0.960678	7.12203	0.774996	21.8542	1.94667	19.0203	1.91826	23.4076	2.12809	2.71186	0.300596	3.72881	0.46245	8.27305	0.680792
34859	u	novel	-1.32882	-0.278528	chrA06	+	65601402	65601665	MSTRG.11829.1	1	264	MSTRG.11829	.	41.0713	3.41664	48.2551	3.9879	34.1175	3.1138	27.0631	2.91163	16.4991	1.71937	17.756	1.93215	47.5051	4.23154	40.0666	4.04084	43.5828	3.9623	5.10417	0.565771	9.14773	1.13451	12.7235	1.04702
34938	i	novel	-1.29505	-0.0004096	chrA06	+	67932782	67933373	MSTRG.11849.1	1	592	MSTRG.11849	LOC107493976	8.55912	0.712017	9.31757	0.770022	7.51943	0.686275	16.3451	1.75852	0	0	3.01551	0.328138	14.8091	1.31913	19.2407	1.94048	16.4882	1.49901	1.01351	0.112343	2.02703	0.251393	1.26689	0.104253
34965	u	novel	-1.08813	-0.0004096	chrA06	-	68621242	68621605	MSTRG.11858.1	1	364	MSTRG.11858	.	0	0	0	0	0	0	0	0	0	0	0	0	0	0	0	0	0	0	89.7788	9.95152	0	0	87.408	7.19283
34994	u	novel	-1.10016	-0.0126976	chrA06	+	69751144	69754069	MSTRG.11867.1	2	726	MSTRG.11867	.	0	0	0	0	0	0	0	0	0	0	0	0	0	0	0	0	0	0	108.459	12.0221	77.6204	9.62655	130.097	10.7057
34997	u	novel	-1.08526	-0.028672	chrA06	+	69904671	69905137	MSTRG.11868.1	1	467	MSTRG.11868	.	78.3062	6.51414	52.0557	4.30198	57.7709	5.27257	109.092	11.7368	102.115	10.6414	90.202	9.81547	31.3191	2.78975	36.8801	3.71947	57.6563	5.24178	78.7002	8.72352	30.1178	3.73523	93.0021	7.65318
34999	u	novel	-1.27554	-0.012288	chrA06	+	69912749	69913494	MSTRG.11870.1	1	746	MSTRG.11870	.	4.00804	0.333421	0	0	0	0	14.6005	1.57082	0	0	0	0	8.64611	0.770155	11.4263	1.15237	8.20912	0.746325	4.82574	0.534908	3.34853	0.415287	7.84182	0.645306
35030	j	novel	-1.10246	-0.147456	chrA06	+	72417914	72419651	MSTRG.11878.1	2	372	MSTRG.11878	LOC107494046	35.4113	2.9458	22.9735	1.89857	19.2151	1.7537	14.8011	1.5924	11.9597	1.24632	8.42306	0.916569	14.8011	1.31841	11.8065	1.19072	10.3459	0.940587	5.92048	0.656255	0	0	0	0
35135	u	novel	-1.24416	-0.0475136	chrA06	-	76127610	76129740	MSTRG.11900.1	1	2131	MSTRG.11900	.	62.8712	5.23013	66.8737	5.52657	51.1341	4.66685	2.10091	0.22603	31.385	3.27064	29.9148	3.25522	1.3907	0.123877	1.79588	0.18112	1.78181	0.161992	18.139	2.01062	0	0	0	0
35136	u	novel	-1.11257	-0.045056	chrA06	-	76149519	76150007	MSTRG.11902.1	1	489	MSTRG.11902	.	0	0	0	0	0	0	9.01022	0.96938	18.2045	1.8971	0	0	0	0	0	0	14.9689	1.36089	0	0	0	0	9.37219	0.77124
35137	u	novel	-1.28139	-0.0569344	chrA06	-	76190796	76193802	MSTRG.11903.1	1	3007	MSTRG.11903	.	41.3449	3.4394	31.2561	2.58306	69.3053	6.32528	32.2688	3.47169	36.1099	3.76303	34.1176	3.71256	17.8416	1.58925	18.1641	1.83191	20.0423	1.82213	35.6668	3.95348	30.0684	3.72911	41.9081	3.44863
35138	u	novel	-1.2663	-0.0221184	chrA06	+	76195333	76197288	MSTRG.11904.1	1	1956	MSTRG.11904	.	319.54	26.5819	263.254	21.7558	381.211	34.792	329.755	35.4772	300.025	31.2657	302.506	32.9176	338.161	30.1218	305.835	30.8444	375.128	34.1045	151.831	16.8297	153.164	18.9955	193.512	15.9241
35141	u	novel	-1.17104	-0.17408	chrA06	-	76210710	76211076	MSTRG.11906.1	1	367	MSTRG.11906	.	39.2463	3.26482	39.9156	3.29871	32.293	2.94728	0	0	19.5102	2.03317	19.6105	2.13395	0	0	0	0	0	0	0	0	0	0	17.4855	1.43888
35142	u	novel	-1.37544	-0.0065536	chrA06	-	76214723	76215007	MSTRG.11908.1	1	285	MSTRG.11908	.	0	0	116.695	9.64388	109.182	9.96475	29.0561	3.12605	44.8772	4.67667	38.3298	4.17092	56.9684	5.07448	54.3895	5.48534	58.8	5.34576	25.2632	2.80029	27.3684	3.39425	36.6807	3.01847
3883	x	novel	-1.03934	-0.0114688	chrA01	-	89184127	89184405	MSTRG.1191.1	1	279	MSTRG.1191	LOC107496767	36.7455	3.05679	30.0358	2.48222	39.7563	3.62843	23.5412	2.53272	28.8961	3.01127	30.2688	3.29375	14.5878	1.29941	14.3477	1.44701	21.4803	1.95286	26.8746	2.97891	23.0609	2.86003	37.5842	3.09282
35145	u	novel	-1.36721	-0.0004096	chrA06	-	76236873	76237548	MSTRG.11911.1	1	676	MSTRG.11911	.	10.9405	0.910116	5.66642	0.468284	45.376	4.14133	26.3865	2.83883	26.9132	2.80463	22.2874	2.42523	3.2929	0.293316	2.16346	0.218192	2.85584	0.259637	22.6378	2.50929	13.4462	1.66761	19.2208	1.58168
35146	u	novel	-1.23734	-0.0380928	chrA06	+	76238016	76241526	MSTRG.11912.1	1	3511	MSTRG.11912	.	18.7155	1.55691	18.4091	1.52136	16.0444	1.46432	8.84311	0.951401	9.88427	1.03004	8.89307	0.967714	16.9749	1.51205	14.9572	1.50848	16.3611	1.48745	7.5225	0.833831	5.98846	0.742694	8.91916	0.73396
35148	u	novel	-1.1669	-0.04096	chrA06	+	76259075	76262076	MSTRG.11914.1	1	3002	MSTRG.11914	.	17.9069	1.48964	18.4088	1.52134	16.7129	1.52534	9.10467	0.979541	7.25029	0.755556	7.77873	0.846455	7.19654	0.641034	5.73973	0.578869	5.3732	0.4885	4.35521	0.482753	3.14457	0.389991	0	0
35150	u	novel	-1.2139	-0.012288	chrA06	-	76268148	76269287	MSTRG.11915.1	2	1058	MSTRG.11915	.	53.5722	4.45657	0	0	57.7649	5.27202	0	0	24.7547	2.57969	0	0	0.10125	0.009019	6.49905	0.655449	69.1052	6.28265	0	0	0	0	0	0
35149	u	novel	-1.19226	-0.012288	chrA06	-	76268148	76269284	MSTRG.11915.2	2	1055	MSTRG.11915	.	2.05028	0.170559	39.1088	3.23202	2.55362	0.233061	21.5233	2.31562	1.84358	0.19212	22.4454	2.44244	70.0631	6.24089	43.4628	4.38336	3.73804	0.339841	14.0195	1.554	16.3413	2.02666	26.9103	2.21446
35152	u	novel	-1.03022	-0.0151552	chrA06	-	76271303	76273380	MSTRG.11917.1	2	2001	MSTRG.11917	.	17.552	1.46012	16.2829	1.34565	15.9135	1.45238	6.56607	0.706421	6.62644	0.690543	6.44369	0.701181	18.2739	1.62775	17.0933	1.72391	0.098411	0.008947	5.6828	0.62991	4.5068	0.558936	8.53144	0.702055
35153	u	novel	-1.01427	-0.0151552	chrA06	-	76271579	76273373	MSTRG.11917.2	2	1718	MSTRG.11917	.	0	0	0.046566	0.003848	0.094039	0.008583	2.10741	0.22673	0.014514	0.001513	0	0	0.066825	0.005952	0.958299	0.096647	24.6524	2.24125	0.078224	0.008671	0	0	0.252646	0.02079
35231	u	novel	-1.05301	-0.0106496	chrA06	+	79508689	79509359	MSTRG.11942.1	1	671	MSTRG.11942	.	0	0	18.4143	1.52179	15.3621	1.40206	0	0	8.12221	0.846418	0	0	13.3398	1.18825	8.44709	0.851915	17.5007	1.59107	6.48286	0.718592	8.93741	1.10842	14.3398	1.18003
35232	u	novel	-1.11744	-0.053248	chrA06	+	79512648	79513010	MSTRG.11943.1	1	363	MSTRG.11943	.	0	0	0	0	2.64942	0.241805	0	0	20.4022	2.12612	0	0	0.672176	0.059874	0	0	0.818182	0.074384	0	0	0	0	0	0
35264	u	novel	-1.42961	-0.110592	chrA06	+	80176867	80179865	MSTRG.11949.1	1	2999	MSTRG.11949	.	74.4212	6.19095	70.0433	5.78851	72.472	6.6143	35.4037	3.80897	34.6856	3.6146	32.1537	3.49886	80.6552	7.18438	64.6705	6.52221	76.727	6.97557	32.869	3.64336	31.0398	3.84958	41.4776	3.41321
35347	u	novel	-1.21367	-0.155648	chrA06	+	81482885	81483366	MSTRG.11969.1	1	482	MSTRG.11969	.	47.5836	3.95839	36.1146	2.98458	46.0787	4.20546	22.0029	2.36722	27.871	2.90445	20.9259	2.27708	29.3454	2.61395	33.5066	3.37924	28.4782	2.58907	9.75104	1.08085	6.95159	0.862142	14.2832	1.17537
35348	u	novel	-1.53435	-0.0815104	chrA06	+	81491599	81491993	MSTRG.11970.1	1	395	MSTRG.11970	.	30.5398	2.54054	30.0806	2.48591	33.7276	3.07821	21.7472	2.33971	23.5584	2.45503	28.4372	3.09444	26.0726	2.32243	21.8944	2.20811	29.7221	2.70216	10.6195	1.17712	10.5968	1.31422	23.4091	1.92634
35368	i	novel	-1.40881	-0.0004096	chrA06	+	81770393	81770731	MSTRG.11975.1	1	339	MSTRG.11975	LOC107494237	0.442478	0.036809	0	0	11.0088	1.00474	19.6401	2.11301	0	0	0	0	3.53982	0.315311	1.58702	0.160056	1.32743	0.120683	1.76991	0.196186	2.65487	0.329259	1.32743	0.109235
35444	u	novel	-1.19297	-0.0004096	chrA06	-	83734101	83734370	MSTRG.11995.1	1	270	MSTRG.11995	.	0	0	8.22593	0.679806	17.0519	1.55627	2.18889	0.235495	4.92593	0.513332	2.22222	0.241815	0	0	0.555556	0.05603	0.833333	0.075762	0	0	1.11111	0.137801	0	0
35459	u	novel	-1.12686	-0.3072	chrA06	+	84280823	84281066	MSTRG.11998.1	1	244	MSTRG.11998	.	18.7459	1.55943	19.4959	1.61118	12.3238	1.12475	4.68443	0.503982	5.93443	0.618428	0	0	6.28688	0.560006	11.459	1.15568	11.3893	1.03545	0	0	1.20902	0.149943	0	0
3911	u	novel	-1.10684	-0.0241664	chrA01	+	89548341	89548582	MSTRG.1200.1	1	242	MSTRG.1200	.	0	0	0	0	0	0	9.02735	0.971222	0	0	0	0	0	0	0	0	0	0	0	0	0	0	0	0
35477	u	novel	-1.06053	-0.0004096	chrA06	+	84428244	84428621	MSTRG.12010.1	1	378	MSTRG.12010	.	0	0	1.19048	0.098383	0	0	0	0	0	0	0	0	0	0	0	0	16.2698	1.47916	5.15873	0.571819	0	0	0	0
3910	x	novel	-1.31921	-0.15401	chrA01	+	89534937	89535442	MSTRG.1203.1	1	506	MSTRG.1203	LOC107496862	17.8557	1.48538	15.6202	1.29089	19.7069	1.79858	16.0623	1.72808	20.002	2.08441	13.8814	1.51053	20.4427	1.82094	15.5076	1.56399	16.3399	1.48553	7.04051	0.780405	8.83202	1.09535	11.1462	0.917228
35565	u	novel	-1.11978	-0.0393216	chrA06	-	86196578	86197318	MSTRG.12036.1	2	509	MSTRG.12036	.	21.0087	1.74768	20.5501	1.6983	14.3084	1.30589	5.34189	0.574716	6.16699	0.642664	12.5643	1.36721	3.6778	0.327601	6.00118	0.605237	5.72728	0.520691	6.778	0.751306	5.77603	0.716348	16.0295	1.31907
35584	u	novel	-1.08371	-0.0294912	chrA06	-	86520947	86523292	MSTRG.12044.1	4	685	MSTRG.12044	.	22.6876	1.88734	27.454	2.26885	13.4993	1.23204	16.8569	1.81358	14.0978	1.46914	12.2062	1.32823	23.4927	2.09262	15.5916	1.57246	17.4876	1.58987	6.26131	0.694035	6.58686	0.816908	15.9204	1.3101
35615	j	novel	-1.17607	-0.0339968	chrA06	-	87107497	87110699	MSTRG.12053.1	2	1020	MSTRG.12053	LOC107494436	0	0	12.8105	1.05868	0.798221	0.072851	10.2349	1.10114	0.448667	0.046756	0.755945	0.082259	9.35547	0.833342	1.24809	0.125873	20.3367	1.8489	12.3784	1.37209	0	0	0	0
35617	j	novel	-1.05584	-0.0364544	chrA06	-	87107986	87110722	MSTRG.12053.3	2	970	MSTRG.12053	LOC107494436	6.21416	0.516944	0.025773	0.00213	27.1335	2.47639	0	0	0.601702	0.062704	0	0	9.29246	0.827729	0	0	0.231959	0.021088	0	0	0.084536	0.010484	0.545614	0.044899
35618	j	novel	-1.17343	-0.0352256	chrA06	-	87109584	87110697	MSTRG.12053.4	3	948	MSTRG.12053	LOC107494436	25.6657	2.13508	17.7837	1.46968	0.921897	0.084139	0	0	7.6946	0.801857	1.91318	0.208186	1.50461	0.134023	1.10338	0.111279	1.35865	0.123521	1.01055	0.112014	8.14346	1.00996	0.69838	0.05747
35658	u	novel	-1.50448	-0.0036864	chrA06	+	87940668	87940979	MSTRG.12065.1	1	312	MSTRG.12065	.	18.0892	1.50481	23.546	1.94589	10.6891	0.975562	5.83814	0.628106	0	0	0	0	2.64423	0.235536	0.096154	0.009697	2.11859	0.19261	0.160256	0.017764	0	0	1.06811	0.087895
35664	u	novel	-1.34917	-0.0004096	chrA06	+	88040811	88041110	MSTRG.12069.1	1	300	MSTRG.12069	.	0	0	0	0	2.3	0.209914	7	0.753106	8.41667	0.877104	9.58889	1.04343	1	0.089075	3.58	0.361054	2.16667	0.196981	14.25	1.57954	22.0733	2.73755	18.7133	1.53993
35738	u	novel	-1.25055	-0.0004096	chrA06	+	89290479	89290893	MSTRG.12094.1	1	415	MSTRG.12094	.	9.37349	0.779763	5.75904	0.475938	29.412	2.68435	30.4578	3.27685	24.094	2.51084	27.3711	2.97843	7.12289	0.634474	5.14217	0.518603	4.94458	0.449532	13.7349	1.52245	10.6964	1.32657	22.6265	1.86194
35740	u	novel	-1.20937	-0.0004096	chrA06	-	89379457	89379755	MSTRG.12095.1	1	299	MSTRG.12095	.	14.0401	1.16797	4.50502	0.372303	18.5452	1.69256	5.51839	0.593705	15.5886	1.6245	8.52508	0.927671	10.0167	0.892243	5.83946	0.588928	5.49498	0.499572	13.5251	1.49919	12.4415	1.543	7.98662	0.657222
35748	u	novel	-1.10568	-0.008192	chrA06	+	89913054	89913806	MSTRG.12101.1	1	753	MSTRG.12101	.	0	0	94.6069	7.8185	60.4236	5.51468	61.7796	6.64665	59.081	6.15685	54.7092	5.95327	0	0	41.2337	4.15855	31.1487	2.83186	0	0	56.9522	7.06325	72.0744	5.93102
35808	x	novel	-1.13126	-0.0004096	chrA06	+	90807350	90807634	MSTRG.12122.1	1	285	MSTRG.12122	LOC107494601	13.6316	1.13399	10.1684	0.840338	12.8526	1.17302	0	0	12.8982	1.34413	8.52982	0.928187	6.44912	0.574458	10.8316	1.0924	4.68421	0.425861	4.70526	0.521554	0.512281	0.063533	8.48421	0.698168
35818	i	novel	-1.24889	-0.0229376	chrA06	-	90911027	90911851	MSTRG.12124.1	1	825	MSTRG.12124	LOC107494591	0	0	17.4158	1.43927	0	0	0	0	0	0	0	0	0	0	5.57576	0.562332	0	0	2.90909	0.322458	4.42667	0.548999	0	0
35821	u	novel	-1.13401	-0.0520192	chrA06	+	90966985	90967287	MSTRG.12125.1	1	303	MSTRG.12125	.	42.3201	3.52053	43.3652	3.58379	41.7426	3.80972	39.7079	4.27204	29.6667	3.09157	37.5957	4.09104	55.8465	4.97455	72.5842	7.32033	61.5743	5.59797	21.2871	2.35957	19.1601	2.37625	24.0039	1.97528
35846	u	novel	-1.05385	-0.028672	chrA06	-	91299664	91300509	MSTRG.12135.1	2	765	MSTRG.12135	.	13.8656	1.15345	20.1556	1.66569	13.5359	1.23538	5.05882	0.544262	10.1176	1.05436	7.8915	0.858727	17.5791	1.56586	20.4889	2.06637	14.9294	1.3573	7.64706	0.847638	3.72941	0.462525	9.12876	0.751208
35872	u	novel	-1.3254	-0.0483328	chrA06	+	91959094	91959423	MSTRG.12146.1	1	330	MSTRG.12146	.	59.3606	4.93809	59.0879	4.88314	45.0273	4.1095	18.0909	1.94634	16.2061	1.68884	16.9061	1.83966	42.2212	3.76087	20.7	2.08766	32.7818	2.98033	31.8182	3.52688	23.1636	2.87277	30.3636	2.49863
35908	u	novel	-1.45245	-0.0454656	chrA06	+	92409514	92409917	MSTRG.12163.1	1	404	MSTRG.12163	.	27.3787	2.27758	20.1275	1.66337	19.5044	1.7801	8.37376	0.900905	8.76361	0.913259	9.03218	0.982851	11.7863	1.04987	10.4876	1.05771	16.4295	1.49367	13.1807	1.46101	11.3991	1.41373	15.9222	1.31024
35921	u	novel	-1.50356	-0.147456	chrA06	-	92525107	92525458	MSTRG.12172.1	1	352	MSTRG.12172	.	0	0	0	0	0	0	0	0	0	0	0	0	0	0	0	0	0	0	114.794	12.7243	92.2589	11.442	176.728	14.543
35932	u	novel	-1.01643	-0.0004096	chrA06	+	92581494	92581813	MSTRG.12174.1	1	320	MSTRG.12174	.	44.9906	3.74268	34.4672	2.84843	35.2906	3.22087	29.5375	3.17784	35.3031	3.67895	50.275	5.47076	53.3875	4.75551	42.3899	4.27515	29.5158	2.68341	7.96875	0.883295	7.80625	0.968137	18.1953	1.4973
35940	u	novel	-1.14694	-0.0237568	chrA06	-	92683815	92684314	MSTRG.12178.1	1	500	MSTRG.12178	.	17.5393	1.45906	21.556	1.78143	11.032	1.00686	9.482	1.02014	7.95933	0.829445	0	0	0	0	15.078	1.52066	9.988	0.908051	7.475	0.828566	6.952	0.862192	7.852	0.646144
35959	x	novel	-1.28119	-0.0720896	chrA06	+	93197680	93201816	MSTRG.12186.1	1	4137	MSTRG.12186	LOC107494697	65.5764	5.45517	70.1322	5.79586	0	0	36.0717	3.88083	34.7446	3.62075	36.2691	3.94668	32.8996	2.93054	32.2319	3.25068	34.5161	3.138	13.9676	1.54824	8.91276	1.10537	18.0699	1.48698
35987	u	novel	-1.1512	-0.032768	chrA06	-	93675796	93677211	MSTRG.12196.1	2	1067	MSTRG.12196	.	0	0	5.4679	0.451878	0	0	0	0	9.86699	1.02824	0	0	2.33177	0.207703	0	0	0	0	0	0	0	0	0	0
35988	u	novel	-1.17453	-0.0004096	chrA06	-	93675963	93677237	MSTRG.12196.2	1	1275	MSTRG.12196	.	9.80157	0.815374	1.70725	0.141091	0	0	0	0	6.81327	0.710013	0	0	3.56314	0.317388	0	0	0	0	0	0	3.40941	0.422838	0	0
36063	u	novel	-1.289	-0.0004096	chrA06	+	95082067	95082384	MSTRG.12223.1	1	318	MSTRG.12223	.	35.7544	2.97434	33.9513	2.8058	32.1321	2.9326	25.7068	2.7657	29.3538	3.05897	17.9041	1.94826	14.1095	1.25681	16.6478	1.67898	17.8774	1.62531	10.2987	1.14156	6.36792	0.789755	13.1164	1.07935
36200	j	novel	-1.1633	-0.0004096	chrA06	+	96902105	96904568	MSTRG.12274.1	2	712	MSTRG.12274	LOC107494879	83.5395	6.94949	85.5747	7.07206	71.1918	6.49746	28.2108	3.0351	26.8604	2.79914	26.784	2.91455	16.7444	1.49152	22.2858	2.24759	22.6225	2.0567	20.1457	2.23304	12.2397	1.51797	19.1078	1.57238
36209	u	novel	-1.39453	-0.11223	chrA06	+	97041196	97041528	MSTRG.12277.1	1	333	MSTRG.12277	.	0	0	0	0	0	0	0	0	0	0	0	0	0	0	14.3934	1.45162	0	0	0	0	0	0	0	0
36242	u	novel	-1.0942	-0.0462848	chrA06	+	97410835	97414303	MSTRG.12285.1	2	1019	MSTRG.12285	.	62.0144	5.15886	51.2163	4.23262	43.868	4.0037	36.7815	3.95719	43.1971	4.50158	47.8009	5.20153	16.2146	1.44432	18.223	1.83784	20.0812	1.82567	29.1411	3.23014	27.9387	3.46498	38.6092	3.17716
36241	u	novel	-1.07751	-0.0462848	chrA06	+	97410835	97414302	MSTRG.12285.2	3	940	MSTRG.12285	.	12.4939	1.03935	19.0932	1.5779	8.54895	0.780237	4.28902	0.461441	1.92841	0.20096	3.80734	0.414302	13.8498	1.23367	4.65614	0.469586	6.98999	0.635489	8.44585	0.93618	7.63239	0.946575	10.0598	0.827827
36260	u	novel	-1.28104	-0.118784	chrA06	+	97582789	97587137	MSTRG.12290.1	2	763	MSTRG.12290	.	1.97376	0.164194	0.162516	0.013431	16.1966	1.47821	5.79254	0.6232	5.74456	0.598643	8.41359	0.915539	1.40027	0.12473	0.549018	0.05537	1.83765	0.167068	4.48123	0.496722	2.51053	0.311358	1.58908	0.130766
36525	u	novel	-1.2878	-0.0004096	chrA06	-	100484464	100484726	MSTRG.12368.1	1	263	MSTRG.12368	.	0	0	0	0	0	0	0	0	0	0	0	0	0	0	0	0	0	0	63.3194	7.01864	38.4349	4.76672	114.052	9.38538
36529	x	novel	-1.07207	-0.0397312	chrA06	+	100498259	100499474	MSTRG.12370.1	1	1216	MSTRG.12370	LOC107495055	0.869243	0.072311	0.169408	0.014	0	0	7.47122	0.803803	2.04523	0.213134	3.87911	0.422112	8.8639	0.789555	17.3651	1.75133	9.78618	0.889703	142.969	15.8474	54.2385	6.7267	161.586	13.2969
36621	i	novel	-1.15226	-0.0004096	chrA06	+	101416451	101417763	MSTRG.12404.1	1	1313	MSTRG.12404	LOC107495210	2.73039	0.227136	1.59711	0.131988	0	0	0	0	0.901752	0.093972	1.46915	0.159868	0.342727	0.030529	0.571211	0.057608	0.456969	0.041545	13.4806	1.49425	13.6847	1.69719	12.9002	1.06156
36655	u	novel	-1.05056	-0.147456	chrA06	-	101845219	101846896	MSTRG.12417.1	1	1678	MSTRG.12417	.	0	0	0	0	0	0	0	0	0	0	0	0	0	0	0	0	0	0	87.6993	9.72102	87.566	10.86	179.368	14.7602
36687	u	novel	-1.38504	-0.270336	chrA06	-	102163465	102163704	MSTRG.12427.1	1	240	MSTRG.12427	.	31.2599	2.60045	37.6331	3.11007	21.664	1.9772	30.0833	3.23656	35.1076	3.65858	37.4021	4.06997	5.29167	0.471357	8.7	0.877421	7.48174	0.680196	4.58333	0.508039	6.925	0.858844	8.63438	0.710525
36696	u	novel	-1.28675	-0.0004096	chrA06	-	102256995	102257536	MSTRG.12429.1	1	542	MSTRG.12429	.	39.6458	3.29805	25.3791	2.09738	273.812	24.99	222.818	23.9723	189.642	19.7627	213.042	23.1825	8.19926	0.730352	12.4456	1.25517	18.6559	1.69609	90.7768	10.0621	129.189	16.0221	209.744	17.2599
36721	i	novel	-1.19376	-0.0831488	chrA06	-	102570000	102570672	MSTRG.12433.1	1	673	MSTRG.12433	LOC107495234	23.8722	1.98588	26.3744	2.17964	23.7637	2.16884	0	0	7.79049	0.81185	7.87073	0.856466	11.7296	1.04482	10.2095	1.02966	10.6478	0.96804	20.2823	2.24819	15.4324	1.91394	15.9421	1.31188
36722	u	novel	-1.24602	-0.172032	chrA06	-	102581564	102582009	MSTRG.12434.1	2	362	MSTRG.12434	.	1.27183	0.105801	26.5227	2.19189	4.67982	0.427113	15.5249	1.67027	19.8879	2.07253	16.6105	1.8075	23.0378	2.0521	16.5161	1.66569	29.797	2.70897	14.2013	1.57414	15.7523	1.95361	13.4279	1.10499
36803	u	novel	-1.06498	-0.0004096	chrA06	-	103245671	103245980	MSTRG.12464.1	1	310	MSTRG.12464	.	283.335	23.5701	314.805	26.0161	248.103	22.6436	105.613	11.3625	126.535	13.1863	152.245	16.5668	120.606	10.7431	142.223	14.3436	155.361	14.1245	9.67742	1.07269	12.2968	1.52506	32.6323	2.68532
36828	u	novel	-1.01622	-0.110182	chrA06	-	103605457	103611025	MSTRG.12475.1	8	1743	MSTRG.12475	.	0	0	19.2232	1.58864	11.4956	1.04916	3.79965	0.408792	12.6177	1.31489	19.7121	2.145	0.228714	0.020373	0	0	31.2294	2.8392	36.9509	4.09582	31.2014	3.86962	13.2369	1.08927
36830	u	novel	-1.00708	-0.110182	chrA06	-	103605546	103611006	MSTRG.12475.3	8	1648	MSTRG.12475	.	19.8434	1.65074	0	0	0	0	0	0	3.53166	0.368035	3.29672	0.358738	55.0495	4.90355	0	0	0	0	7.21167	0.799377	11.0389	1.36905	26.9525	2.21793
36998	u	novel	-1.20411	-0.0335872	chrA06	+	105117209	105117585	MSTRG.12527.1	1	377	MSTRG.12527	.	0	0	0	0	0	0	0	0	0	0	0	0	0	0	0	0	0	0	0	0	11.7215	1.45371	18.2228	1.49956
37076	u	novel	-1.2416	-0.0004096	chrA06	+	105605454	105606885	MSTRG.12561.1	1	1432	MSTRG.12561	.	0.418994	0.034855	0.209497	0.017313	0.314246	0.02868	0	0	0.837989	0.087327	12.7123	1.38331	2.58589	0.230339	1.76536	0.178042	0	0	0.837989	0.092887	0.674581	0.083662	0.302374	0.024882
37099	i	novel	-1.02405	-0.0004096	chrA06	+	105795597	105795857	MSTRG.12572.1	1	261	MSTRG.12572	LOC107495593	0	0	2.42529	0.20043	3.65134	0.333247	0	0	1.49115	0.155393	0	0	6.24138	0.555953	2.05364	0.207116	0	0	0	0	0	0	0	0
37130	i	novel	-1.10289	-0.0004096	chrA06	-	106090036	106090624	MSTRG.12587.1	1	589	MSTRG.12587	LOC107495475	16.4842	1.37129	12.0243	0.993714	26.9633	2.46086	6.80784	0.732433	0	0	11.0482	1.20223	4.76868	0.424771	2.21484	0.223373	3.90733	0.355232	0.175085	0.019407	0.380643	0.047208	1.78606	0.146975
343	i	novel	-1.05232	-0.0004096	chrA01	+	2906568	2907014	MSTRG.126.1	2	362	MSTRG.126	LOC107473126	96.8729	8.05867	88.2113	7.28995	79.7307	7.27677	87.1271	9.37371	99.692	10.3889	67.4903	7.34407	3.69337	0.328988	2.90055	0.29253	4.1326	0.375712	3.72928	0.413372	2.48619	0.308339	5.73481	0.471919
37394	u	novel	-1.13893	-0.04096	chrA06	-	108240757	108244255	MSTRG.12689.1	3	1436	MSTRG.12689	.	7.25524	0.603549	8.08157	0.667876	0	0	3.62776	0.390298	0	0	16.8569	1.83431	0	0	0	0	0	0	13.1482	1.45741	0	0	7.43279	0.611647
37395	u	novel	-1.18333	-0.04096	chrA06	-	108240911	108244261	MSTRG.12689.2	2	1769	MSTRG.12689	.	14.6097	1.21536	0	0	18.8243	1.71804	5.89006	0.633691	6.08915	0.634552	2.40689	0.261909	6.33946	0.564689	0	0	0	0	0	0	13.0248	1.61534	3.72405	0.306453
37396	u	novel	-1.08297	-0.04096	chrA06	-	108241450	108244260	MSTRG.12689.3	2	1142	MSTRG.12689	.	0	0	0	0	0	0	0	0	0	0	0	0	18.8746	1.68126	22.4452	2.26367	9.07329	0.824891	0	0	0	0	0	0
37397	u	novel	-1.1585	-0.04096	chrA06	-	108241475	108244254	MSTRG.12689.4	3	1569	MSTRG.12689	.	0.741933	0.06172	9.2957	0.768214	1.1995	0.109475	1.44981	0.15598	4.11402	0.428723	3.72858	0.405731	0.834585	0.074341	2.14664	0.216496	17.4888	1.58998	0.773365	0.085724	1.3071	0.162108	1.26683	0.104248
37398	u	novel	-1.12064	-0.04096	chrA06	-	108241753	108244258	MSTRG.12689.5	2	1328	MSTRG.12689	.	0	0	6.10923	0.504879	0	0	6.56185	0.705967	9.68324	1.00909	0	0	2.40908	0.214589	4.14805	0.418344	5.20812	0.473493	0.618889	0.068601	0	0	1.67475	0.137816
37399	u	novel	-1.00719	-0.045056	chrA06	-	108244366	108247720	MSTRG.12690.1	2	1267	MSTRG.12690	.	37.457	3.11597	36.7072	3.03355	39.5075	3.60573	29.3796	3.16086	29.88	3.11381	29.498	3.20988	44.9566	4.00452	32.8469	3.31271	41.4349	3.76702	29.3962	3.25842	11.7324	1.45507	34.8019	2.86386
37410	j	novel	-1.06049	-0.192512	chrA06	+	108285610	108287131	MSTRG.12695.1	3	1003	MSTRG.12695	LOC107495742	20.7349	1.72489	14.0141	1.15815	20.3891	1.86085	8.12832	0.874498	12.3465	1.28664	9.03579	0.983244	6.54391	0.582901	5.63295	0.5681	2.89474	0.263173	11.2979	1.25232	1.83803	0.227954	12.1121	0.99671
347	u	novel	-1.17457	-0.0405504	chrA01	-	2943671	2943888	MSTRG.127.1	1	218	MSTRG.127	.	10.3211	0.858593	11.5872	0.957585	8.92202	0.814285	8.75688	0.942123	13	1.35473	10.9954	1.19648	14.3349	1.27688	18.8945	1.90557	16.133	1.46672	7.56881	0.838964	7.56881	0.938689	17.9266	1.47519
37429	u	novel	-1.17106	-0.0745472	chrA06	+	108416930	108417599	MSTRG.12701.1	1	670	MSTRG.12701	.	49.906	4.15158	51.9493	4.29319	34.3537	3.13536	20.7493	2.23234	17.403	1.81357	21.1672	2.30334	15.0015	1.33626	11.9836	1.20858	16.6925	1.51759	29.3299	3.25107	20.4463	2.53576	30.8701	2.54031
37435	u	novel	-1.0712	-0.0397312	chrA06	-	108448582	108449106	MSTRG.12705.1	1	525	MSTRG.12705	.	17.52	1.45745	17.2305	1.42396	16.0914	1.46862	3.40571	0.366409	6.21714	0.647891	0	0	0	0	2.78095	0.280467	0	0	1.71429	0.19002	2.85714	0.354345	4.06476	0.334491
37473	u	novel	-1.0374	-0.0671744	chrA06	-	108689942	108691719	MSTRG.12721.4	3	1194	MSTRG.12721	.	0.029624	0.002464	0	0	0	0	0	0	0.007635	0.000796	0	0	0.009026	0.000804	0.010243	0.001033	0	0	2.57709	0.285657	15.1424	1.87797	0.419207	0.034497
37474	u	novel	-1.03241	-0.075776	chrA06	-	108689943	108691719	MSTRG.12721.5	3	1219	MSTRG.12721	.	4.50454	0.374724	4.88886	0.404025	4.79759	0.437861	3.71574	0.399764	5.20992	0.542927	4.68771	0.510101	8.85187	0.788483	9.57415	0.965582	10.6334	0.966724	14.6746	1.6266	4.86824	0.603762	6.51733	0.536313
37532	u	novel	-1.03479	-0.08192	chrA06	+	109152696	109153445	MSTRG.12745.1	3	305	MSTRG.12745	.	22.1197	1.84009	24.3344	2.01104	23.2787	2.12458	12.3049	1.32384	8.65902	0.902359	9.35082	1.01753	7.36721	0.656237	2.95082	0.297599	4.33443	0.394061	3.58361	0.397225	6.79836	0.843138	7.24262	0.595998
37604	i	novel	-1.36571	-0.0700416	chrA06	-	109759905	109760183	MSTRG.12775.1	1	279	MSTRG.12775	LOC107495953	10.0502	0.836055	2.15054	0.177725	1.89247	0.17272	0	0	3.70609	0.386213	1.6129	0.175511	12.7312	1.13403	15.6559	1.57895	16.5018	1.50025	2.68817	0.29797	0	0	1	0.08229
37611	o	novel	-1.20218	-0.0004096	chrA06	-	109803827	109806586	MSTRG.12781.1	2	2605	MSTRG.12781	LOC107495937	3.45581	0.287483	2.57044	0.212426	4.83743	0.441497	14.0123	1.50754	2.12361	0.221302	0	0	16.3007	1.45199	4.34411	0.438117	11.7551	1.0687	3.62764	0.402105	0.172745	0.021424	2.26734	0.18658
37614	o	novel	-1.02738	-0.098304	chrA06	-	109807724	109813893	MSTRG.12783.1	3	5804	MSTRG.12783	LOC107495936	10.0698	0.83769	6.19357	0.511849	4.34887	0.396908	10.3629	1.11491	0	0	7.40778	0.80609	17.6253	1.56998	9.09403	0.91716	41.926	3.81167	15.3427	1.70066	12.1769	1.51019	21.3592	1.75765
37617	j	novel	-1.17871	-0.0004096	chrA06	-	109814158	109815814	MSTRG.12784.2	2	1031	MSTRG.12784	LOC107495939	4.57153	0.380296	0	0	0.942207	0.085992	0	0	0	0	0	0	0	0	4.14298	0.417832	3.41965	0.310895	3.41203	0.378206	0.771689	0.095705	13.0483	1.07374
37618	j	novel	-1.21631	-0.0004096	chrA06	-	109814184	109815816	MSTRG.12784.3	2	1533	MSTRG.12784	LOC107495939	0	0	0	0	2.33188	0.212823	1.08689	0.116935	0	0	0	0	2.98692	0.266061	0	0	2.61172	0.237442	0.748315	0.082947	0	0	10.5495	0.868119
37619	o	novel	-1.22511	-0.0004096	chrA06	-	109814185	109816000	MSTRG.12784.4	2	1723	MSTRG.12784	LOC107495939	19.1044	1.58925	0	0	0	0	0	0	0	0	0	0	0	0	0	0	0	0	0	0	0	0	0	0
37654	x	novel	-1.06544	-0.397312	chrA06	+	110051214	110051459	MSTRG.12799.1	1	246	MSTRG.12799	LOC107495972	3.60976	0.300289	3.60976	0.298317	1.55285	0.141723	2.4065	0.258908	1.20325	0.125391	0	0	0	0	1.20325	0.121352	1.20325	0.109393	13.2358	1.46712	0	0	1.80488	0.148524
37672	u	novel	-1.13173	-0.32768	chrA06	-	110151381	110151693	MSTRG.12811.1	1	313	MSTRG.12811	.	0	0	18.2748	1.51026	0	0	2.24281	0.241296	0	0	9.09585	0.989779	0	0	4.99042	0.503299	0	0	2.8754	0.318723	1.4377	0.178305	0	0
37673	u	novel	-1.1887	-0.034816	chrA06	+	110151849	110152373	MSTRG.12812.1	1	525	MSTRG.12812	.	53.5524	4.45492	52.3676	4.32776	46.6876	4.26104	28.6781	3.08538	40.0819	4.17695	32.4419	3.53022	21.6762	1.93081	14.4971	1.46208	24.12	2.19285	29.7143	3.29368	36.9838	4.58676	44.3962	3.65338
37676	u	novel	-1.13584	-0.0004096	chrA06	+	110170715	110173177	MSTRG.12815.1	1	2463	MSTRG.12815	.	0	0	23.0004	1.9008	84.0185	7.66811	80.9129	8.70515	69.7489	7.26855	77.6953	8.45454	15.6626	1.39515	0	0	23.8279	2.16629	61.0248	6.76428	53.9186	6.68703	71.4947	5.88332
37686	j	novel	-1.06768	-0.008192	chrA06	+	110222669	110225809	MSTRG.12821.1	5	1905	MSTRG.12821	LOC107495956	142.811	11.8802	20.8525	1.72329	45.7093	4.17175	37.0058	3.98133	123.773	12.8984	17.6649	1.92224	333.819	29.735	17.4831	1.76323	332.953	30.2701	25.2965	2.80399	52.0647	6.45711	252.091	20.7447
37688	j	novel	-1.06476	-0.028672	chrA06	+	110222679	110225764	MSTRG.12821.3	5	1865	MSTRG.12821	LOC107495956	54.7888	4.55777	79.2023	6.54543	84.7843	7.73801	24.3207	2.61658	84.0843	8.76245	13.8148	1.50328	173.572	15.461	14.5022	1.46259	0	0	11.6585	1.29229	19.7902	2.4544	39.6592	3.26357
37689	j	novel	-1.11409	-0.028672	chrA06	+	110222742	110225809	MSTRG.12821.4	3	2881	MSTRG.12821	LOC107495956	50.6367	4.21237	28.8436	2.38369	6.84807	0.625003	2.68334	0.288691	27.9719	2.91496	0.742882	0.080838	86.1625	7.67496	1.84569	0.186143	11.2657	1.02421	127.157	14.0947	61.3789	7.61226	15.4255	1.26937
37698	i	novel	-1.00925	-0.008192	chrA06	-	110290868	110291092	MSTRG.12827.1	1	225	MSTRG.12827	LOC107495921	27.9778	2.32742	23.5911	1.94962	23.6267	2.15633	13.4178	1.44357	16.5289	1.72248	13.9111	1.51376	16.8178	1.49805	13.3689	1.34829	12.8622	1.16936	3.33333	0.369483	1.32	0.163707	0	0
37705	x	novel	-1.15064	-0.0094208	chrA06	+	110350388	110351973	MSTRG.12832.1	3	1240	MSTRG.12832	LOC107495947	6.82902	0.568093	8.10215	0.669577	21.3081	1.94472	9.14374	0.983744	7.68548	0.800907	7.96371	0.866584	9.24032	0.823085	7.25565	0.731754	5.50565	0.500541	5	0.554225	4.90141	0.607876	7.68522	0.632419
37714	x	novel	-1.45584	-0.212992	chrA06	-	110422947	110423251	MSTRG.12837.1	1	305	MSTRG.12837	LOC107496004	9.96721	0.829153	3.98689	0.329484	0	0	16.4459	1.76936	12.459	1.29836	16.2033	1.76319	7.45574	0.664122	11.5672	1.16659	17.3148	1.57416	44.3016	4.91061	32.8098	4.0691	38.0787	3.13351
37807	i	novel	-1.31238	-0.0004096	chrA07	-	413750	414645	MSTRG.12874.1	1	896	MSTRG.12874	LOC107496237	17.8638	1.48606	13.441	1.11079	0	0	0	0	0	0	0	0	0	0	0	0	0	0	18.3428	2.03321	11.3962	1.41337	0	0
4091	j	novel	-1.17236	-0.077824	chrA01	-	90684242	90686023	MSTRG.1294.1	2	1033	MSTRG.1294	LOC107459031	0	0	0	0	0	0	0	0	0	0	0.555028	0.060396	0.009374	0.000835	0	0	0	0	0	0	13.5701	1.68297	1.99368	0.164061
4094	j	novel	-1.37127	-0.0606208	chrA01	-	90686571	90687868	MSTRG.1295.1	2	932	MSTRG.1295	LOC107459055	321.962	26.7834	1.08002	0.089255	14.3999	1.31424	883.997	95.1063	21.3479	2.22467	1153.29	125.497	545.066	48.5519	73.2974	7.39227	403.052	36.6432	633.18	70.1848	0.674405	0.08364	848.918	69.8577
4096	j	novel	-1.28297	-0.032768	chrA01	-	90694759	90699235	MSTRG.1297.1	4	2280	MSTRG.1297	LOC107459044	4.17923	0.347662	0	0	0.414551	0.037835	1.25667	0.135201	1.86693	0.194554	2.73172	0.297256	6.87907	0.612755	2.29407	0.231364	3.75414	0.341305	0	0	6.46509	0.801805	2.32642	0.191442
4097	j	novel	-1.20245	-0.032768	chrA01	-	90694852	90699224	MSTRG.1297.2	3	3285	MSTRG.1297	LOC107459044	0.044421	0.003695	0.075232	0.006217	0	0	38.7291	4.16673	1.61919	0.168737	8.26413	0.899275	0.070086	0.006243	14.2147	1.4336	8.3925	0.762998	0.88521	0.098121	1.30645	0.162027	3.22736	0.265581
4100	o	novel	-1.3219	-0.032768	chrA01	-	90697202	90699224	MSTRG.1297.5	2	1124	MSTRG.1297	LOC107459044	0	0	0	0	7.32699	0.668712	0	0	0	0	0	0	0	0	0	0	0	0	0	0	0	0	2.13327	0.175547
4101	o	novel	-1.25004	-0.032768	chrA01	-	90697202	90699224	MSTRG.1297.6	2	1259	MSTRG.1297	LOC107459044	0	0	0	0	4.45451	0.40655	45.8333	4.93105	0	0	0	0	0	0	0	0	0	0	0	0	0	0	0	0
38228	j	novel	-1.00398	-0.0745472	chrA07	-	2826898	2833493	MSTRG.13022.1	4	572	MSTRG.13022	LOC107496504	26.4263	2.19835	17.4836	1.44488	13.2228	1.20681	14.2264	1.53057	15.7419	1.64046	15.9709	1.7379	21.3469	1.90148	15.5063	1.56385	9.15472	0.832294	6.22539	0.690052	0	0	12.9169	1.06294
38431	u	novel	-1.06944	-0.352256	chrA07	+	4111094	4111312	MSTRG.13090.1	1	219	MSTRG.13090	.	700.644	58.2852	1195.08	98.7639	657.959	60.0499	662.21	71.2449	0	0	607.749	66.1332	1099.72	97.9576	1170.61	118.06	1421.37	129.222	1.36986	0.151842	249.703	30.9684	463.402	38.1335
38486	u	novel	-1.29493	-0.0004096	chrA07	-	4432200	4432546	MSTRG.13115.1	1	347	MSTRG.13115	.	19.8732	1.65321	16.7579	1.38491	0	0	17.7092	1.90528	10.7464	1.11989	11.634	1.26597	13.7089	1.22113	14.6138	1.47385	12.4121	1.12844	0	0	6.67147	0.827401	10.3343	0.850412
38505	u	novel	-1.35179	-0.237568	chrA07	+	4557923	4559404	MSTRG.13127.1	2	208	MSTRG.13127	.	9.06169	0.753824	19.2369	1.58977	7.5422	0.688354	5.68428	0.611553	4.90431	0.51108	9.59643	1.04425	21.8003	1.94187	17.2523	1.73995	31.9399	2.90379	0	0	5.99502	0.743507	12.333	1.01488
38571	u	novel	-1.39806	-0.0499712	chrA07	+	5194917	5195227	MSTRG.13159.1	1	311	MSTRG.13159	.	22047.4	1834.08	24309.1	2008.95	18044.1	1646.83	22917.8	2465.64	27885.8	2905.99	25077	2728.79	11599.5	1033.23	9581.58	966.332	10932.9	993.954	14885.6	1649.99	14289.3	1772.17	21986.6	1809.28
38572	u	novel	-1.39806	-0.0499712	chrA07	-	5207212	5207522	MSTRG.13160.1	1	311	MSTRG.13160	.	22091	1837.71	24314	2009.35	18074.5	1649.6	22949.6	2469.07	27911.1	2908.63	25126.3	2734.16	9504.9	846.652	9589.57	967.137	10939.6	994.567	14886.1	1650.05	14296.1	1773.01	21996	1810.06
38574	u	novel	-1.06445	-0.0004096	chrA07	-	5232651	5232897	MSTRG.13161.1	1	247	MSTRG.13161	.	0	0	0	0	0	0	0	0	0	0	20.3543	2.21488	0	0	0	0	1.82186	0.165633	1.21457	0.134629	0	0	0.607287	0.049974
38575	u	novel	-1.24735	-0.0004096	chrA07	+	5234375	5234601	MSTRG.13162.1	1	227	MSTRG.13162	.	237.167	19.7295	278.471	23.0134	201.956	18.4319	258.529	27.8142	310.93	32.4021	310.934	33.8348	110.203	9.81634	105.101	10.5998	109.405	9.9465	79.9559	8.86271	92.326	11.4503	131.78	10.8442
38576	u	novel	-1.29319	-0.0413696	chrA07	+	5262285	5262597	MSTRG.13163.1	1	313	MSTRG.13163	.	610.999	50.8279	602.899	49.8247	536.398	48.9554	744.942	80.1458	925.398	96.436	883.639	96.1546	264.913	23.5972	260.373	26.2594	272.201	24.7469	105.631	11.7087	109.678	13.6024	175.5	14.4419
38592	u	novel	-1.20669	-0.073728	chrA07	-	5388228	5389036	MSTRG.13169.1	1	809	MSTRG.13169	.	29.211	2.43	30.7033	2.53738	30.6144	2.79408	54.543	5.8681	46.4122	4.83664	47.1632	5.13214	61.1886	5.4504	53.3405	5.37955	54.0917	4.91771	21.1425	2.34354	12.9323	1.60387	24.8653	2.04617
4149	u	novel	-1.21602	-0.0004096	chrA01	-	91003618	91003838	MSTRG.1317.1	1	221	MSTRG.1317	.	0.678733	0.056462	0.678733	0.056092	35.2172	3.21416	12.9186	1.38986	8.72398	0.909129	13.4344	1.46189	0.678733	0.060458	0	0	0	0	0	0	0	0	0	0
38616	x	novel	-1.08645	-0.339968	chrA07	-	5536171	5541046	MSTRG.13178.2	2	560	MSTRG.13178	LOC107496665	1.68867	0.140477	0.818359	0.067631	4.06562	0.371057	12.5239	1.34741	2.20047	0.229311	11.0465	1.20204	0.549637	0.048959	0.444682	0.044848	0.537139	0.048834	6.21731	0.689157	1.86208	0.230936	3.98373	0.327822
38798	u	novel	-1.44497	-0.0106496	chrA07	-	7016249	7016975	MSTRG.13233.1	1	727	MSTRG.13233	.	41.6864	3.46781	36.1348	2.98625	37.2765	3.40211	20.7015	2.22721	16.6905	1.73932	25.1431	2.73598	16.4388	1.46429	15	1.5128	15.63	1.42099	29.2985	3.24759	20.6327	2.55889	32.5667	2.67992
38837	u	novel	-1.23189	-0.094208	chrA07	+	7248031	7248815	MSTRG.13242.1	1	785	MSTRG.13242	.	5.0586	0.420815	0	0	4.93121	0.450056	0	0	8.33248	0.868331	13.4318	1.46161	6.90446	0.615017	9.37834	0.945834	10.7873	0.980715	12.2318	1.35584	11.6981	1.45081	10.8153	0.889993
38905	i	novel	-1.34981	-0.0004096	chrA07	+	7962866	7963462	MSTRG.13270.1	1	597	MSTRG.13270	LOC107497003	4.36348	0.36299	1.73604	0.14347	1.76302	0.160906	14.1951	1.52721	3.42606	0.35703	28.6535	3.11798	1.29196	0.115082	1.716	0.173063	2.84397	0.258557	0.770818	0.085441	0.569514	0.070632	1.76856	0.145536
38906	i	novel	-1.00304	-0.0004096	chrA07	+	7963942	7964281	MSTRG.13271.1	1	340	MSTRG.13271	LOC107497003	5.6617	0.470986	4.82871	0.399054	0	0	23.5996	2.539	21.9567	2.28812	17.1934	1.87093	7.92019	0.705493	7.73319	0.779915	8.36498	0.760495	5.73529	0.635728	3.94775	0.489603	0	0
38958	u	novel	-1.14901	-0.0004096	chrA07	-	8384063	8384327	MSTRG.13287.1	1	265	MSTRG.13287	.	80.6004	6.70499	88.9721	7.35282	56.2472	5.13351	24.7352	2.66118	26.0232	2.71188	21.6742	2.35852	12.5472	1.11764	10.0189	1.01043	7.65472	0.695922	5.09434	0.564682	6.39245	0.792797	5.03396	0.414246
39056	u	novel	-1.20849	-0.016384	chrA07	+	9286001	9286956	MSTRG.13327.1	1	956	MSTRG.13327	.	45.7333	3.80446	34.9125	2.88524	35.4741	3.23761	42.375	4.55898	35.7599	3.72655	33.9484	3.69415	58.234	5.18721	58.1135	5.86092	57.6574	5.24188	5.17782	0.573935	2.05439	0.254787	4.67155	0.384423
39138	u	novel	-1.23259	-0.053248	chrA07	+	10632929	10633176	MSTRG.13356.1	1	248	MSTRG.13356	.	12.2944	1.02274	4.72177	0.390216	6.79032	0.619732	9.67742	1.04116	8.45565	0.881166	9.95968	1.08378	14.4274	1.28513	13.5202	1.36355	21.3891	1.94457	8.46774	0.938606	10.8024	1.33972	6.03629	0.496728
39295	u	novel	-1.09145	-0.0004096	chrA07	-	12307665	12308010	MSTRG.13401.1	1	346	MSTRG.13401	.	0	0	0	0	0	0	0	0	0	0	0	0	0	0	0	0	0	0	29.4957	3.26945	29.2315	3.62531	39.4306	3.24476
39308	u	novel	-1.31335	-0.111411	chrA07	+	12563799	12564483	MSTRG.13406.1	1	685	MSTRG.13406	.	25.4759	2.11929	24.7445	2.04494	16.2438	1.48252	0	0	11.3898	1.18693	0	0	16.6161	1.48008	12.9182	1.30285	11.2219	1.02023	8.54015	0.946632	11.3723	1.4104	9.92555	0.816776
39368	x	novel	-1.4204	-0.372736	chrA07	-	13317979	13318385	MSTRG.13426.1	1	407	MSTRG.13426	LOC107457811	0	0	0	0	0	0	0	0	0	0	0	0	0	0	0	0	0	0	21.9502	2.43307	17.8376	2.21224	30.3082	2.49407
39372	x	novel	-1.33189	-0.0380928	chrA07	-	13323409	13325466	MSTRG.13430.1	2	1185	MSTRG.13430	LOC107457826	0	0	0	0	0	0	0	0	0	0	0	0	0	0	0	0	0	0	181.836	20.1556	154.682	19.1838	237.98	19.5835
39373	o	novel	-1.41662	-0.053248	chrA07	+	13323995	13325466	MSTRG.13431.1	2	599	MSTRG.13431	LOC107457826	0	0	0	0	0	0	0	0	0	0	0	0	0	0	0	0	0	0	88.7981	9.84282	70.3527	8.7252	69.8396	5.74712
39376	u	novel	-1.10394	-0.065536	chrA07	+	13345731	13346172	MSTRG.13432.1	1	442	MSTRG.13432	.	0	0	0	0	0	0	0	0	0	0	0	0	0	0	0	0	0	0	0	0	40.9974	5.08453	0	0
39379	u	novel	-1.44307	-0.0004096	chrA07	+	13363076	13363418	MSTRG.13435.1	1	343	MSTRG.13435	.	0	0	0	0	0	0	0	0	0	0	0	0	0	0	0	0	0	0	46.7201	5.17869	39.9028	4.94878	65.5423	5.39349
39380	u	novel	-1.21405	-0.032768	chrA07	+	13365022	13365292	MSTRG.13436.1	1	271	MSTRG.13436	.	0	0	0	0	0	0	0	0	0	0	0	0	0	0	0	0	0	0	3.46577	0.384163	53.1423	6.59075	79.2552	6.52194
39381	u	novel	-1.16121	-0.197837	chrA07	+	13366103	13370497	MSTRG.13438.1	2	723	MSTRG.13438	.	0	0	0	0	0	0	0	0	0	0	0	0	0	0	0	0	0	0	149.341	16.5537	110.765	13.7372	191.742	15.7785
39384	u	novel	-1.44077	-0.0004096	chrA07	-	13370567	13370803	MSTRG.13439.1	1	237	MSTRG.13439	.	0	0	0	0	0	0	0	0	0	0	0	0	0	0	0	0	0	0	1669.96	185.106	1723.24	213.717	2670.79	219.78
39469	u	novel	-1.0089	-0.0258048	chrA07	+	14216358	14218756	MSTRG.13470.1	4	890	MSTRG.13470	.	9.4936	0.789754	11.9523	0.98776	9.71056	0.886253	0	0	0	0	0	0	22.2894	1.98544	17.3004	1.7448	32.5109	2.9557	0	0	0	0	0	0
39474	u	novel	-1.0613	-0.0274432	chrA07	-	14287986	14288888	MSTRG.13472.1	2	695	MSTRG.13472	.	18.3784	1.52886	15.2561	1.2608	8.97266	0.818907	9.63166	1.03624	4.35683	0.454027	6.92662	0.753731	19.9489	1.77696	18.0314	1.81852	17.7448	1.61326	8.17652	0.906325	2.50878	0.311141	8.49496	0.699053
39494	u	novel	-1.31639	-0.0004096	chrA07	-	14522253	14523326	MSTRG.13479.1	1	1074	MSTRG.13479	.	0.64432	0.0536	2.0689	0.170978	31.8399	2.90593	91.568	9.85149	47.0507	4.90317	90.2197	9.81741	0.357542	0.031848	0	0	0.839851	0.076354	3.07449	0.340791	4.28771	0.531765	3.34683	0.275412
39519	u	novel	-1.3143	-0.06144	chrA07	-	14712289	14715789	MSTRG.13486.1	2	2491	MSTRG.13486	.	0	0	0	0	0	0	0	0	0	0	0	0	0	0	0	0	0	0	0	0	627.572	77.832	1506.74	123.99
39520	u	novel	-1.31872	-0.06144	chrA07	-	14712318	14715792	MSTRG.13486.2	2	2837	MSTRG.13486	.	0	0	0.052873	0.00437	0	0	0	0	0	0	0	0	0	0	0	0	0	0	30.309	3.35959	22.045	2.73403	403.232	33.1821
39521	u	novel	-1.31577	-0.06144	chrA07	-	14712318	14715794	MSTRG.13486.3	2	2594	MSTRG.13486	.	0	0	0	0	0	0	0	0	0	0	0	0	0	0	0	0	0	0	48.3427	5.35854	303.096	37.5901	13.5247	1.11296
39523	u	novel	-1.00417	-0.0229376	chrA07	-	14716181	14721109	MSTRG.13488.1	1	4929	MSTRG.13488	.	17.6665	1.46964	16.3014	1.34718	17.302	1.5791	0	0	0	0	8.648	0.941046	9.65409	0.859941	10.3507	1.0439	11.5592	1.05089	6.64942	0.737055	5.16555	0.640636	7.67914	0.631919
39525	u	novel	-1.31005	-0.032768	chrA07	+	14737765	14738481	MSTRG.13490.1	1	717	MSTRG.13490	.	0	0	27.1883	2.24689	30.8113	2.81205	0	0	0	0	11.0098	1.19805	4.18968	0.373197	5.3152	0.536054	5.54114	0.503769	6.17155	0.684085	5.74617	0.712644	5.90307	0.485765
39526	u	novel	-1.12206	-0.0667648	chrA07	-	14738681	14739428	MSTRG.13491.1	1	748	MSTRG.13491	.	14.5261	1.2084	16.5087	1.36431	9.77941	0.892537	6.70789	0.721679	7.46257	0.777677	5.53476	0.602274	17.512	1.55989	15.6858	1.58196	10.9873	0.998902	7.01872	0.777989	5.2607	0.652435	6.80281	0.559805
39527	u	novel	-1.20222	-0.109773	chrA07	-	14742532	14744447	MSTRG.13492.1	1	1916	MSTRG.13492	.	0	0	6.30741	0.521257	20.809	1.89917	9.65449	1.03869	7.26305	0.756885	9.47182	1.03069	2.84551	0.253465	0	0	1.60856	0.146241	0	0	4.7928	0.594407	5.0334	0.4142
39528	u	novel	-1.2237	-0.0487424	chrA07	-	14744707	14748746	MSTRG.13493.1	1	4040	MSTRG.13493	.	100.741	8.38042	97.4272	8.05157	101.189	9.23523	0	0	0	0	52.2259	5.68305	98.5524	8.77859	99.9201	10.0772	94.6951	8.60913	0	0	0	0	61.8445	5.0892
39529	u	novel	-1.21555	-0.049152	chrA07	+	14757251	14761869	MSTRG.13494.1	1	4619	MSTRG.13494	.	90.768	7.55082	90.0337	7.44056	72.8969	6.65308	47.5874	5.11977	47.6323	4.96378	45.851	4.98935	80.9156	7.20758	84.4083	8.51283	84.5533	7.6871	78.6973	8.7232	63.2439	7.84356	0	0
39533	u	novel	-1.2345	-0.0311296	chrA07	-	14785686	14786099	MSTRG.13496.1	1	414	MSTRG.13496	.	149.036	12.398	158.806	13.1241	146.738	13.3924	75.7291	8.14743	92.8897	9.68007	72.8651	7.92894	45.1469	4.02148	36.6606	3.69733	0	0	0	0	68.1816	8.45593	84.2734	6.93488
39531	u	novel	-1.19577	-0.0212992	chrA07	+	14764220	14769347	MSTRG.13497.1	1	5128	MSTRG.13497	.	44.315	3.68648	40.119	3.31551	39.8851	3.64019	16.6806	1.79461	0	0	16.3114	1.77495	15.3259	1.36516	12.1338	1.22373	15.5097	1.41005	0	0	15.4029	1.91028	20.9354	1.72278
39534	u	novel	-1.24209	-0.0385024	chrA07	-	14789992	14793824	MSTRG.13500.1	2	1750	MSTRG.13500	.	3.90543	0.324885	3.53434	0.292084	5.60662	0.511699	2.68004	0.288336	2.80671	0.292488	3.00655	0.327163	0.341343	0.030405	0.999385	0.100791	1.31329	0.119396	28.1582	3.1212	20.3431	2.52297	45.8215	3.77067
39535	u	novel	-1.19533	-0.0004096	chrA07	+	14791018	14793821	MSTRG.13501.1	2	721	MSTRG.13501	.	13.7501	1.14384	16.2488	1.34283	14.0755	1.28462	4.90106	0.527288	4.96692	0.517604	9.95101	1.08283	4.74147	0.422348	6.53731	0.659308	8.34508	0.758686	133.303	14.7759	215.019	26.6669	112.131	9.22727
39536	u	novel	-1.44953	-0.0004096	chrA07	+	14791327	14793821	MSTRG.13501.2	2	531	MSTRG.13501	.	0	0	0	0	0	0	0	0	0	0	0	0	0	0	0	0	0	0	327.62	36.315	185.35	22.9872	0.071297	0.005867
39537	u	novel	-1.44341	-0.028672	chrA07	+	14791328	14793821	MSTRG.13501.3	2	470	MSTRG.13501	.	0	0	0	0	0	0	0	0	0	0	0	0	0	0	0	0	0	0	0	0	119.718	14.8475	0	0
39538	u	novel	-1.33206	-0.073728	chrA07	+	14795042	14797197	MSTRG.13502.1	1	2156	MSTRG.13502	.	96.9242	8.06293	93.5909	7.73454	96.4364	8.80146	52.4806	5.64621	47.3566	4.93504	49.0374	5.33608	59.7272	5.32022	50.8788	5.13128	58.5049	5.31893	24.6918	2.73696	21.0824	2.61465	26.0615	2.14461
39540	u	novel	-1.30422	-0.090112	chrA07	-	14810640	14812009	MSTRG.13503.1	1	1370	MSTRG.13503	.	132.434	11.017	117.84	9.7385	128.806	11.7557	68.3852	7.35733	62.2218	6.48416	72.2669	7.86384	15.7557	1.40345	17.897	1.80496	18.0432	1.64038	29.1971	3.23635	27.8772	3.45736	31.5279	2.59444
39541	u	novel	-1.44298	-0.0073728	chrA07	+	14820703	14826051	MSTRG.13504.1	1	5349	MSTRG.13504	.	60.6755	5.04748	58.3767	4.82436	52.4968	4.79122	27.8409	2.99531	28.2835	2.94743	24.9951	2.71989	21.9375	1.95409	17.8033	1.79551	19.7689	1.79727	0	0	22.7914	2.82661	32.5622	2.67956
39565	u	novel	-1.44367	-0.004096	chrA07	+	14866402	14866738	MSTRG.13505.1	1	337	MSTRG.13505	.	17.4688	1.4532	0	0	10.27	0.937314	0	0	4.76558	0.496623	6.22849	0.677763	11.0326	0.982736	0	0	12.7656	1.16057	4.89614	0.542712	0	0	1.78042	0.146511
39566	u	novel	-1.31293	-0.0090112	chrA07	-	14870799	14871504	MSTRG.13506.1	1	706	MSTRG.13506	.	155.102	12.9026	141.026	11.6546	146.771	13.3953	100.307	10.7917	73.5212	7.66167	95.2946	10.3696	228.115	20.3194	232.052	23.4032	229.03	20.8221	98.1586	10.8804	89.4462	11.0932	142.772	11.7487
39562	u	novel	-1.40385	-0.110592	chrA07	-	14841415	14845676	MSTRG.13508.10	2	847	MSTRG.13508	.	7.78152	0.64733	10.6414	0.879428	9.38967	0.856967	8.69885	0.93588	7.02104	0.731665	0.020164	0.002194	0.028238	0.002515	6.72424	0.67816	6.35785	0.578019	52.6049	5.83098	245.237	30.4144	96.2515	7.92056
39563	u	novel	-1.38966	-0.086016	chrA07	-	14841415	14845676	MSTRG.13508.11	2	641	MSTRG.13508	.	4.01148	0.333708	1.10376	0.091217	2.3493	0.214414	1.07925	0.116113	2.49796	0.260314	0.959986	0.104462	1.23247	0.109783	1.24439	0.125501	1.6622	0.151118	0	0	8.88739	1.10222	33.1722	2.72975
39556	u	novel	-1.26265	-0.086016	chrA07	-	14841186	14845682	MSTRG.13508.2	2	1207	MSTRG.13508	.	1.00434	0.083549	1.73608	0.143473	118.733	10.8364	156.452	16.8322	110.684	11.5344	218.811	23.8102	0	0	1.29052	0.130153	0	0	79.9872	8.86618	62.2423	7.71934	109.264	8.99133
39557	u	novel	-1.26816	-0.086016	chrA07	-	14841186	14845682	MSTRG.13508.3	2	1117	MSTRG.13508	.	0.977286	0.081299	3.48877	0.288319	12.4605	1.13723	39.1164	4.2084	57.9363	6.03756	8.81795	0.95954	4.55367	0.40562	1.23549	0.124603	12.1675	1.1062	45.5957	5.05405	1.24033	0.153826	14.0579	1.15683
39555	u	novel	-1.23211	-0.086016	chrA07	-	14841186	14845679	MSTRG.13508.4	2	873	MSTRG.13508	.	1.7777	0.147883	0.861003	0.071155	2.9701	0.271072	153.276	16.4905	1.31975	0.137532	202.072	21.9887	0.2306	0.020541	0.25197	0.025412	0.193638	0.017604	0.514676	0.057049	0.284387	0.03527	0.543847	0.044753
39558	u	novel	-1.22661	-0.086016	chrA07	-	14841218	14845682	MSTRG.13508.5	2	844	MSTRG.13508	.	47.8258	3.97853	0	0	0	0	0	0	109.312	11.3914	0	0	0	0	0	0	1e-06	0	0	0	0	0	0	0
39559	u	novel	-1.2175	-0.086016	chrA07	-	14841258	14845678	MSTRG.13508.6	2	800	MSTRG.13508	.	69.5237	5.78354	45.6193	3.77006	6.06133	0.553199	10.6361	1.1443	17.685	1.84296	17.5768	1.91265	0	0	18.7578	1.89178	50.9002	4.62755	35.1784	3.89934	5.52286	0.684949	65.7816	5.41319
39560	u	novel	-1.21333	-0.086016	chrA07	-	14841276	14845677	MSTRG.13508.7	2	781	MSTRG.13508	.	3.91904	0.326018	0	0	127.605	11.6461	0	0	8.57396	0.893495	0	0	0	0	0	0	13.6171	1.23799	0	0	0	0	0	0
39561	u	novel	-1.32194	-0.086016	chrA07	-	14841411	14845678	MSTRG.13508.8	2	647	MSTRG.13508	.	0	0	36.523	3.01833	5.46558	0.498827	7.23754	0.778662	8.61795	0.898079	11.5098	1.25246	0	0	53.0896	5.35424	0	0	10.263	1.1376	5.56301	0.689928	0	0
39564	u	novel	-1.38966	-0.086016	chrA07	-	14841415	14845676	MSTRG.13508.9	2	641	MSTRG.13508	.	4.50974	0.375157	11.074	0.91518	7.93128	0.723863	22.9321	2.46719	7.23223	0.753673	0	0	0	0	5.34669	0.53923	3.68804	0.335295	251.548	27.8828	23.8368	2.95625	586.267	48.2441
39594	j	novel	-1.24171	-0.106496	chrA07	-	15166405	15168732	MSTRG.13514.1	2	832	MSTRG.13514	LOC107457978	26.101	2.17129	27.7882	2.29647	22.3353	2.03848	24.0712	2.58974	13.314	1.38746	23.2141	2.52608	42.3265	3.77024	32.6592	3.29378	40.0526	3.64135	9.49286	1.05224	14.067	1.7446	14.0138	1.1532
39596	i	novel	-1.33976	-0.0004096	chrA07	-	15167274	15167616	MSTRG.13515.1	1	343	MSTRG.13515	LOC107457978	83.1618	6.91807	81.6901	6.75103	62.4454	5.6992	71.7001	7.71398	0	0	50.4515	5.48996	0	0	77.9905	7.86558	0	0	33.6049	3.72493	0	0	31.718	2.61008
39606	u	novel	-1.04951	-0.0004096	chrA07	+	15456260	15456472	MSTRG.13520.1	1	213	MSTRG.13520	.	0	0	19.6628	1.62497	3.52113	0.321362	12.7747	1.37438	13.7701	1.43499	0	0	0	0	3.87324	0.390628	1.76056	0.16006	3.52113	0.390299	0	0	1.40845	0.115902
39609	u	novel	-1.10331	-0.0004096	chrA07	-	15536335	15536977	MSTRG.13522.1	1	643	MSTRG.13522	.	10.689	0.889194	10.1726	0.840686	0	0	0	0	7.56921	0.78879	8.97045	0.976134	4.06687	0.362258	6.69673	0.675386	9.93157	0.902921	12.014	1.33169	7.72162	0.957641	0	0
39631	u	novel	-1.2423	-0.0004096	chrA07	-	15867564	15867852	MSTRG.13530.1	1	289	MSTRG.13530	.	13.7576	1.14447	15.3237	1.26638	0	0	0	0	18.0065	1.87646	19.9483	2.17071	23.5234	2.09535	22.0182	2.2206	27.9826	2.54401	0	0	4.81126	0.596696	4.86545	0.400379
39744	i	novel	-1.29192	-0.0004096	chrA07	+	17275210	17275705	MSTRG.13557.1	1	496	MSTRG.13557	LOC107458023	125.354	10.428	120.87	9.98893	87.1736	7.95606	100.486	10.811	63.7885	6.64742	88.157	9.59295	102.433	9.12425	81.4891	8.21842	75.1139	6.82892	44.5957	4.94321	39.31	4.87526	31.579	2.59865
39754	u	novel	-1.2304	-0.0397312	chrA07	+	17357162	17357545	MSTRG.13561.1	1	384	MSTRG.13561	.	106.898	8.89268	113.1	9.34679	68.1172	6.21685	56.0573	6.03102	51.8307	5.4013	65.6849	7.14761	137.743	12.2695	105.515	10.6415	135.591	12.3271	56.1849	6.22781	43.7656	5.42785	75.7318	6.23199
39761	u	novel	-1.02383	-0.0004096	chrA07	+	17427141	17427351	MSTRG.13563.1	1	211	MSTRG.13563	.	3.34597	0.278345	10.4834	0.866369	9.67773	0.883256	5.27488	0.567507	1.41706	0.147673	9.01896	0.981412	2.1327	0.189971	1.82938	0.184499	6.74408	0.613132	19.1564	2.12339	27.7701	3.44407	49.2986	4.0568
39780	u	novel	-1.1943	-0.0024576	chrA07	+	17664059	17667227	MSTRG.13572.1	5	1204	MSTRG.13572	.	24.7752	2.06101	25.6076	2.11626	26.5129	2.41975	21.169	2.2775	19.1429	1.99489	16.5618	1.8022	17.4391	1.55339	12.4896	1.25961	16.0905	1.46286	7.10756	0.787837	8.58555	1.06479	11.0444	0.908845
39790	u	novel	-1.31968	-0.0004096	chrA07	-	17849652	17849880	MSTRG.13576.1	1	229	MSTRG.13576	.	36.5895	3.04381	24.9651	2.06316	41.6856	3.80452	16.9258	1.82099	13.8777	1.4462	21.3624	2.32459	0	0	0	0	0	0	0	0	0	0	0	0
39833	u	novel	-1.53663	-0.0585728	chrA07	-	18318183	18318521	MSTRG.13584.1	1	339	MSTRG.13584	.	0	0	0	0	0	0	0	0	0	0	0	0	0	0	0	0	0	0	75.3687	8.35424	68.3938	8.48225	118.995	9.79214
39844	i	novel	-1.02776	-0.049152	chrA07	-	18460149	18460753	MSTRG.13590.1	1	605	MSTRG.13590	LOC107458135	13.7954	1.14761	15.3326	1.26712	15.2888	1.39536	27.3911	2.94692	0	0	4.49973	0.489646	44.094	3.92769	38.5378	3.88665	34.8482	3.1682	10.8017	1.19731	0	0	15.8661	1.30563
39857	u	novel	-1.04503	-0.106496	chrA07	+	18701515	18702974	MSTRG.13595.1	1	1460	MSTRG.13595	.	7.05206	0.586647	3.3226	0.274586	10.8637	0.991497	11.0466	1.18846	12.9048	1.34481	10.9007	1.18618	6.46644	0.576	4.61575	0.465513	5.3911	0.490127	15.1027	1.67406	16.7541	2.07786	20.4808	1.68537
39887	j	novel	-1.24027	-0.059392	chrA07	-	19283864	19287609	MSTRG.13604.2	2	3654	MSTRG.13604	LOC107458173	71.6923	5.96395	31.4925	2.6026	3.46214	0.315979	0.86113	0.092646	5.33102	0.555547	36.2298	3.94241	8.2012	0.730524	29.0485	2.92963	28.1947	2.5633	1.35103	0.149755	8.15106	1.0109	8.44806	0.695193
39888	j	novel	-1.23974	-0.0585728	chrA07	-	19283864	19287609	MSTRG.13604.3	3	3582	MSTRG.13604	LOC107458173	80.6282	6.7073	122.436	10.1183	5.07581	0.463254	110.126	11.8481	5.63681	0.587414	108.983	11.8591	28.7978	2.56517	55.3019	5.57737	51.4906	4.68123	0.000987	0.000109	36.7566	4.55858	15.0867	1.24149
39947	x	novel	-1.14207	-0.0004096	chrA07	+	20586571	20586807	MSTRG.13610.1	1	237	MSTRG.13610	LOC107458244	0	0	0	0	14.5401	1.32703	5.32067	0.572433	0	0	4.09283	0.445368	2.53586	0.225883	0	0	0	0	0.637131	0.070623	2.54852	0.31607	2.54852	0.209719
39976	u	novel	-1.18041	-0.0004096	chrA07	+	21397436	21397879	MSTRG.13616.1	1	444	MSTRG.13616	.	53.6843	4.46589	47.881	3.95698	48.8063	4.4544	40.7157	4.38046	48.0518	5.00749	48.7573	5.30561	39.5146	3.51978	23.5766	2.37777	30.1456	2.74067	17.1734	1.90359	18.6408	2.31184	19.277	1.58631
39977	u	novel	-1.29528	-0.0004096	chrA07	+	21398277	21398635	MSTRG.13617.1	1	359	MSTRG.13617	.	3.95543	0.329045	0	0	0	0	16.3816	1.76244	6.90251	0.719313	0	0	0	0	2.22841	0.224742	0	0	3.76045	0.416826	2.71588	0.336825	1.25348	0.103149
40030	u	novel	-1.16887	-0.0126976	chrA07	+	22653526	22653862	MSTRG.13637.1	1	337	MSTRG.13637	.	24.6141	2.0476	21.7119	1.79431	26.9037	2.45542	12.0948	1.30124	13.8551	1.44384	13.0466	1.41969	21.8398	1.94538	17.1893	1.73359	14.8442	1.34955	15.7683	1.74784	9.98769	1.23868	27.2854	2.24533
40043	j	novel	-1.40267	-0.0118784	chrA07	+	22781547	22784116	MSTRG.13643.2	4	819	MSTRG.13643	LOC107458339	24.6178	2.04791	24.5702	2.03053	19.6141	1.79012	0.676791	0.072814	19.8449	2.06805	11.4236	1.24308	15.517	1.38218	22.337	2.25275	12.9255	1.17511	12.1655	1.34849	0	0	10.3113	0.848519
40044	u	novel	-1.23514	-0.0004096	chrA07	+	22815815	22816040	MSTRG.13644.1	1	226	MSTRG.13644	.	0	0	6.70796	0.554359	8.49115	0.774961	19	2.04415	0	0	9.72566	1.05831	16.9248	1.50758	10.7876	1.08796	10.7168	0.974311	1.32743	0.147139	0	0	1.32743	0.109235
40068	u	novel	-1.12429	-0.0004096	chrA07	+	23211263	23211642	MSTRG.13652.1	2	266	MSTRG.13652	.	0.518797	0.043158	0	0	1.07519	0.098129	4.01691	0.432166	2.81955	0.293826	1.67585	0.18236	0	0	0	0	0	0	15.4098	1.70809	18.2632	2.26501	8.50307	0.69972
40072	u	novel	-1.24773	-0.038912	chrA07	+	23241933	23243138	MSTRG.13654.1	1	1206	MSTRG.13654	.	20.2282	1.68274	19.0375	1.57329	14.1102	1.28779	34.3939	3.70032	28.883	3.00991	32.2532	3.50968	35.6581	3.17626	28.1171	2.8357	26.8201	2.43833	9.3522	1.03664	6.59345	0.817725	11.1672	0.918953
40097	i	novel	-1.04003	-0.14336	chrA07	+	23715875	23716136	MSTRG.13666.1	1	262	MSTRG.13666	LOC107458307	0	0	0	0	1.14504	0.104504	7.88168	0.847963	4.8855	0.509119	5.67939	0.618012	16.3053	1.4524	7.87023	0.793736	15.9733	1.4522	0	0	1.71756	0.213013	0	0
40098	i	novel	-1.21662	-0.0004096	chrA07	+	23717525	23717857	MSTRG.13667.1	1	333	MSTRG.13667	LOC107458307	1.35135	0.112416	0	0	2.25225	0.205556	0	0	6.28228	0.654679	0	0	6.30631	0.561736	15.7658	1.59003	9.3033	0.845802	3.6036	0.399441	1.35135	0.167596	3.6036	0.296542
40099	i	novel	-1.19908	-0.0004096	chrA07	+	23718242	23718718	MSTRG.13668.1	1	477	MSTRG.13668	LOC107458307	2.50943	0.208755	0	0	0	0	0	0	0	0	0	0	22.0713	1.96601	0	0	0	0	1.57233	0.174284	1.25786	0.156001	0	0
40100	i	novel	-1.25757	-0.0499712	chrA07	+	23719409	23720105	MSTRG.13669.1	1	697	MSTRG.13669	LOC107458307	1.82927	0.152173	1.87948	0.155324	0	0	0	0	6.96939	0.726283	5.42324	0.590139	17.8063	1.5861	0	0	0	0	0	0	0.215208	0.02669	1.21951	0.100354
40149	u	novel	-1.19216	-0.0004096	chrA07	-	24808288	24808750	MSTRG.13680.1	1	463	MSTRG.13680	.	0	0	0.647948	0.053548	5.50756	0.502658	2.91577	0.313698	0	0	4.12959	0.449368	0.971922	0.086574	0.971922	0.098021	0.323974	0.029454	0	0	11.1793	1.38646	0	0
40150	u	novel	-1.46476	-0.0004096	chrA07	-	24809215	24809423	MSTRG.13681.1	1	209	MSTRG.13681	.	0	0	0	0	0	0	1.39713	0.150312	0	0	0	0	0	0	0	0	0.717703	0.065249	15.7895	1.75018	0	0	10.5311	0.866608
40187	u	novel	-1.11257	-0.0004096	chrA07	-	25464042	25464487	MSTRG.13693.1	1	446	MSTRG.13693	.	11.63	0.967481	11.3195	0.935466	19.5034	1.78001	0	0	11.3677	1.18463	9.71749	1.05742	16.4226	1.46285	8.34529	0.841648	1.67713	0.152475	17.0628	1.89132	10.8767	1.34893	12.6614	1.04191
40211	u	novel	-1.11635	-0.0417792	chrA07	-	27105031	27108868	MSTRG.13700.1	2	3752	MSTRG.13700	.	14.8182	1.2327	13.5883	1.12297	12.0576	1.10046	4.98306	0.536111	4.77724	0.497838	2.87856	0.313235	1.29385	0.11525	5.77137	0.58206	6.76678	0.615196	4.45416	0.493721	1.99869	0.247879	3.44753	0.283698
40212	u	novel	-1.02222	-0.0417792	chrA07	-	27107457	27108862	MSTRG.13700.2	3	1149	MSTRG.13700	.	0	0	0	0	0	0	0	0	0	0	0	0	0	0	11.1283	1.12233	0	0	0	0	0	0	0	0
40213	u	novel	-1.0268	-0.0417792	chrA07	-	27107474	27108866	MSTRG.13700.3	3	1196	MSTRG.13700	.	13.8414	1.15144	15.5154	1.28222	6.75716	0.616705	3.82927	0.411978	0	0	0.504265	0.054872	24.8442	2.21301	0	0	10.2364	0.930632	0	0	4.05853	0.503342	6.35577	0.523018
40235	u	novel	-1.46222	-0.0745472	chrA07	+	27486357	27486571	MSTRG.13706.1	1	215	MSTRG.13706	.	109.87	9.13985	122.074	10.0885	80.507	7.34762	46.0233	4.95149	42.2698	4.40495	29.3651	3.19541	140.8	12.5418	136.526	13.769	145.033	13.1855	26.9767	2.99024	28.7907	3.57064	35.9767	2.96054
40240	x	novel	-1.44672	-0.0004096	chrA07	-	27589185	27589612	MSTRG.13710.1	1	428	MSTRG.13710	LOC107458442	252.482	21.0035	188.671	15.5921	351.963	32.1226	276.21	29.7165	0	0	228.316	24.8446	26.4089	2.35238	36.2617	3.6571	40.7079	3.70093	149.984	16.6249	83.493	10.3549	183.106	15.0679
40250	u	novel	-1.17388	-0.055296	chrA07	+	27920938	27921260	MSTRG.13717.1	1	323	MSTRG.13717	.	64.1486	5.3364	60.1006	4.96683	45.5046	4.15307	0	0	46.7245	4.86917	34.2941	3.73177	82.37	7.33713	69.8483	7.04441	90.7817	8.25335	33.2043	3.68053	23.9071	2.96498	43.692	3.59542
40272	x	novel	-1.11626	-0.045056	chrA07	-	28668325	28668548	MSTRG.13725.1	1	224	MSTRG.13725	LOC107458465	15.4866	1.2883	22.8929	1.89191	20.4955	1.87057	2.66518	0.286738	8.5	0.885788	0	0	0	0	0.669643	0.067536	1.33929	0.12176	2.67857	0.296906	1.33929	0.166099	1.33929	0.11021
40281	i	novel	-1.19906	-0.0004096	chrA07	-	28923083	28923335	MSTRG.13729.1	1	253	MSTRG.13729	LOC107458487	0.592885	0.049321	0	0	0	0	0	0	15.4269	1.60764	0	0	1.77866	0.158434	2.96443	0.298971	1.28459	0.116787	2.37154	0.262873	2.0751	0.257355	3.97628	0.32721
40282	u	novel	-1.16217	-0.0565248	chrA07	-	28925875	28926330	MSTRG.13730.1	1	456	MSTRG.13730	.	0	0	18.3439	1.51598	14.0947	1.28638	0	0	0	0	7.79046	0.847732	22.5171	2.00572	20.2303	2.04029	27.4117	2.49211	0.992325	0.109994	1.78502	0.221379	2.15925	0.177685
40295	u	novel	-1.25531	-0.014336	chrA07	+	29066829	29067353	MSTRG.13733.1	1	525	MSTRG.13733	.	26.2133	2.18064	29.1429	2.40842	22.0476	2.01222	11.3924	1.22567	10.1962	1.06255	5.85333	0.63694	17.3886	1.54889	17.2619	1.74092	13.7219	1.24752	0	0	10.459	1.29714	0	0
40319	j	novel	-1.1582	-0.086016	chrA07	+	30467202	30469341	MSTRG.13739.1	3	856	MSTRG.13739	LOC107458509	1.74554	0.145208	1.06788	0.088252	0.13562	0.012378	4.29882	0.462496	3.04011	0.316811	4.19327	0.456298	3.0535	0.271992	4.71699	0.475723	3.6131	0.328482	1.82308	0.202079	1.35586	0.168155	0.439033	0.036128
40324	u	novel	-1.38924	-0.0671744	chrA07	+	30911762	30912031	MSTRG.13740.1	1	270	MSTRG.13740	.	76.4279	6.35789	90.6883	7.49465	74.6866	6.81642	31.692	3.40963	32.25	3.36078	35.8633	3.90252	50.1884	4.47055	44.703	4.50843	54.5191	4.95656	80	8.86759	57.046	7.07489	124.138	10.2153
40331	i	novel	-1.127	-0.028672	chrA07	+	31010944	31011368	MSTRG.13743.1	1	425	MSTRG.13743	LOC107458515	0	0	0	0	0	0	0	0	0	0	0	0	0	0	14.8635	1.49903	0	0	0	0	0	0	0	0
40333	u	novel	-1.24063	-0.0086016	chrA07	-	31121173	31122784	MSTRG.13744.1	2	527	MSTRG.13744	.	0	0	0	0	0	0	0	0	22.0936	2.30238	0	0	0	0	89.316	9.00779	87.6032	7.96438	0	0	0	0	0	0
40334	u	novel	-1.27423	-0.0516096	chrA07	-	31121178	31122757	MSTRG.13744.2	2	599	MSTRG.13744	.	54.333	4.51985	42.9308	3.54788	34.0255	3.1054	32.3322	3.47851	12.0302	1.25367	22.7155	2.47183	144.222	12.8466	65.8514	6.64131	72.9933	6.63613	9.19385	1.01909	5.60391	0.695001	11.0148	0.90641
40335	u	novel	-1.22043	-0.0151552	chrA07	+	31121186	31122770	MSTRG.13745.1	2	500	MSTRG.13745	.	4.24365	0.353021	5.8243	0.481331	4.45361	0.406467	2.46454	0.265152	3.08461	0.321448	3.5254	0.383623	14.8692	1.32448	75.2166	7.58582	135.702	12.3372	0.810086	0.089794	0.487814	0.060499	1.25204	0.10303
40338	i	novel	-1.17243	-0.0004096	chrA07	-	31193857	31195262	MSTRG.13747.1	1	1406	MSTRG.13747	LOC107458519	3.85833	0.320967	3.79893	0.313951	10.758	0.981853	16.2978	1.75342	14.1259	1.47206	13.8145	1.50325	5.03836	0.448793	4.34359	0.438064	4.94909	0.449942	3.30751	0.366621	4.50267	0.558424	3.97587	0.327176
40363	i	novel	-1.5279	-0.0004096	chrA07	+	31895447	31895667	MSTRG.13754.1	1	221	MSTRG.13754	LOC107458536	12.5532	1.04427	25.3469	2.09472	21.1482	1.93013	4.71644	0.507426	6.85973	0.714855	11.3752	1.23781	8.84434	0.787813	0	0	21.641	1.96748	1.88537	0.208984	1.43363	0.177801	4.57466	0.37645
40373	u	novel	-1.359	-0.249856	chrA07	-	32631447	32631776	MSTRG.13756.1	1	330	MSTRG.13756	.	35.7376	2.97294	35.9301	2.96933	32.1872	2.93762	23.7687	2.55719	15.7335	1.63959	17.2604	1.87822	38.1617	3.39927	38.7942	3.91251	44.6622	4.06043	5.90151	0.654153	8.34849	1.03539	14.0626	1.15721
40377	u	novel	-1.13137	-0.0004096	chrA07	+	33314215	33314462	MSTRG.13757.1	1	248	MSTRG.13757	.	1.81452	0.150946	0	0	0	0	14.1613	1.52357	10.8871	1.13455	12.6411	1.37556	0.604839	0.053876	0	0	0	0	0	0	5.62097	0.697117	1.73387	0.142681
40380	u	novel	-1.15292	-0.0004096	chrA07	+	33506456	33508438	MSTRG.13759.1	1	1983	MSTRG.13759	.	1.65305	0.137514	0.443772	0.036674	8.35603	0.762629	13.59	1.4621	10.1039	1.05293	14.8321	1.61398	1.61876	0.144192	0	0	0	0	3.55522	0.394078	3.02471	0.375127	5.22996	0.430375
40446	i	novel	-1.19098	-0.0282624	chrA07	-	34281918	34282682	MSTRG.13779.1	1	765	MSTRG.13779	LOC107458584	181.785	15.1223	171.094	14.1395	138.578	12.6476	90.5992	9.74727	79.5804	8.2931	82.9878	9.03046	133.381	11.8809	122.383	12.3427	122.844	11.1683	29.1895	3.23551	19.8918	2.46699	32.8931	2.70679
40492	u	novel	-1.25125	-0.0393216	chrA07	+	36361700	36361903	MSTRG.13787.1	1	204	MSTRG.13787	.	68.6985	5.7149	47.2941	3.90848	40.1299	3.66253	69.6226	7.49046	51.3039	5.3464	45.473	4.94822	36.8464	3.28211	34.0564	3.43469	41.9118	3.81038	33.8235	3.74917	30.0294	3.72427	42.6471	3.50944
40537	u	novel	-1.01403	-0.045056	chrA07	-	37405728	37405979	MSTRG.13804.1	1	252	MSTRG.13804	.	22.75	1.89253	13.4881	1.11468	0	0	0	0	0	0	0	0	16.1389	1.43758	0	0	0	0	3.57143	0.395875	4.57937	0.567936	10.369	0.853272
40563	j	novel	-1.11115	-0.118784	chrA07	+	37702848	37704257	MSTRG.13809.2	2	704	MSTRG.13809	LOC107458669	11.4759	0.954654	11.3835	0.940756	9.76543	0.891261	9.59123	1.03189	16.5597	1.72569	6.77985	0.73776	6.66761	0.59392	4.50426	0.454268	1.14347	0.103957	5.11364	0.566821	0.539472	0.066906	0	0
40589	u	novel	-1.52446	-0.0274432	chrA07	+	38965337	38965671	MSTRG.13815.1	1	335	MSTRG.13815	.	0	0	0	0	0	0	0	0	0	0	0	0	0	0	0	0	0	0	423.523	46.9454	417.276	51.7509	537.492	44.2304
40588	u	novel	-1.03415	-0.0004096	chrA07	+	38962864	38963296	MSTRG.13816.1	1	433	MSTRG.13816	.	0	0	0	0	0	0	0	0	0	0	0	0	0	0	0	0	0	0	12.9496	1.43539	11.8079	1.46442	15.0144	1.23554
40592	u	novel	-1.32818	-0.06144	chrA07	-	39040107	39040410	MSTRG.13817.1	1	304	MSTRG.13817	.	0	0	0	0	0	0	0	0	0	0	0	0	0	0	0	0	0	0	0	0	16.7036	2.0716	0	0
40599	j	novel	-1.19074	-0.0172032	chrA07	-	39308227	39309029	MSTRG.13820.4	2	334	MSTRG.13820	LOC107458698	6.03811	0.502299	8.97605	0.741798	10.065	0.918603	0.344311	0.037043	7.35816	0.766796	0	0	0	0	8.91737	0.899343	0.251497	0.022865	0.098933	0.010966	3.06542	0.380176	0.74814	0.061565
40654	u	novel	-1.26999	-0.12247	chrA07	-	41528249	41528888	MSTRG.13833.1	1	640	MSTRG.13833	.	107.014	8.90229	138.147	11.4167	111.491	10.1754	99.6156	10.7173	57.525	5.9947	65.8469	7.16524	61.4141	5.47048	55.2594	5.57308	64.8578	5.8965	27.4	3.03715	54.5672	6.76746	76.0938	6.26178
40722	u	novel	-1.21401	-0.0004096	chrA07	-	45462881	45463275	MSTRG.13849.1	1	395	MSTRG.13849	.	0	0	0	0	0	0	0	0	0	0	0	0	0	0	0	0	0	0	9.79964	1.08624	9.38975	1.16452	13.6582	1.12394
40747	u	novel	-1.05676	-0.26624	chrA07	+	46158753	46160235	MSTRG.13859.1	2	678	MSTRG.13859	.	22.3532	1.85952	24.3761	2.01449	19.7861	1.80582	28.7316	3.09113	25.0767	2.61325	21.7559	2.3674	15.8001	1.4074	22.0015	2.21891	20.8894	1.89914	12.236	1.3563	5.6969	0.706534	1.83333	0.150866
40751	u	novel	-1.38502	-0.0589824	chrA07	-	46374886	46375207	MSTRG.13860.1	1	322	MSTRG.13860	.	0	0	0	0	0	0	0	0	0	0	0	0	0	0	0	0	0	0	13.562	1.50328	0	0	0	0
40789	u	novel	-1.1404	-0.0004096	chrA07	-	48540085	48540383	MSTRG.13869.1	1	299	MSTRG.13869	.	13.786	1.14683	12.4883	1.03206	18.5836	1.69607	11.1171	1.19605	3.75251	0.39105	5.40803	0.588483	11.5552	1.02928	9.5	0.958104	8.67893	0.789038	3.01003	0.333647	2.20736	0.273758	1.25418	0.103207
40790	u	novel	-1.25374	-0.049152	chrA07	+	48540701	48541084	MSTRG.13870.1	1	384	MSTRG.13870	.	0	0	0	0	0	0	0	0	0	0	0	0	0	0	0	0	0	0	47.2656	5.23915	50.9089	6.31376	63.0951	5.19211
40816	j	novel	-1.09539	-0.0090112	chrA07	+	49280325	49281620	MSTRG.13877.1	2	653	MSTRG.13877	LOC107458853	15.2123	1.26548	21.6612	1.79012	9.51406	0.868319	0	0	0	0	2.97656	0.323899	7.13727	0.635754	11.8501	1.19512	6.99454	0.635903	0	0	0	0	0	0
4298	u	novel	-1.05632	-0.094208	chrA01	-	92136102	92136370	MSTRG.1389.1	1	269	MSTRG.1389	.	34.1543	2.84123	27.0428	2.23487	19.3104	1.7624	0	0	13.8695	1.44535	11.3491	1.23497	22.6216	2.01502	12.5291	1.2636	10.4587	0.950848	0.27881	0.030905	2.62453	0.325497	5.01859	0.412981
40895	j	novel	-1.05865	-0.036864	chrA07	+	52603313	52603848	MSTRG.13898.2	3	353	MSTRG.13898	LOC107458908	24.6028	2.04666	25.2306	2.08511	19.2762	1.75928	10.3442	1.1129	10.8522	1.13091	1.44312	0.157036	35.8609	3.19432	22.5129	2.2705	31.2797	2.84377	13.9433	1.54555	20.7649	2.57527	20.9142	1.72104
40928	u	novel	-1.31219	-0.0004096	chrA07	-	53696321	53696591	MSTRG.13907.1	1	271	MSTRG.13907	.	7.33332	0.610044	11.0585	0.913895	0	0	0	0	8.95182	0.932872	0	0	15.6613	1.39503	12.1	1.22033	16.0582	1.45992	2.20787	0.244731	3.3524	0.415767	2.21891	0.182595
40922	j	novel	-1.04029	-0.06144	chrA07	-	53686186	53688949	MSTRG.13909.2	3	892	MSTRG.13909	LOC107458931	13.511	1.12396	8.27991	0.684268	8.08749	0.73812	3.91849	0.421577	9.62316	1.00283	5.18379	0.564083	4.04206	0.360048	0	0	6.00734	0.546152	9.28219	1.02888	10.1015	1.2528	4.83914	0.398214
40923	j	novel	-1.03421	-0.06144	chrA07	-	53686255	53688923	MSTRG.13909.3	3	827	MSTRG.13909	LOC107458931	17.2247	1.43289	32.9907	2.72641	13.5263	1.2345	7.13744	0.767893	4.91696	0.512398	0.584563	0.06361	12.9224	1.15107	8.73919	0.881374	9.91528	0.90144	9.69803	1.07498	6.09965	0.756483	11.5724	0.952298
40925	j	novel	-1.06156	-0.06144	chrA07	-	53686440	53688942	MSTRG.13909.5	3	1212	MSTRG.13909	LOC107458931	6.62941	0.551488	11.2579	0.930374	8.00028	0.730161	0.887962	0.095533	6.86025	0.714909	4.23794	0.461158	4.42644	0.394286	14.6206	1.47453	7.71907	0.701773	8.93536	0.990439	1.93435	0.2399	2.79759	0.230214
40956	u	novel	-1.51969	-0.155648	chrA07	+	54110951	54111190	MSTRG.13916.1	1	240	MSTRG.13916	.	150.417	12.5129	209.842	17.3417	137.204	12.5222	42.5875	4.58185	50.3292	5.24482	58.1458	6.32723	32.0417	2.85412	27.875	2.81128	37.3583	3.3964	0	0	17.075	2.11766	24.8958	2.04869
4301	u	novel	-1.03235	-0.026624	chrA01	-	92140017	92140281	MSTRG.1393.1	1	265	MSTRG.1393	.	12.7426	1.06003	16.628	1.37417	21.117	1.92729	0	0	0	0	7.49898	0.816013	7.90113	0.703796	9.5969	0.967876	13.5487	1.23177	2.59973	0.288167	1.64623	0.204166	5.66038	0.465794
41038	j	novel	-1.07995	-0.008192	chrA07	-	55408599	55414335	MSTRG.13943.1	4	864	MSTRG.13943	LOC107458987	7.17713	0.597051	2.79425	0.230922	10.8023	0.985889	13.665	1.47017	12.6721	1.32056	19.57	2.12955	4.53627	0.404069	3.33565	0.33641	7.78164	0.707461	6.96998	0.772587	4.89737	0.607375	2.14289	0.176339
41154	u	novel	-1.22395	-0.0004096	chrA07	+	58404958	58405221	MSTRG.13981.1	1	264	MSTRG.13981	.	4.76136	0.396089	4.46149	0.368706	3.40909	0.311137	3.15657	0.339604	1.84659	0.192434	3.40909	0.370966	0	0	9.22292	0.930159	14.3751	1.3069	2.84091	0.3149	1.13636	0.140933	0.568182	0.046756
41165	x	novel	-1.33209	-0.004096	chrA07	+	59023198	59023495	MSTRG.13985.1	1	298	MSTRG.13985	LOC107459114	21.0671	1.75253	10.896	0.900464	17.3456	1.58308	21.3926	2.30156	12.4732	1.29983	22.3054	2.4272	3	0.267226	0	0	6.48658	0.589722	6	0.665069	2.44631	0.303393	9.5	0.781758
41248	i	novel	-1.22297	-0.0004096	chrA07	+	62303004	62303369	MSTRG.14012.1	1	366	MSTRG.14012	LOC107459166	0	0	12.877	1.06418	14.7814	1.34905	8.21038	0.883327	6.55738	0.683346	7.19672	0.783123	5.32787	0.474582	4.09836	0.413332	5.73771	0.521639	0	0	7.37705	0.914907	4.20355	0.345912
41273	u	novel	-1.36346	-0.10281	chrA07	-	63025842	63026239	MSTRG.14018.1	1	398	MSTRG.14018	.	0	0	18.407	1.52119	7.82915	0.714542	0	0	0	0	3.28141	0.357072	0	0	0	0	0	0	4.14573	0.459533	0.753769	0.093483	2.09296	0.172231
41275	u	novel	-1.52813	-0.077824	chrA07	-	63091313	63091585	MSTRG.14020.1	1	273	MSTRG.14020	.	148.583	12.3603	156.349	12.9209	128.781	11.7534	82.0304	8.82537	96.7314	10.0804	79.4659	8.64721	108.854	9.69618	71.0587	7.16649	89.9505	8.17778	33.8828	3.75573	32.874	4.07706	46.6308	3.83726
41277	u	novel	-1.11553	-0.0004096	chrA07	+	63140324	63140615	MSTRG.14021.1	1	292	MSTRG.14021	.	0	0	0	0	0	0	0	0	0	0	0	0	0	0	0	0	0	0	19.9602	2.21249	18.7932	2.33075	23.9534	1.97113
41278	u	novel	-1.09202	-0.172032	chrA07	-	63140886	63141199	MSTRG.14022.1	1	314	MSTRG.14022	.	0	0	0	0	0	0	0	0	0	0	0	0	0	0	0	0	0	0	216.587	24.0075	206.729	25.6387	270.472	22.2573
41394	u	novel	-1.34825	-0.002048	chrA07	+	66339450	66339727	MSTRG.14056.1	1	278	MSTRG.14056	.	16.4885	1.37165	33.3932	2.75968	14.3533	1.30998	5.03321	0.541506	3.51559	0.366361	4.04017	0.439637	14.0979	1.25578	15.0602	1.51887	15.1781	1.37991	3.69604	0.409688	2.05755	0.255179	3.80114	0.312797
41395	u	novel	-1.28897	-0.0004096	chrA07	+	66340133	66340378	MSTRG.14057.1	1	246	MSTRG.14057	.	11.0976	0.923185	11.6057	0.959117	8.78455	0.801739	1.82927	0.196805	0	0	3.65854	0.39811	20.2602	1.80468	16.6341	1.6776	14.8211	1.34745	0	0	1.82927	0.226867	0	0
41398	x	novel	-1.01194	-0.161382	chrA07	-	66406223	66406804	MSTRG.14059.1	1	582	MSTRG.14059	LOC107459273	16.0309	1.33358	12.0601	0.996673	12.6065	1.15056	0	0	0	0	7.6134	0.828465	11.6787	1.04028	10.3746	1.04631	9.93471	0.903206	7.98969	0.885617	0	0	13.6873	1.12633
41432	u	novel	-1.23872	-0.0004096	chrA07	-	67363591	67363827	MSTRG.14073.1	1	237	MSTRG.14073	.	0	0	17.9662	1.48476	0	0	0	0	4.43038	0.461691	0	0	5.84663	0.52079	0	0	0	0	0	0	0	0	3.53586	0.290967
41437	i	novel	-1.25191	-0.0503808	chrA07	+	67484678	67485364	MSTRG.14075.1	1	687	MSTRG.14075	LOC107459390	0	0	0	0	0	0	0	0	0	0	0	0	16.4192	1.46255	0	0	0	0	3.93013	0.435635	0	0	16.4192	1.35114
41438	i	novel	-1.22907	-0.0114688	chrA07	+	67486307	67487108	MSTRG.14076.1	1	802	MSTRG.14076	LOC107459390	12.4472	1.03546	0	0	0	0	9.827	1.05725	14.9587	1.55885	15.8144	1.72087	13.878	1.23619	8.47189	0.854416	13.8321	1.25754	0	0	5.95733	0.738833	7.83479	0.644727
41451	i	novel	-1.09288	-0.024576	chrA07	-	67618735	67619848	MSTRG.14082.1	1	1114	MSTRG.14082	LOC107459290	49.5543	4.12233	43.1745	3.56802	0	0	52.1666	5.61242	54.9498	5.72634	0	0	34.989	3.11666	29.7803	3.00343	32.8301	2.98473	0	0	0	0	0	0
41491	u	novel	-1.04097	-0.0008192	chrA07	+	67944064	67945148	MSTRG.14091.1	2	610	MSTRG.14091	.	15.6403	1.30109	17.2339	1.42424	16.0411	1.46402	15.3513	1.65159	16.582	1.72801	11.5578	1.25768	10.8455	0.966068	11.2182	1.13139	11.6029	1.05487	15.5601	1.72476	13.322	1.6522	15.0985	1.24246
4333	x	novel	-1.24533	-0.016384	chrA01	-	92378714	92379368	MSTRG.1412.1	2	510	MSTRG.1412	LOC107460132	0.588235	0.048934	0.294118	0.024306	1.08039	0.098604	4.95275	0.53285	3.8902	0.405399	2.71177	0.295085	0.294118	0.026199	1.76471	0.177976	0.590196	0.053657	1.45572	0.161359	12.8392	1.59233	11.0186	0.906726
41629	u	novel	-1.25437	-0.0004096	chrA07	+	71087655	71088293	MSTRG.14134.1	2	531	MSTRG.14134	.	65.2147	5.42509	50.6968	4.18968	80.6309	7.35893	46.3192	4.98333	45.112	4.70114	48.823	5.31275	0.564972	0.050325	0	0	0	0	0	0	0	0	0	0
41630	u	novel	-1.43034	-0.0004096	chrA07	-	71101825	71102083	MSTRG.14135.1	1	259	MSTRG.14135	.	24.7181	2.05626	17.9498	1.48341	18.2819	1.66853	14.0039	1.50663	0	0	8.38803	0.912757	0	0	10.251	1.03384	13.9961	1.27245	2.81853	0.31242	2.99228	0.371105	4.28571	0.352673
41632	i	novel	-1.28487	-0.0004096	chrA07	+	71106090	71107197	MSTRG.14137.1	1	1108	MSTRG.14137	LOC107459611	0	0	0	0	0	0	0	0	25.5226	2.65971	0	0	0	0	0	0	0	0	0	0	0	0	0	0
41645	j	novel	-1.1203	-0.0180224	chrA07	-	71221337	71222181	MSTRG.14140.7	2	344	MSTRG.14140	LOC107459785	0	0	2.51953	0.208219	3.56227	0.325118	0	0	0	0	0	0	0	0	3.80634	0.383881	0	0	1.44535	0.16021	0	0	3.82267	0.314569
41685	i	novel	-1.21982	-0.045056	chrA07	-	71899552	71900390	MSTRG.14154.1	1	839	MSTRG.14154	LOC107459582	0	0	158.501	13.0988	0	0	0	0	0	0	0	0	50.2131	4.47275	55.1262	5.55964	52.5857	4.78079	45.4694	5.04005	0	0	0	0
41748	u	novel	-1.16859	-0.0417792	chrA07	-	72749770	72750101	MSTRG.14179.1	1	332	MSTRG.14179	.	16.1958	1.3473	0	0	0	0	4.06626	0.437476	0	0	5.87349	0.639134	0	0	0	0	6.60241	0.600253	0	0	0	0	0	0
41792	j	novel	-1.00834	-0.0524288	chrA07	+	73443349	73448749	MSTRG.14189.1	3	392	MSTRG.14189	LOC107459616	26.5882	2.21182	25.4167	2.10049	34.3904	3.13871	16.778	1.80509	1.06624	0.111113	11.6488	1.26758	0	0	0	0	1.18553	0.107782	0	0	0.691882	0.085808	0	0
41818	i	novel	-1.09873	-0.09216	chrA07	-	73845524	73845759	MSTRG.14197.1	1	236	MSTRG.14197	LOC107459940	0	0	181.475	14.9975	0	0	58.137	6.25476	60.512	6.30598	67.8467	7.38285	101.876	9.07461	101.654	10.2521	111.564	10.1428	29.7444	3.29701	40.8778	5.0697	0	0
41848	u	novel	-1.35497	-0.0323584	chrA07	-	74237374	74237733	MSTRG.14207.1	1	360	MSTRG.14207	.	13.0444	1.08514	20.1778	1.66753	6.41667	0.58563	0	0	2.28056	0.237657	0	0	7.91667	0.70518	7.86111	0.792817	9.67778	0.879847	7.91667	0.877522	0.833333	0.103351	11.1	0.913422
41891	j	novel	-1.20965	-0.012288	chrA07	-	74771016	74773906	MSTRG.14217.1	3	2032	MSTRG.14217	LOC107459931	22.0182	1.83165	20.3361	1.68062	22.784	2.07942	0.625142	0.067257	9.10692	0.949035	5.42532	0.590365	0	0	0	0	4.90453	0.445891	2.10369	0.233184	0	0	4.87075	0.400816
41933	u	novel	-1.11049	-0.0499712	chrA07	-	75609030	75610342	MSTRG.14233.1	1	1313	MSTRG.14233	.	0	0	5.77685	0.47741	14.4265	1.31666	0	0	0	0	0	0	2.39909	0.213699	3.54151	0.357172	1.54455	0.140422	0	0	0	0	0	0
41997	x	novel	-1.19931	-0.0843776	chrA07	-	76170348	76172308	MSTRG.14255.1	2	596	MSTRG.14255	LOC107459792	110.967	9.23115	123.201	10.1816	81.6082	7.44813	57.6065	6.19769	54.7332	5.70377	49.7852	5.41746	21.4086	1.90697	23.2659	2.34644	22.2861	2.02612	38.3549	4.25144	28.948	3.59015	57.2592	4.71188
42006	u	novel	-1.23061	-0.131482	chrA07	+	76298315	76298584	MSTRG.14257.1	1	270	MSTRG.14257	.	7061.01	587.392	7133.67	589.54	5625.33	513.406	6083.29	654.481	7031.23	732.726	6481.33	705.276	4280.87	381.32	3513.29	354.326	4090.39	371.874	3785.57	419.611	3788.29	469.827	4610.57	379.405
42018	u	novel	-1.19335	-0.0299008	chrA07	+	76415496	76416056	MSTRG.14262.1	1	561	MSTRG.14262	.	16.4991	1.37253	0	0	9.16578	0.836532	0	0	8.28877	0.863775	0	0	15.8503	1.41187	15.6578	1.57913	10.0499	0.91368	5.34759	0.592754	8.96613	1.11199	0	0
42044	j	novel	-1.13713	-0.012288	chrA07	-	76659696	76661719	MSTRG.14270.1	3	1234	MSTRG.14270	LOC107459759	0	0	5.21718	0.431158	0	0	0	0	14.4279	1.50353	0	0	0	0	0	0	0	0	0	0	0	0	0	0
42045	j	novel	-1.1367	-0.012288	chrA07	-	76659754	76661765	MSTRG.14270.2	3	1231	MSTRG.14270	LOC107459759	3.83361	0.318911	0	0	33.3274	3.04169	12.0479	1.2962	0	0	4.38029	0.476648	0	0	0	0	0	0	0	0	0	0	0	0
42055	x	novel	-1.00166	-0.02048	chrA07	-	76694460	76695023	MSTRG.14275.1	1	564	MSTRG.14275	LOC107459687	9.95745	0.828341	0	0	8.41312	0.76784	0	0	7.91667	0.824998	0	0	3.95922	0.352669	4.22695	0.426301	3.25709	0.296116	11.3812	1.26155	8.16667	1.01284	17.5053	1.44052
42082	u	novel	-1.18545	-0.0004096	chrA07	-	76882745	76883266	MSTRG.14293.1	2	394	MSTRG.14293	.	3.49402	0.290661	10.5178	0.869208	16.8629	1.53903	7.79795	0.838955	5.46701	0.569718	5.44984	0.593033	0.573538	0.051088	1.84856	0.186432	0.538071	0.048918	4.90872	0.544107	0.406091	0.050364	5.36041	0.441109
42164	u	novel	-1.13764	-0.0004096	chrA07	-	77301381	77302039	MSTRG.14333.1	2	614	MSTRG.14333	.	0	0	0	0	0	0	0	0	0	0	0	0	0	0	0	0	0	0	16.7364	1.85515	9.57044	1.18693	13.9604	1.14881
42414	j	novel	-1.06222	-0.0458752	chrA08	+	665828	667310	MSTRG.14431.2	3	455	MSTRG.14431	LOC107460044	10.1997	0.84849	13.4432	1.11097	11.6826	1.06624	10.518	1.1316	6.83386	0.712159	11.1827	1.21686	21.4379	1.90959	17.9009	1.80536	12.0817	1.0984	3.98055	0.441224	0.145055	0.01799	24.4432	2.01144
42415	j	novel	-1.09292	-0.0458752	chrA08	+	665829	667873	MSTRG.14431.3	4	453	MSTRG.14431	LOC107460044	0	0	0	0	0	0	0	0	0	0	0	0	0	0	0	0	0	0	12.6131	1.3981	0	0	0	0
42506	j	novel	-1.05364	-0.008192	chrA08	+	1372165	1375383	MSTRG.14461.1	5	1457	MSTRG.14461	LOC107460025	28.2809	2.35264	26.8964	2.22277	25.7747	2.35238	22.1823	2.38652	14.8808	1.55074	15.6641	1.70451	13.3803	1.19186	8.71543	0.878978	12.2218	1.11114	12.362	1.37026	13.02	1.61475	16.4327	1.35225
42697	j	novel	-1.28587	-0.18432	chrA08	-	3673220	3677920	MSTRG.14534.2	5	1189	MSTRG.14534	LOC107460210	1.15403	0.096001	1.6862	0.139351	4.70198	0.429136	12.7692	1.3738	9.68904	1.0097	1.33349	0.145106	0.598819	0.05334	2.40942	0.242997	3.47142	0.315601	18.1519	2.01205	13.523	1.67714	16.2805	1.33973
42696	j	novel	-1.06445	-0.18432	chrA08	-	3673220	3677919	MSTRG.14534.3	4	1078	MSTRG.14534	LOC107460210	0	0	0	0	0	0	0	0	0	0	4.6482	0.505801	4.81395	0.428804	4.69042	0.473043	4.7789	0.43447	0	0	6.53665	0.81068	0	0
42698	j	novel	-1.22396	-0.18432	chrA08	-	3675389	3677919	MSTRG.14534.4	4	569	MSTRG.14534	LOC107460210	3.12046	0.259585	2.11303	0.174625	6.82332	0.622744	17.9006	1.92587	5.36787	0.559388	16.3354	1.77756	3.7908	0.337666	2.18257	0.220119	5.78395	0.525843	17.1124	1.89682	20.104	2.49332	30.9629	2.54795
42789	x	novel	-1.36661	-0.043008	chrA08	+	4823631	4824036	MSTRG.14573.1	1	406	MSTRG.14573	LOC107460292	20.8177	1.73179	14.4261	1.1922	9.69951	0.885244	4.80296	0.516734	0	0	7.74877	0.843195	6.60098	0.587985	5.1133	0.515692	0	0	2.95567	0.32762	6.59113	0.817437	0	0
42851	j	novel	-1.3308	-0.0090112	chrA08	-	5469075	5473717	MSTRG.14597.1	4	2052	MSTRG.14597	LOC107460437	19.5195	1.62379	34.1107	2.81897	22.1895	2.02516	6.71118	0.722034	13.6292	1.42031	8.51759	0.926856	27.1943	2.42234	25.5779	2.57961	25.5871	2.32624	3.49328	0.387212	4.68808	0.58142	6.36979	0.524172
42853	i	novel	-1.20157	-0.008192	chrA08	-	5470129	5471274	MSTRG.14598.1	1	1146	MSTRG.14598	LOC107460437	86.1867	7.16971	70.1745	5.79936	0	0	0	0	10.912	1.13714	0	0	10.8405	0.965624	33.1518	3.34346	37.7024	3.42769	10.2094	1.13166	8.25654	1.02398	0	0
42862	x	novel	-1.06026	-0.125338	chrA08	+	5552895	5553302	MSTRG.14602.1	1	408	MSTRG.14602	LOC107460385	21.3566	1.77662	0	0	0	0	0	0	0	0	0	0	7.60539	0.677453	9.05147	0.912868	0	0	6.25	0.692781	0	0	7.31128	0.601647
42864	j	novel	-1.01923	-0.0434176	chrA08	+	5628960	5633052	MSTRG.14603.2	2	3982	MSTRG.14603	LOC107460452	27.6892	2.30341	15.5697	1.28671	20.2282	1.84616	12.4958	1.34438	0.067697	0.007055	21.9683	2.39052	15.2631	1.35956	8.64699	0.872075	17.9139	1.62863	0.174203	0.01931	0.044828	0.00556	1.14826	0.09449
42865	j	novel	-1.06552	-0.0602112	chrA08	+	5628960	5633052	MSTRG.14603.3	3	3911	MSTRG.14603	LOC107460452	43.5228	3.62058	25.5164	2.10872	53.4467	4.87791	0.116488	0.012533	0	0	26.4732	2.88073	16.1615	1.43959	24.9007	2.51131	24.3787	2.21637	0	0	0	0	0	0
4464	j	novel	-1.09497	-0.0151552	chrA01	+	93260458	93262406	MSTRG.1471.2	2	684	MSTRG.1471	LOC107461786	0	0	0	0	3.80488	0.347259	37.9768	4.0858	24.3911	2.54181	26.1948	2.85043	23.0702	2.05499	17.9581	1.81113	21.2251	1.92966	6.14186	0.680794	5.68375	0.704903	9.68073	0.79663
43238	u	novel	-1.13515	-0.08192	chrA08	+	9458866	9459079	MSTRG.14723.1	1	214	MSTRG.14723	.	26.7757	2.22742	18.3785	1.51883	17.3785	1.58608	7.64486	0.822485	4.90654	0.511312	7.6729	0.834939	18.3738	1.63665	24.6449	2.48551	31.0607	2.82386	5.60748	0.62156	0.700935	0.08693	3.38318	0.278403
43401	j	novel	-1.31092	-0.0741376	chrA08	+	11215868	11217482	MSTRG.14787.2	2	814	MSTRG.14787	LOC107460773	27.5514	2.29195	11.6039	0.958971	12.0483	1.09961	4.45184	0.478958	12.9336	1.34782	4.71387	0.512947	10.8552	0.966929	16.7723	1.69154	18.6178	1.69263	18.6257	2.06457	9.40348	1.16623	7.98819	0.657351
43448	u	novel	-1.07155	-0.08192	chrA08	-	11570050	11570449	MSTRG.14801.1	1	400	MSTRG.14801	.	343.265	28.5556	351.208	29.0245	286.598	26.1569	156.787	16.8682	169.088	17.6207	187.926	20.4495	120.854	10.7651	101.017	10.1879	126.363	11.4882	161.31	17.8804	137.437	17.045	186.758	15.3684
43459	u	novel	-1.25101	-0.0004096	chrA08	+	11704535	11705644	MSTRG.14805.1	1	1110	MSTRG.14805	.	17.4541	1.45197	17.3568	1.4344	21.4072	1.95377	15.0009	1.6139	14.2568	1.4857	11.3847	1.23884	16.5757	1.47648	0	0	19.5315	1.77569	7.70541	0.854105	5.67297	0.703567	7.54234	0.620662
4504	j	novel	-1.0758	-0.069632	chrA01	+	93636641	93641034	MSTRG.1489.1	4	327	MSTRG.1489	LOC107462130	4.48079	0.372748	9.05377	0.748221	6.25848	0.571192	2.90612	0.31266	4.65936	0.485554	5.68036	0.618117	9.19269	0.818842	2.92077	0.294568	0.793961	0.072182	2.95909	0.328	12.5653	1.55835	3.12309	0.257
43814	u	novel	-1.3261	-0.0483328	chrA08	+	15734601	15734805	MSTRG.14923.1	1	205	MSTRG.14923	.	22.961	1.91008	30.3805	2.5107	15.6293	1.42643	16.0488	1.72663	12.4244	1.29475	11.6878	1.27183	16.6732	1.48517	27.0585	2.72893	27.639	2.51278	5.12195	0.567742	1.34634	0.166974	7.27805	0.598913
43844	x	novel	-1.05501	-0.0356352	chrA08	+	16075649	16076882	MSTRG.14939.1	1	1234	MSTRG.14939	LOC107461078	3.04984	0.25371	0	0	3.3436	0.30516	0	0	3.49797	0.364525	0	0	9.63857	0.858559	12.0122	1.21146	14.4716	1.31568	39.3071	4.357	22.438	2.78278	57.4987	4.73158
43861	u	novel	-1.11791	-0.086016	chrA08	+	16230480	16230916	MSTRG.14947.1	2	367	MSTRG.14947	.	22.4496	1.86754	26.0599	2.15364	32.7684	2.99067	11.6567	1.2541	13.0354	1.35843	18.2916	1.99043	22.7711	2.02834	22.4251	2.26164	22.1744	2.01597	10.8174	1.19906	22.5749	2.79976	21.0951	1.73592
43985	u	novel	-1.14157	-0.0004096	chrA08	+	17538301	17538521	MSTRG.14999.1	1	221	MSTRG.14999	.	27.5045	2.28805	43.0671	3.55915	41.6985	3.80569	12.81	1.37818	21.3203	2.22179	27.6238	3.00593	7.18603	0.640098	12.744	1.28527	4.68983	0.426372	1.35747	0.150468	0.271493	0.033671	3.39366	0.279266
4558	u	novel	-1.47294	-0.0004096	chrA01	-	93880454	93880780	MSTRG.1503.1	1	327	MSTRG.1503	.	18.9602	1.57727	23.9266	1.97734	17.0917	1.55991	3.99388	0.429689	7.22936	0.753374	7.66361	0.833928	16.0642	1.43093	0	0	9.02752	0.82073	5.04587	0.559309	7.10092	0.880661	0	0
44094	u	novel	-1.25032	-0.0004096	chrA08	-	18358092	18358356	MSTRG.15036.1	1	265	MSTRG.15036	.	3.96226	0.329613	3.37358	0.2788	8.49057	0.774908	0	0	0	0	7.17736	0.781016	0	0	0	0	0.566038	0.051461	0.566038	0.062742	1.69811	0.210601	0.566038	0.046579
44127	x	novel	-1.27497	-0.0004096	chrA08	-	18591794	18592086	MSTRG.15045.1	1	293	MSTRG.15045	LOC107461268	0	0	2.5256	0.20872	0.505119	0.046101	5.05119	0.543441	2.02048	0.210555	4.54608	0.494689	8.08191	0.719899	6.37201	0.642637	7.46075	0.678288	35.3584	3.91929	25.3413	3.14285	45.5324	3.74688
44131	u	novel	-1.32809	-0.110592	chrA08	+	19509581	19509781	MSTRG.15049.1	1	201	MSTRG.15049	.	0	0	0	0	0	0	0	0	1.97857	0.206187	1.08973	0.118581	22.6287	2.01566	1.21165	0.122199	0	0	0.895522	0.099264	0.594219	0.073696	1.92606	0.158496
44132	u	novel	-1.32361	-0.0004096	chrA08	+	19510712	19511027	MSTRG.15050.1	1	316	MSTRG.15050	.	6.08861	0.5065	3.70886	0.306507	19.9937	1.82476	29.5427	3.1784	24.3386	2.53633	25.4393	2.76822	8.18987	0.729516	8.21203	0.828208	10.7278	0.975314	5.22152	0.578779	2.05696	0.255106	6.8038	0.559887
44133	u	novel	-1.1658	-0.0466944	chrA08	+	19511862	19512805	MSTRG.15051.1	1	944	MSTRG.15051	.	0.16306	0.013565	14.5051	1.19873	12.606	1.15051	4.73323	0.509232	9.50277	0.990287	1.7636	0.191909	21.99	1.95876	21.4245	2.16073	20.4615	1.86024	3.52489	0.390717	1.99778	0.247766	0	0
44183	i	novel	-1.20107	-0.0004096	chrA08	-	22148664	22148967	MSTRG.15063.1	1	304	MSTRG.15063	LOC107461541	16.8849	1.40462	15.9046	1.31439	33.9852	3.10173	40.3355	4.33956	29.7253	3.09769	27.7809	3.02302	9.32566	0.830686	14.3635	1.4486	20.5049	1.86419	11.3487	1.25794	16.0066	1.98515	0	0
44301	u	novel	-1.181	-0.0638976	chrA08	+	23047342	23048798	MSTRG.15108.1	1	1457	MSTRG.15108	.	0	0	16.6183	1.37336	30.2368	2.75962	16.3477	1.75879	0	0	0	0	0	0	12.0726	1.21755	0	0	10.2568	1.13691	12.9437	1.60529	0	0
44302	u	novel	-1.17731	-0.0626688	chrA08	+	23047369	23049050	MSTRG.15108.2	2	1409	MSTRG.15108	.	0	0	0	0	0	0	2.99471	0.322191	0	0	0	0	0	0	0	0	0	0	0	0	0	0	0	0
44303	u	novel	-1.16546	-0.0606208	chrA08	+	23047393	23048880	MSTRG.15108.3	2	1273	MSTRG.15108	.	0	0	13.8863	1.14759	1.45981	0.133232	0	0	0	0	0	0	0	0	0	0	0	0	2.22727	0.246881	0	0	0	0
44418	u	novel	-1.27629	-0.0831488	chrA08	+	23925889	23926340	MSTRG.15154.1	1	452	MSTRG.15154	.	32.2367	2.68171	35.969	2.97255	20.6748	1.88692	0	0	14.0155	1.46056	26.4779	2.88123	23.7478	2.11534	15.1881	1.53176	17.7832	1.61674	4.31416	0.478203	2.32301	0.288101	4.43363	0.364845
44420	j	novel	-1.29049	-0.0417792	chrA08	-	23931036	23933600	MSTRG.15155.2	4	722	MSTRG.15155	LOC107461411	21.2299	1.76608	22.0845	1.8251	18.2576	1.66632	12.0519	1.29663	9.7251	1.01346	9.06856	0.98681	20.6371	1.83826	17.6953	1.78462	20.8804	1.89833	7.88158	0.873633	7.5277	0.933591	7.96676	0.655587
44453	u	novel	-1.21062	-0.0004096	chrA08	-	24123936	24124454	MSTRG.15168.1	2	429	MSTRG.15168	.	109.599	9.11734	126.401	10.446	107.096	9.77429	155.767	16.7584	199.499	20.7898	214.839	23.3781	39.2308	3.49449	39.2984	3.96336	46.2937	4.20876	17.4825	1.93785	13.9534	1.73051	17.3636	1.42886
44468	u	novel	-1.17407	-0.0098304	chrA08	-	24344682	24344983	MSTRG.15175.1	1	302	MSTRG.15175	.	15.2649	1.26986	0	0	21.2119	1.93595	0	0	0	0	10.7152	1.16599	0	0	0	0	0	0	0	0	2.98013	0.369598	18.0993	1.4894
44582	x	novel	-1.01153	-0.073728	chrA08	+	24898770	24899051	MSTRG.15213.1	1	282	MSTRG.15213	LOC107461632	18.6667	1.55284	17.6436	1.4581	30.1389	2.75068	19.1028	2.05521	15.9043	1.65739	25.1791	2.7399	17.2518	1.53671	20.9007	2.1079	14.539	1.3218	0	0	12.7252	1.57819	22.4255	1.8454
44920	u	novel	-1.00147	-0.053248	chrA08	-	27572170	27572509	MSTRG.15306.1	2	273	MSTRG.15306	.	16.5641	1.37794	0	0	0	0	0	0	0	0	0	0	0.501832	0.044701	12.815	1.29243	0	0	10.9634	1.21523	4.39927	0.545601	0	0
44964	u	novel	-1.2899	-0.0004096	chrA08	+	27939184	27940098	MSTRG.15327.1	1	915	MSTRG.15327	.	0	0	1.63607	0.135208	10.4546	0.954163	14.6251	1.57347	15.0645	1.56987	16.3191	1.77579	0.321311	0.028621	0	0	0.983607	0.089424	3.93443	0.436111	4.55738	0.565209	4.53333	0.373049
45047	j	novel	-1.04543	-0.012288	chrA08	-	28799967	28803513	MSTRG.15351.4	7	1373	MSTRG.15351	LOC107462095	0	0	0	0	0	0	0	0	4.28817	0.446872	2.28704	0.248869	0	0	0	0	0	0	21.6965	2.40494	9.63229	1.1946	2.33884	0.192464
4631	u	novel	-1.30568	-0.0004096	chrA01	+	94635724	94636551	MSTRG.1536.1	1	828	MSTRG.1536	.	192.897	16.0467	244.754	20.227	180.361	16.461	140.687	15.136	131.519	13.7057	138.34	15.0537	86.9505	7.74514	100.223	10.1078	106.497	9.68209	35.6896	3.95601	53.6818	6.65765	64.6612	5.32099
45086	o	novel	-1.24586	-0.0004096	chrA08	+	29068765	29070956	MSTRG.15366.3	2	1943	MSTRG.15366	LOC107462014	0	0	0	0	0	0	0	0	0	0	0	0	3.68463	0.328209	0	0	0	0	0	0	2.28013	0.282783	0	0
45095	j	novel	-1.15531	-0.0053248	chrA08	-	29145040	29150064	MSTRG.15371.1	2	410	MSTRG.15371	LOC107462029	0	0	0	0	0	0	0.437715	0.047092	1.23009	0.128188	0.904955	0.098474	0	0	1.02927	0.103805	0	0	15.7699	1.74801	15.2125	1.88666	7.34896	0.604748
45122	u	novel	-1.23434	-0.0253952	chrA08	+	29408055	29408929	MSTRG.15379.1	1	875	MSTRG.15379	.	20.7063	1.72252	15.6137	1.29035	0	0	5.62514	0.60519	0	0	8.896	0.968033	0	0	0	0	0	0	5.65714	0.627066	4.40457	0.546258	6.06857	0.499385
45124	u	novel	-1.06634	-0.0045056	chrA08	-	29442361	29443359	MSTRG.15380.1	1	999	MSTRG.15380	.	16.6126	1.38197	12.7037	1.04986	18.4244	1.68154	13.3053	1.43147	12.2182	1.27327	14.2963	1.55567	5.5005	0.489959	4.8018	0.484276	4.3053	0.391413	4.65465	0.515945	11.8148	1.46528	0	0
45233	u	novel	-1.04213	-0.0004096	chrA08	+	30405811	30406759	MSTRG.15417.1	2	266	MSTRG.15417	.	0.56391	0.046911	1.82492	0.150814	15.2218	1.38925	5.2782	0.567863	0	0	0.229323	0.024954	0	0	0	0	0	0	0	0	0	0	0	0
45237	u	novel	-1.04612	-0.0004096	chrA08	+	30453406	30453765	MSTRG.15419.1	1	360	MSTRG.15419	.	45.5361	3.78806	18.95	1.56606	159.381	14.5462	90.6361	9.75123	70.5028	7.34712	99.5611	10.8339	0	0	0	0	0	0	0	0	0	0	0.416667	0.034288
45254	u	novel	-1.24821	-0.0004096	chrA08	-	30586429	30586637	MSTRG.15431.1	1	209	MSTRG.15431	.	27.7678	2.30995	32.7822	2.70919	26.6731	2.43437	16.6438	1.79065	14.7162	1.53358	14.2287	1.54832	18.2315	1.62397	17.3251	1.74729	16.4193	1.49275	5.6391	0.625065	4.11443	0.510275	5.26035	0.432876
45255	u	novel	-1.05285	-0.0135168	chrA08	-	30595947	30597801	MSTRG.15434.1	1	1855	MSTRG.15434	.	113.3	9.42519	109.074	9.01412	175.612	16.0275	203.153	21.8565	177.917	18.5408	192.427	20.9393	95.4005	8.49783	96.1318	9.69519	106.933	9.72174	117.514	13.0258	151.612	18.803	230.321	18.9532
45262	x	novel	-1.10903	-0.0004096	chrA08	-	30622157	30622464	MSTRG.15437.1	1	308	MSTRG.15437	LOC107462150	0	0	0	0	15	1.369	4.18182	0.449908	0	0	0	0	1.94805	0.173523	2.88961	0.291426	3.40909	0.309935	0	0	0	0	0	0
45309	u	novel	-1.19553	-0.0110592	chrA08	-	30971580	30972106	MSTRG.15453.1	1	527	MSTRG.15453	.	119.108	9.90838	96.0247	7.93566	85.148	7.7712	75.0332	8.07257	97.0683	10.1155	88.7002	9.65206	68.4459	6.09684	63.0209	6.35585	59.1803	5.38033	94.2125	10.443	77.0133	9.55125	126.044	10.3722
45420	u	novel	-1.24078	-0.0004096	chrA08	+	32067296	32068218	MSTRG.15495.1	1	923	MSTRG.15495	.	0	0	0	0	0	0	0	0	0	0	0	0	0	0	0	0	0	0	174.272	19.3171	175.806	21.8036	225.736	18.5759
45421	u	novel	-1.12652	-0.0622592	chrA08	-	32068650	32068921	MSTRG.15496.1	1	272	MSTRG.15496	.	0	0	0	0	0	0	0	0	0	0	0	0	0	0	0	0	0	0	19.6203	2.17481	22.4702	2.78677	0	0
436	u	novel	-1.12736	-0.0598016	chrA01	-	3692274	3692903	MSTRG.155.1	1	630	MSTRG.155	.	0.482157	0.04011	0.790659	0.065342	0	0	9.13889	0.983222	15.1262	1.57631	1.7656	0.192126	0	0	0	0	0	0	0	0	0	0	9.77222	0.804159
45436	i	novel	-1.20936	-0.0536576	chrA08	+	32128964	32129768	MSTRG.15504.1	1	805	MSTRG.15504	LOC107462248	13.8565	1.15269	16.528	1.3659	7.76398	0.708594	8.81615	0.9485	6.22236	0.648434	3.44224	0.374573	12.3944	1.10404	9.78188	0.986533	8.53913	0.776328	0	0	7.63106	0.946409	10.8706	0.894549
45487	u	novel	-1.28481	-0.0004096	chrA08	+	32608573	32608834	MSTRG.15518.1	1	262	MSTRG.15518	.	4.19847	0.349263	7.44275	0.615083	7.06107	0.644442	32.3321	3.4785	15.6011	1.6258	28.4313	3.0938	5.45038	0.485495	7.63359	0.76987	4.62786	0.420738	3.43512	0.380765	0	0	6.87023	0.565353
45491	j	novel	-1.09327	-0.0475136	chrA08	-	32633769	32639462	MSTRG.15522.1	4	1274	MSTRG.15522	LOC107462401	18.2112	1.51495	14.1709	1.17111	0.629278	0.057432	3.33489	0.35879	5.81253	0.605726	6.71295	0.73048	0	0	0.634804	0.064022	0	0	0	0	0	0	0	0
45498	j	novel	-1.0728	-0.0442368	chrA08	-	32637896	32639469	MSTRG.15522.8	3	563	MSTRG.15522	LOC107462401	0	0	11.7684	0.972567	0	0	0	0	0	0	0.261776	0.028486	0	0	0	0	11.9889	1.08996	0	0	0	0	0	0
45500	x	novel	-1.00769	-0.0004096	chrA08	-	32730775	32730992	MSTRG.15524.1	1	218	MSTRG.15524	LOC107462465	0	0	0	0	14.4266	1.31667	1.21101	0.130288	2.65596	0.276779	1.97248	0.214638	3.88073	0.345678	0	0	4.12844	0.375334	0.688073	0.076269	5.41284	0.671305	0	0
45511	j	novel	-1.14426	-0.0151552	chrA08	-	32901829	32903835	MSTRG.15530.4	3	495	MSTRG.15530	LOC107462364	18.0582	1.50222	16.5178	1.36507	7.69495	0.702295	9.41991	1.01346	3.89091	0.405473	4.36667	0.475166	19.4125	1.72917	12.2525	1.2357	17.3508	1.57744	4.87879	0.540789	6.50216	0.806403	4.86061	0.399981
45529	u	novel	-1.33239	-0.0278528	chrA08	-	32971102	32971635	MSTRG.15534.1	2	368	MSTRG.15534	.	0	0	0	0	0	0	3.17663	0.341763	4.44837	0.463566	5.24456	0.570696	0	0	0	0	0	0	35.4565	3.93018	26.875	3.33306	44.2717	3.64314
45531	u	novel	-1.45431	-0.0004096	chrA08	+	32984446	32984692	MSTRG.15535.1	1	247	MSTRG.15535	.	8.01619	0.666852	10.7632	0.889488	14.1344	1.29	17.4656	1.87906	13.2389	1.37963	41.67	4.53439	7.82389	0.696915	3.18826	0.321546	4.47085	0.406464	6.1336	0.679879	4.92308	0.610564	5.2996	0.436105
45546	u	novel	-1.0054	-0.063488	chrA08	-	33169124	33169556	MSTRG.15540.1	1	433	MSTRG.15540	.	43.8129	3.64471	45.291	3.74293	30.1986	2.75614	17.746	1.90923	8.38337	0.873634	15.9007	1.73026	33.0508	2.94401	17.7483	1.78997	18.3695	1.67005	0	0	5.54272	0.687413	5.05774	0.416203
45553	u	novel	-1.04729	-0.0004096	chrA08	+	33238168	33239685	MSTRG.15542.1	2	265	MSTRG.15542	.	0.086792	0.00722	4.90488	0.405349	0	0	8.75604	0.942033	2.06272	0.214957	3.80571	0.414125	1.10566	0.098487	0	0	3.34288	0.303916	2.79436	0.309741	12.5245	1.5533	6.59135	0.542404
4670	u	novel	-1.07206	-0.036864	chrA01	-	94828674	94831639	MSTRG.1555.1	2	423	MSTRG.1555	.	85.6678	7.12654	94.5456	7.81343	69.2021	6.31587	48.7158	5.24117	64.7439	6.74698	62.5562	6.80715	69.6194	6.20137	60.792	6.13105	83.4894	7.59037	33.773	3.74357	29.2884	3.63237	33.1478	2.72774
45585	u	novel	-1.175	-0.0258048	chrA08	-	33492243	33492732	MSTRG.15550.1	3	319	MSTRG.15550	.	13.2539	1.10257	22.8652	1.88962	17.15	1.56523	12.6231	1.35808	8.22157	0.856773	10.4084	1.1326	9.23874	0.822943	9.19313	0.927154	13.5643	1.23318	16.343	1.81154	6.27834	0.778644	11.8464	0.974844
45596	u	novel	-1.06506	-0.0004096	chrA08	+	33588967	33589368	MSTRG.15553.1	1	402	MSTRG.15553	.	6.87065	0.571556	2.36318	0.195298	7.6791	0.700848	0	0	0	0	18.4702	2.00986	1.1194	0.099711	0.746269	0.075263	0	0	0	0	0	0	0	0
45605	x	novel	-1.12831	-0.032768	chrA08	-	33671599	33672333	MSTRG.15559.1	2	690	MSTRG.15559	LOC107462455	0	0	0	0	0	0	0	0	0	0	0	0	0	0	0	0	0	0	17.9801	1.993	12.6707	1.57143	46.2717	3.80772
45607	j	novel	-1.1133	-0.073728	chrA08	+	33676300	33679436	MSTRG.15560.1	3	1521	MSTRG.15560	LOC107462462	20.6651	1.71909	24.6508	2.03719	21.5675	1.9684	17.6206	1.89575	6.98879	0.728304	12.5715	1.36798	20.5557	1.83101	20.4465	2.06209	16.0114	1.45566	15.5975	1.72891	6.47699	0.803282	7.52771	0.619457
45606	j	novel	-1.07398	-0.073728	chrA08	+	33676300	33679098	MSTRG.15560.2	4	1090	MSTRG.15560	LOC107462462	5.66338	0.471126	5.21521	0.430995	10.6315	0.970307	3.35082	0.360503	3.32294	0.346285	1.80795	0.196735	12.845	1.14417	10.0103	1.00957	3.5392	0.321764	0	0	14.9892	1.85897	6.02744	0.496
45677	i	novel	-1.41218	-0.0004096	chrA08	+	34508590	34509166	MSTRG.15580.1	1	577	MSTRG.15580	LOC107462447	0	0	0	0	0	0	0	0	0	0	0	0	0	0	0	0	0	0	43.1753	4.78577	25.4411	3.15522	45.1761	3.71755
45734	u	novel	-1.16102	-0.0610304	chrA08	-	35317718	35321240	MSTRG.15593.1	1	3523	MSTRG.15593	.	27.9575	2.32573	30.3029	2.50429	0	0	0	0	0	0	0	0	0	0	18.569	1.87274	21.3607	1.94199	0	0	7.09992	0.880537	0	0
45735	u	novel	-1.29679	-0.004096	chrA08	+	35324318	35324572	MSTRG.15594.1	1	255	MSTRG.15594	.	207.396	17.2529	241.839	19.9861	165.373	15.093	108.318	11.6535	131.424	13.6957	166.122	18.0768	124.722	11.1096	102.227	10.3099	123.329	11.2124	12.3529	1.36926	21.9529	2.72262	43.2627	3.56011
45775	u	novel	-1.04401	-0.049152	chrA08	-	35972597	35973017	MSTRG.15609.1	1	421	MSTRG.15609	.	21.6105	1.79773	24.2945	2.00775	14.209	1.29681	4.84086	0.520811	5.85036	0.609668	12.3278	1.34147	29.5677	2.63375	21.3397	2.15217	27.1568	2.46894	0.712589	0.078987	0.712589	0.088376	2.4133	0.198591
45795	u	novel	-1.13985	-0.134758	chrA08	+	36187133	36187531	MSTRG.15618.1	1	399	MSTRG.15618	.	18.7193	1.55722	24.6692	2.03871	17.9674	1.63983	8.86967	0.954258	11.0501	1.15154	9.15789	0.996531	16.7243	1.48972	17.4687	1.76177	19.6366	1.78524	15.7895	1.75018	14.6115	1.81213	22.1729	1.82462
45801	i	novel	-1.12207	-0.0241664	chrA08	-	36273513	36274313	MSTRG.15624.1	1	801	MSTRG.15624	LOC107462530	12.1773	1.013	13.9201	1.15038	11.6342	1.06182	0	0	10.5868	1.10325	13.5243	1.47167	4.1623	0.370758	2.05618	0.207372	3.73034	0.339141	3.93134	0.435769	0	0	4.45443	0.366557
45803	o	novel	-1.28862	-0.016384	chrA08	+	36284919	36289176	MSTRG.15625.1	2	641	MSTRG.15625	LOC107462529	37.4135	3.11236	41.7115	3.44712	26.6585	2.43304	15.4351	1.66061	19.7861	2.06192	4.12891	0.449294	5.35438	0.476943	1.59071	0.160428	7.43989	0.676392	3.61794	0.40103	8.74287	1.0843	6.42209	0.528476
45813	u	novel	-1.51165	-0.036864	chrA08	-	36362850	36363251	MSTRG.15631.1	1	402	MSTRG.15631	.	0	0	0	0	17.4826	1.59558	0	0	0	0	2.55721	0.278267	0	0	0	0	0	0	0	0	0	0	0	0
45814	u	novel	-1.33695	-0.0315392	chrA08	+	36376351	36376839	MSTRG.15632.1	1	489	MSTRG.15632	.	19.6176	1.63195	22.3599	1.84787	0	0	0	0	10.9571	1.14184	7.84867	0.854066	13.0777	1.1649	17.7342	1.78854	21.908	1.99175	6.13497	0.68003	3.98773	0.494561	0	0
45958	j	novel	-1.23676	-0.0684032	chrA08	-	37793996	37797085	MSTRG.15691.2	2	627	MSTRG.15691	LOC107462679	105.02	8.73642	90.6466	7.49121	88.6857	8.09408	34.7547	3.73914	46.7687	4.87379	37.9411	4.12863	40.6025	3.61668	42.7927	4.31577	37.6531	3.4232	59.3628	6.58007	44.2146	5.48353	56.578	4.65583
45959	j	novel	-1.20613	-0.0548864	chrA08	-	37794405	37797087	MSTRG.15691.3	2	349	MSTRG.15691	LOC107462679	0	0	57.262	4.73224	0	0	0	0	0	0	0	0	0	0	0	0	0	0	6.22146	0.689617	0	0	0	0
45960	j	novel	-1.23042	-0.0548864	chrA08	-	37795782	37797089	MSTRG.15691.4	2	392	MSTRG.15691	LOC107462679	0	0	0.160714	0.013282	50.0608	4.5689	0	0	0	0	0	0	0	0	0	0	0	0	0.160714	0.017814	0	0	24.4942	2.01563
45984	u	novel	-1.48147	-0.0004096	chrA08	+	38004038	38004636	MSTRG.15700.1	1	599	MSTRG.15700	.	0	0	0	0	0	0	0	0	0	0	0	0	0	0	0	0	0	0	0	0	14.7428	1.82842	25.936	2.13428
46059	u	novel	-1.27908	-0.0004096	chrA08	+	38747885	38748618	MSTRG.15730.1	1	734	MSTRG.15730	.	21.1458	1.75908	23.4108	1.93471	200.717	18.3189	246.238	26.492	254.76	26.5486	303.916	33.0711	24.2173	2.15716	20.1192	2.02908	28.4871	2.58988	85.6737	9.49649	131.007	16.2476	214.493	17.6507
46138	x	novel	-1.04673	-0.0004096	chrA08	+	39481738	39481954	MSTRG.15758.1	1	217	MSTRG.15758	LOC107462788	16.4977	1.37241	0	0	0	0	0	0	0	0	0	0	0	0	0	0	0	0	0	0	0	0	0	0
46233	x	novel	-1.34287	-0.069632	chrA08	+	40621099	40621754	MSTRG.15782.1	2	545	MSTRG.15782	LOC107462848	29.5513	2.45832	26.9802	2.22969	23.3135	2.12775	30.344	3.26461	24.6186	2.56551	29.0788	3.16426	4.85474	0.432438	8.82661	0.89019	5.48073	0.498277	0.710092	0.07871	2.38716	0.296057	3.53578	0.29096
46285	u	novel	-1.05902	-0.0004096	chrA08	-	41095388	41095863	MSTRG.15800.1	1	476	MSTRG.15800	.	0	0	0	0	4.68179	0.427293	7.81723	0.841029	14.6057	1.52207	4.53571	0.493561	0	0	2.83613	0.286033	4.86344	0.442156	2.20588	0.244511	0	0	0	0
4727	x	novel	-1.42763	-0.0004096	chrA01	-	95246059	95246395	MSTRG.1581.1	1	337	MSTRG.1581	LOC107463285	378.709	31.5041	486.935	40.2412	375.228	34.246	310.611	33.4176	319.733	33.3195	329.869	35.8953	469.62	41.8316	465.223	46.9191	542.932	49.3602	4.45104	0.493375	105.056	13.0292	211.086	17.3703
46313	u	novel	-1.24259	-0.0643072	chrA08	+	41346908	41347171	MSTRG.15812.1	1	264	MSTRG.15812	.	86.625	7.20617	121.364	10.0297	73.197	6.68046	54.5833	5.87244	38.1098	3.97144	37.7083	4.10329	40.3068	3.59034	31.5152	3.1784	34.0189	3.0928	22.7273	2.5192	23.5833	2.92482	47.0227	3.86951
46348	u	novel	-1.17048	-0.045056	chrA08	+	41685395	41690890	MSTRG.15825.1	5	822	MSTRG.15825	.	35.1979	2.92804	31.4088	2.59568	31.4313	2.86863	27.8297	2.9941	29.7999	3.10546	27.233	2.9634	36.6296	3.26279	22.9854	2.31815	29.8931	2.71771	16.5474	1.8342	13.0546	1.61905	22.5085	1.85223
46367	u	novel	-1.25291	-0.0004096	chrA08	-	41859747	41860000	MSTRG.15826.1	1	254	MSTRG.15826	.	7.40551	0.61605	8.11811	0.670896	9.3189	0.850507	17.1142	1.84126	9.15354	0.953894	21.6417	2.35498	9.71654	0.865503	6.95276	0.701207	7.70472	0.700469	0	0	10.0039	1.2407	14.7362	1.21265
46456	i	novel	-1.29873	-0.0516096	chrA08	+	42472249	42472932	MSTRG.15862.1	1	684	MSTRG.15862	LOC107463077	0	0	126.444	10.4495	172.862	15.7766	113.254	12.1846	122.804	12.7974	4.8894	0.532048	0	0	0	0	131.925	11.9938	11.3409	1.25708	79.6879	9.88295	120.005	9.87528
46615	u	novel	-1.07427	-0.0004096	chrA08	-	43520368	43520651	MSTRG.15921.1	1	284	MSTRG.15921	.	15.1989	1.26437	0	0	0	0	14.0299	1.50943	6.73944	0.702319	0.951938	0.103587	1.0493	0.093466	3.5493	0.357957	0	0	0	0	0	0	0	0
46619	u	novel	-1.00552	-0.180224	chrA08	+	43575371	43575961	MSTRG.15923.1	2	496	MSTRG.15923	.	27.4133	2.28046	25.9032	2.14069	378.27	34.5236	353.56	38.0384	326.886	34.0649	329.148	35.8168	2.11693	0.188567	5.7621	0.581125	7.77218	0.706601	16.9355	1.87721	12.7661	1.58326	12.7883	1.05235
46672	j	novel	-1.19995	-0.096256	chrA08	-	43961607	43963572	MSTRG.15943.3	3	1052	MSTRG.15943	LOC107463261	14.1671	1.17853	18.3706	1.51818	21.5603	1.96774	11.6812	1.25674	12.3456	1.28654	7.51452	0.817705	17.5399	1.56237	8.69052	0.876465	13.9106	1.26467	12.9317	1.43341	8.61036	1.06786	12.485	1.0274
46685	u	novel	-1.26957	-0.0004096	chrA08	-	44045966	44046475	MSTRG.15947.1	1	510	MSTRG.15947	.	3.52941	0.293605	0	0	7.35294	0.671081	6.41373	0.690031	6.76471	0.704952	9.83137	1.06982	0.294118	0.026199	1.17059	0.118057	1.47059	0.133697	5.58824	0.619427	1.17647	0.145907	3.82353	0.314639
46691	u	novel	-1.08336	-0.23593	chrA08	-	44096511	44096714	MSTRG.15949.1	1	204	MSTRG.15949	.	0	0	0	0	9.29575	0.848395	3.66176	0.393957	3.67647	0.383126	10.1618	1.10577	20.5882	1.8339	0	0	0	0	0.367647	0.040752	6.61765	0.820726	0.735294	0.060508
46828	u	novel	-1.14458	-0.0004096	chrA08	-	45094891	45095258	MSTRG.15985.1	1	368	MSTRG.15985	.	16874.5	1403.76	19607.6	1620.41	13680.1	1248.54	9846.32	1059.33	12537.4	1306.52	13190.1	1435.3	21211.7	1889.43	19040.3	1920.27	23403.3	2127.7	2481.4	275.051	3494.11	433.342	7359.7	605.632
46834	j	novel	-1.01902	-0.0032768	chrA08	-	45149429	45151953	MSTRG.15989.1	4	1962	MSTRG.15989	LOC107463258	0.590949	0.04916	0.653985	0.054047	2.53745	0.231585	36.7603	3.95492	1.25611	0.1309	25.8019	2.80767	2.23444	0.199034	0.553902	0.055863	19.0706	1.73379	19.9235	2.20842	2.39807	0.297411	33.7814	2.77988
46835	o	novel	-1.01772	-0.0032768	chrA08	-	45149462	45151793	MSTRG.15989.2	2	1911	MSTRG.15989	LOC107463258	8.41593	0.700105	4.95294	0.409321	4.41817	0.403233	2.04812	0.22035	6.19341	0.645417	2.33917	0.25454	7.09708	0.632175	11.9633	1.20653	3.40642	0.309692	1.89106	0.209615	4.52368	0.56103	2.40851	0.198197
46836	j	novel	-1.01974	-0.0032768	chrA08	-	45149462	45151897	MSTRG.15989.3	4	1993	MSTRG.15989	LOC107463258	0.363138	0.030209	0	0	0	0	0.533248	0.05737	0	0	0	0	0	0	0	0	6.07184	0.552016	0.708396	0.078522	0	0	0	0
4758	u	novel	-1.11184	-0.0032768	chrA01	-	95524770	95524993	MSTRG.1599.1	1	224	MSTRG.1599	.	17.4435	1.45109	0	0	0	0	0	0	0	0	6.07997	0.661602	0	0	4.6875	0.472749	0	0	0	0	0	0	0	0
46865	x	novel	-1.25201	-0.0004096	chrA08	-	45389120	45389370	MSTRG.16006.1	1	251	MSTRG.16006	LOC107463260	4.749	0.39506	5.93626	0.490584	14.7331	1.34464	19.9363	2.14487	10.5538	1.09981	16.6653	1.81347	0.593625	0.052877	0	0	1.18725	0.107938	2.96813	0.329002	2.33865	0.290041	8.93625	0.735367
46936	j	novel	-1.14782	-0.073728	chrA08	-	45815479	45816873	MSTRG.16030.2	3	718	MSTRG.16030	LOC107463303	8.40656	0.699325	20.5691	1.69987	9.39951	0.857864	18.2653	1.9651	5.28165	0.550402	6.56881	0.714796	11.2959	1.00619	1.36188	0.137349	25.0161	2.27432	8.00184	0.886963	10.0302	1.24395	1.04045	0.085619
47033	u	novel	-1.1249	-0.028672	chrA08	-	46543781	46545318	MSTRG.16073.1	1	1538	MSTRG.16073	.	0	0	0	0	0	0	0	0	39.5384	4.12031	40.4597	4.40269	0	0	0	0	0	0	0	0	0	0	0	0
47067	u	novel	-1.09736	-0.0004096	chrA08	-	46714917	46715328	MSTRG.16077.1	1	412	MSTRG.16077	.	294.614	24.5084	268.463	22.1863	256.888	23.4454	326.27	35.1023	249.827	26.0345	0	0	116.265	10.3563	153.57	15.488	168.415	15.3113	134.149	14.8698	130.345	16.1654	226.47	18.6363
47110	j	novel	-1.24427	-0.018432	chrA08	+	47143846	47148836	MSTRG.16096.2	4	1641	MSTRG.16096	LOC107463541	19.0368	1.58363	16.6867	1.37902	12.8855	1.17602	3.47383	0.373738	4.68033	0.487738	1.96927	0.21429	8.39866	0.748114	4.45926	0.44973	9.8711	0.897423	6.79944	0.753683	0	0	8.29209	0.682359
47277	u	novel	-1.21437	-0.090112	chrA08	+	48247443	48247985	MSTRG.16161.1	1	543	MSTRG.16161	.	0	0	6.07735	0.502244	0	0	0	0	0	0	0	0	26.3996	2.35156	15.8637	1.5999	0	0	0	0	0	0	9.11234	0.749857
47278	u	novel	-1.10056	-0.0004096	chrA08	+	48249049	48249512	MSTRG.16162.1	1	464	MSTRG.16162	.	5.92241	0.492674	1.61638	0.133581	0	0	0	0	15.056	1.56899	0	0	0	0	5.5	0.554692	7.63793	0.694396	0	0	2.58621	0.320743	0	0
47353	u	novel	-1.21359	-0.0090112	chrA08	+	48679490	48681116	MSTRG.16196.1	1	1627	MSTRG.16196	.	344.821	28.685	365.687	30.2211	274.891	25.0884	210.523	22.6495	202.609	21.114	188.097	20.4681	228.597	20.3624	191.482	19.3115	206.177	18.7444	80.5547	8.92908	66.7437	8.27761	95.4132	7.85158
449	u	novel	-1.08443	-0.0004096	chrA01	-	3817616	3817823	MSTRG.162.1	1	208	MSTRG.162	.	0	0	0	0	0	0	0	0	0	0	0	0	0	0	0	0	0	0	242.532	26.8835	411.871	51.0806	550.165	45.2732
47364	u	novel	-1.02994	-0.110592	chrA08	+	48781314	48781574	MSTRG.16200.1	1	261	MSTRG.16200	.	0	0	0	0	0	0	0.574713	0.061831	0	0	0	0	0	0	0	0	0	0	0	0	15.9732	1.98101	0	0
47375	u	novel	-1.10518	-0.0004096	chrA08	-	48856812	48857682	MSTRG.16208.1	2	641	MSTRG.16208	.	21.5562	1.79322	24.5429	2.02827	32.3651	2.95386	16.8027	1.80774	16.1669	1.68476	16.7457	1.82221	10.7083	0.953842	9.43526	0.951574	8.85257	0.804825	7.95632	0.881917	7.10452	0.881109	14.2761	1.17479
47386	j	novel	-1.03167	-0.0004096	chrA08	-	48933974	48934742	MSTRG.16211.2	3	481	MSTRG.16211	LOC107463642	1.67568	0.139396	0	0	7.76412	0.708607	13.4022	1.44189	16.9647	1.76789	2.0732	0.225598	1.19958	0.106853	0.31185	0.031451	0	0	6.77152	0.750588	7.99048	0.990986	4.44549	0.365821
47390	u	novel	-1.30283	-0.02048	chrA09	-	18524	20870	MSTRG.16214.1	2	1580	MSTRG.16214	.	0	0	0	0	0	0	0	0	0	0	0	0	0	0	0	0	0	0	33.4256	3.70506	26.0162	3.22654	42.3118	3.48185
47394	u	novel	-1.24399	-0.0831488	chrA09	-	39068	39557	MSTRG.16217.1	2	414	MSTRG.16217	.	0	0	0.362319	0.029943	0	0	0.405797	0.043658	0.570837	0.059487	0.362319	0.039426	0.362319	0.032274	0	0	0.724638	0.06588	14.1304	1.56629	0.649758	0.080583	8.47101	0.697082
47445	u	novel	-1.40374	-0.0393216	chrA09	-	285174	286259	MSTRG.16237.1	1	1086	MSTRG.16237	.	50427.7	4194.98	43239	3573.35	45219.9	4127.08	211587	22764	241581	25175.2	209329	22778.5	654117	58265.7	534526	53908.6	615106	55921.9	1725.05	191.213	1660.72	205.964	1994.6	164.136
47444	u	novel	-1.34651	-0.045056	chrA09	+	285174	286258	MSTRG.16238.1	2	951	MSTRG.16238	.	3479.17	289.426	2981.2	246.372	3035.98	277.085	13764.8	1480.91	14130.2	1472.51	14250.5	1550.69	39186.3	3490.53	40959.3	4130.87	35726	3248	145.095	16.083	125.799	15.6017	184.962	15.2206
47497	u	novel	-1.23377	-0.0446464	chrA09	+	560459	560936	MSTRG.16263.1	1	478	MSTRG.16263	.	22.4812	1.87017	31.1548	2.57469	14.9749	1.36671	0	0	13.0356	1.35844	0	0	0	0	0	0	0	0	8.159	0.904383	8.40377	1.04224	14.4079	1.18563
47567	u	novel	-1.09804	-0.0004096	chrA09	-	1150123	1150563	MSTRG.16288.1	1	441	MSTRG.16288	.	0	0	1.36054	0.112438	0	0	0	0	19.0068	1.9807	0	0	1.88662	0.168051	2.6576	0.268027	0.612245	0.055662	0	0	2.53968	0.314973	3.7415	0.307889
47710	i	novel	-1.16305	-0.0004096	chrA09	+	2012489	2012718	MSTRG.16353.1	1	230	MSTRG.16353	LOC107463924	3.72174	0.309604	5.21739	0.431175	11.3783	1.03846	0.652174	0.070165	0	0	0	0	1.11304	0.099145	1.30435	0.131547	1.86522	0.169575	1.30435	0.14458	1.71304	0.212453	3.04783	0.250807
47842	j	novel	-1.0192	-0.0004096	chrA09	-	2726235	2727100	MSTRG.16397.2	2	599	MSTRG.16397	LOC107463963	22.1347	1.84135	17.8327	1.47373	8.69786	0.793827	9.59802	1.03262	4.42797	0.46144	0.977606	0.10638	11.8632	1.05672	10.4421	1.05312	10.569	0.960872	4.03224	0.446953	0	0	3.89596	0.3206
454	j	novel	-1.09532	-0.008192	chrA01	+	3926858	3933800	MSTRG.164.1	3	1949	MSTRG.164	LOC107495566	5.36282	0.446123	2.67062	0.220705	8.91044	0.813229	4.12425	0.443715	17.0747	1.77936	3.6692	0.39927	0	0	1.33127	0.134262	2.19197	0.199281	7.06334	0.782935	8.21772	1.01917	5.77934	0.475584
455	j	novel	-1.04769	-0.004096	chrA01	+	3927060	3933771	MSTRG.164.2	4	1982	MSTRG.164	LOC107495566	5.59268	0.465244	3.9261	0.324461	8.64586	0.789081	10.1952	1.09686	2.12579	0.221529	15.4593	1.68223	1.05628	0.094089	1.52749	0.154052	3.4045	0.309518	7.51248	0.832721	0.417321	0.051756	6.3005	0.51847
47957	u	novel	-1.39319	-0.0385024	chrA09	+	3429776	3430321	MSTRG.16440.1	2	448	MSTRG.16440	.	4.56979	0.380152	6.22647	0.514567	15.1648	1.38404	0.783541	0.084299	1.4062	0.14654	5.61942	0.611486	0	0	10.2805	1.03682	2.49073	0.226443	4.78348	0.530225	5.42188	0.672425	5.45089	0.448556
47959	i	novel	-1.20667	-0.032768	chrA09	+	3431313	3433015	MSTRG.16442.1	1	1703	MSTRG.16442	LOC107463956	22.3253	1.8572	20.3297	1.68009	19.5854	1.7875	20.6322	2.21975	17.0956	1.78154	18.1893	1.9793	10.4943	0.934784	9.91819	1.00028	7.72782	0.702568	3.32823	0.368917	3.63799	0.451187	2.62166	0.215737
48152	i	novel	-1.12887	-0.065536	chrA09	-	4959909	4960909	MSTRG.16484.1	1	1001	MSTRG.16484	LOC107464205	13.2308	1.10065	19.8484	1.64031	0	0	0	0	0	0	0	0	8.32368	0.741434	6.04	0.609152	0	0	0	0	0	0	0	0
48161	j	novel	-1.08911	-0.0434176	chrA09	+	5041985	5043400	MSTRG.16488.1	4	1046	MSTRG.16488	LOC107464183	19.1211	1.59065	27.6881	2.2882	12.346	1.12678	5.53262	0.595236	5.29733	0.552037	13.6286	1.48302	7.67911	0.684019	6.5603	0.661626	10.4221	0.947519	8.70241	0.964618	13.8208	1.71407	14.4809	1.19164
48374	u	novel	-1.39869	-0.0004096	chrA09	+	6852861	6854196	MSTRG.16548.1	1	1336	MSTRG.16548	.	0	0	0	0	0	0	0	0	0	0	0	0	0	0	0	0	0	0	20.2713	2.24697	18.3307	2.27339	22.4519	1.84757
48468	j	novel	-1.23972	-0.045056	chrA09	+	7825451	7829078	MSTRG.16580.1	3	2488	MSTRG.16580	LOC107464518	6.96232	0.579182	16.2596	1.34373	24.491	2.23521	4.55961	0.490553	10.051	1.04742	5.71732	0.62214	7.17732	0.639322	23.3425	2.35416	5.12834	0.466239	4.19265	0.464734	1.23223	0.152822	1.33215	0.109623
48471	j	novel	-1.22668	-0.045056	chrA09	+	7825565	7828984	MSTRG.16580.4	4	2146	MSTRG.16580	LOC107464518	26.5538	2.20896	6.88805	0.569242	0.277406	0.025318	3.44882	0.371047	1.61716	0.168524	3.76733	0.409949	2.63208	0.234454	5.98603	0.60371	4.86748	0.442523	0	0	0.541356	0.067139	0.840566	0.06917
48473	j	novel	-1.16849	-0.0720896	chrA09	+	7831790	7834272	MSTRG.16582.1	2	2398	MSTRG.16582	LOC107464524	27.8074	2.31324	35.4935	2.93325	72.5165	6.61836	7.84358	0.843864	51.0271	5.31755	18.734	2.03857	31.276	2.78592	68.6854	6.92713	53.515	4.86527	17.4504	1.93429	27.5795	3.42043	12.1698	1.00146
48474	j	novel	-1.0377	-0.0720896	chrA09	+	7831854	7834271	MSTRG.16582.2	3	2054	MSTRG.16582	LOC107464524	47.5523	3.95579	22.5083	1.86013	18.7515	1.71139	13.844	1.48942	3.52414	0.367252	0	0	0	0	0	0	0	0	0	0	0	0	5.00587	0.411935
48478	x	novel	-1.33211	-0.0004096	chrA09	-	7881253	7881479	MSTRG.16585.1	1	227	MSTRG.16585	LOC107464478	0	0	4.61674	0.381536	0	0	12.5859	1.35407	4.44053	0.462749	18.9435	2.06136	0.665198	0.059253	1.3304	0.134175	0	0	3.99119	0.442403	0	0	0.665198	0.054739
48482	u	novel	-1.0982	-0.176128	chrA09	+	7900950	7901504	MSTRG.16588.1	1	555	MSTRG.16588	.	6167.07	513.027	6014.17	497.022	4824.49	440.316	5032.49	541.428	6534.37	680.949	6684.13	727.345	10590.8	943.38	9036.55	911.364	11599.8	1054.59	1472.85	163.257	1804.04	223.738	3379.48	278.098
48487	u	novel	-1.17099	-0.0385024	chrA09	-	7947631	7950121	MSTRG.16592.1	2	763	MSTRG.16592	.	61.3401	5.10276	53.1372	4.39136	42.6947	3.89661	23.3893	2.51637	26.5609	2.76792	23.502	2.55741	33.8871	3.0185	26.2583	2.64823	24.1338	2.19411	24.0103	2.66142	20.0393	2.48529	27.3343	2.24935
48562	u	novel	-1.16904	-0.0004096	chrA09	-	8770422	8770934	MSTRG.16626.1	2	390	MSTRG.16626	.	22.0769	1.83654	23.8603	1.97186	29.2231	2.6671	14.1894	1.52659	14.8974	1.55247	20.7103	2.25362	6.92949	0.617246	6.8282	0.688645	8.52564	0.775102	16.5385	1.8332	8.65128	1.07294	16.559	1.36264
48571	j	novel	-1.19013	-0.032768	chrA09	+	8971421	8974498	MSTRG.16629.3	5	1165	MSTRG.16629	LOC107464520	2.0784	0.172898	1.02492	0.084702	3.45598	0.315417	0	0	0.61682	0.064279	25.7937	2.80678	0	0	0.894563	0.090219	1.41748	0.128869	1.04892	0.116268	0	0	1.50193	0.123594
48588	x	novel	-1.07523	-0.0004096	chrA09	+	9248273	9248526	MSTRG.16635.1	2	208	MSTRG.16635	LOC107464378	45.8846	3.81705	16.0361	1.32525	22.3173	2.03683	64.5561	6.94537	48.2244	5.02548	133.105	14.484	5.36058	0.477495	11.8654	1.19666	7.42308	0.674863	0	0	0	0	0.216003	0.017775
48786	o	novel	-1.19319	-0.0700416	chrA09	-	11045915	11047570	MSTRG.16687.1	2	1435	MSTRG.16687	LOC107464590	26.9453	2.24153	28.4056	2.34749	19.6324	1.79179	14.3659	1.54557	12.4688	1.29937	12.5338	1.36389	20.2875	1.80712	23.524	2.37246	31.2	2.83652	13.8587	1.53617	13.5167	1.67636	20.8319	1.71426
48788	j	novel	-1.09364	-0.0700416	chrA09	-	11046174	11047547	MSTRG.16687.3	3	982	MSTRG.16687	LOC107464590	0	0	0	0	0	0	0	0	0	0	0	0	0	0	2.31683	0.233659	0	0	1.86602	0.206838	0	0	5.30164	0.436274
48789	x	novel	-1.12537	-0.103629	chrA09	+	11046965	11047427	MSTRG.16688.1	2	242	MSTRG.16688	LOC107464590	18.7479	1.5596	32.2479	2.66503	11.6033	1.059	4.30992	0.46369	10.9545	1.14158	17.281	1.88046	28.7934	2.56478	34.3347	3.46276	32.1694	2.92466	16.657	1.84635	18.8678	2.34	27.0744	2.22796
4920	u	novel	-1.04441	-0.0462848	chrA01	-	96819927	96821233	MSTRG.1671.1	1	1307	MSTRG.1671	.	13.0949	1.08934	21.1278	1.74604	16.3447	1.49173	16.6029	1.78625	19.1094	1.9914	19.7265	2.14657	13.6205	1.21325	12.3152	1.24203	11.2165	1.01974	16.0099	1.77462	15.4881	1.92085	15.4923	1.27487
48836	u	novel	-1.25581	-0.053248	chrA09	-	11704120	11705832	MSTRG.16710.1	1	1713	MSTRG.16710	.	119.001	9.89945	113.112	9.3478	122.04	11.1382	76.0884	8.1861	76.7957	8.0029	72.9771	7.94112	71.3835	6.35851	63.1611	6.36999	67.5975	6.14557	26.5324	2.94098	20.2679	2.51365	25.8262	2.12524
48837	u	novel	-1.01414	-0.0208896	chrA09	-	11706633	11707568	MSTRG.16711.1	1	936	MSTRG.16711	.	6.89156	0.573296	4.52297	0.373787	14.8894	1.35891	43.7285	4.7046	12.8114	1.33508	47.2537	5.14199	4.46261	0.397508	3.60256	0.363329	2.41168	0.219256	2.68964	0.298133	2.31802	0.287483	2.96474	0.24397
48917	u	novel	-1.07999	-0.0372736	chrA09	+	13010456	13011019	MSTRG.16740.1	1	564	MSTRG.16740	.	10.6631	0.887044	18.1986	1.50397	11.5585	1.05491	10.3387	1.1123	0	0	0	0	0	0	0	0	0	0	0	0	0	0	8.58865	0.706763
4923	u	novel	-1.11278	-0.0004096	chrA01	-	96921468	96921686	MSTRG.1675.1	1	219	MSTRG.1675	.	1.59817	0.132949	1.81918	0.15034	11.0812	1.01135	19.5848	2.10706	13.7071	1.42842	13.9416	1.51707	0.684932	0.061011	0.176712	0.017822	0.821918	0.074724	4.20744	0.466373	2.60926	0.323603	1.36986	0.112726
48998	u	novel	-1.01462	-0.02048	chrA09	+	13898672	13900499	MSTRG.16765.1	5	1256	MSTRG.16765	.	14.1441	1.17662	13.17	1.08839	16.4693	1.50311	19.258	2.0719	12.9574	1.3503	15.7822	1.71737	12.8157	1.14156	11.6541	1.17535	13.1855	1.19875	9.20205	1.02	8.39411	1.04104	15.0288	1.23672
4928	i	novel	-1.23451	-0.0004096	chrA01	+	96941250	96941484	MSTRG.1677.1	1	235	MSTRG.1677	LOC107465500	15	1.24782	17.9913	1.48683	23.4128	2.13681	12.4738	1.34201	15.5	1.61526	12.9021	1.40397	24.5362	2.18557	23.0085	2.32048	21.5938	1.96319	7.41489	0.821903	12.6579	1.56984	16.5617	1.36287
49094	u	novel	-1.17983	-0.221184	chrA09	-	16132054	16132386	MSTRG.16799.1	1	333	MSTRG.16799	.	36.0989	3.003	30.2459	2.49958	27.8171	2.53878	23.2975	2.5065	20.6585	2.15283	21.1435	2.30077	17.5692	1.56498	15.187	1.53166	19.883	1.80765	11.7911	1.30698	7.75311	0.961547	12.4084	1.02109
4933	x	novel	-1.0379	-0.0479232	chrA01	+	97057121	97061648	MSTRG.1681.1	6	1535	MSTRG.1681	LOC107465446	38.8858	3.23484	39.9283	3.29975	35.2763	3.21956	18.5872	1.99974	14.9009	1.55283	18.9192	2.05872	18.601	1.65689	15.4	1.55314	20.2808	1.84381	16.0743	1.78175	11.0384	1.36899	18.5912	1.52988
49141	j	novel	-1.03599	-0.0446464	chrA09	-	17355208	17356904	MSTRG.16813.2	3	828	MSTRG.16813	LOC107464943	24.1195	2.00646	26.6352	2.20119	7.91589	0.722459	9.72021	1.04577	15.6829	1.63432	4.61754	0.502465	15.9051	1.41676	15.3854	1.55167	3.53558	0.321434	11.5435	1.27954	12.3716	1.53433	9.97004	0.820438
49165	u	novel	-1.16232	-0.0172032	chrA09	+	17909338	17909728	MSTRG.16818.1	1	391	MSTRG.16818	.	63.6212	5.29253	63.9321	5.28347	52.3681	4.77947	77.6703	8.35629	75.2963	7.84665	90.8517	9.88617	23.1117	2.05868	26.2992	2.65236	28.2497	2.5683	16.4642	1.82497	20.0402	2.4854	20.6762	1.70145
49255	x	novel	-1.32819	-0.0004096	chrA09	+	19344376	19344677	MSTRG.16841.1	1	302	MSTRG.16841	LOC107465049	0	0	6.20199	0.512544	0	0	0	0	4.97682	0.518636	8.72848	0.949803	0	0	16.2318	1.63702	0	0	3.5	0.387957	5.28808	0.655832	6.39073	0.525895
49256	u	novel	-1.21105	-0.0106496	chrA09	+	19384874	19386500	MSTRG.16842.1	2	431	MSTRG.16842	.	36.8238	3.0633	31.9095	2.63706	25.6729	2.34308	11.3014	1.21588	20.2831	2.1137	19.5257	2.12472	16.8167	1.49795	11.4316	1.15291	14.2158	1.29242	17.644	1.95575	17.6009	2.18288	19.5457	1.60842
49318	x	novel	-1.18261	-0.0507904	chrA09	-	20432746	20433123	MSTRG.16861.1	1	378	MSTRG.16861	LOC107465088	0	0	0	0	0	0	13.6944	1.47334	0	0	0	0	0.582011	0.051843	0.396825	0.040021	0.777778	0.070711	0	0	0.595238	0.073822	1.19048	0.097965
49361	x	novel	-1.07862	-0.0929792	chrA09	+	21017845	21018123	MSTRG.16875.1	1	279	MSTRG.16875	LOC107465084	26.0323	2.16557	33.1093	2.73622	36.1362	3.29804	19.086	2.0534	27.19	2.83347	21.4409	2.33312	26.7061	2.37885	26.7455	2.69737	25.5914	2.32662	17.2043	1.90701	9.8853	1.22598	28.1075	2.31298
49370	u	novel	-1.13318	-0.0278528	chrA09	+	21403865	21406385	MSTRG.16880.1	3	2360	MSTRG.16880	.	31.3826	2.61066	31.1666	2.57567	41.5359	3.79086	31.0282	3.33822	33.3836	3.47892	35.5595	3.86947	8.38217	0.746645	13.6975	1.38143	16.0618	1.46025	15.0669	1.67009	16.3179	2.02376	16.4965	1.3575
49371	u	novel	-1.11529	-0.036864	chrA09	+	21403885	21406677	MSTRG.16880.2	4	1050	MSTRG.16880	.	29.1852	2.42786	25.0534	2.07046	20.8593	1.90376	16.399	1.76432	9.86348	1.02788	15.2471	1.65914	0	0	13.5952	1.37112	10.5063	0.955175	7.70482	0.85404	1.02333	0.126915	4.79453	0.394543
49406	i	novel	-1.00797	-0.0004096	chrA09	+	22254262	22254526	MSTRG.16897.1	1	265	MSTRG.16897	LOC107465129	18.4151	1.53192	16.7698	1.38589	28.2604	2.57924	25.5925	2.75341	33.1736	3.45703	35.8	3.89563	13.3057	1.18521	18.5585	1.87168	19.0755	1.73423	1.13207	0.125485	21.6226	2.68166	22.1472	1.8225
49417	u	novel	-1.24934	-0.065536	chrA09	-	22457873	22458795	MSTRG.16899.1	1	923	MSTRG.16899	.	18.6196	1.54893	11.2644	0.930916	28.752	2.62411	19.8803	2.13886	17.4156	1.81488	0	0	7.90328	0.703987	9.02929	0.910631	9.3871	0.85342	6.90683	0.765586	6.88066	0.853345	11.4125	0.939141
4963	u	novel	-1.17797	-0.0110592	chrA01	+	97259142	97261509	MSTRG.1690.1	2	1062	MSTRG.1690	.	21.658	1.80168	22.4406	1.85454	20.56	1.87645	20.6902	2.22599	14.3969	1.50031	9.96165	1.08399	11.1959	0.997274	12.9991	1.31099	8.33098	0.757404	6.46215	0.716296	4.81719	0.597432	8.9057	0.732853
49418	u	novel	-1.17632	-0.0004096	chrA09	+	22463396	22463855	MSTRG.16900.1	1	460	MSTRG.16900	.	0	0	0	0	0	0	0	0	0	0	0	0	0	0	0	0	0.507779	0.046164	0	0	0	0	0	0
49441	u	novel	-1.01451	-0.0004096	chrA09	-	23129722	23130576	MSTRG.16905.1	2	274	MSTRG.16905	.	3.27372	0.272335	0	0	16.8467	1.53755	9.30657	1.00126	1.35766	0.141483	7.66423	0.833996	0	0	0	0	0	0	0	0	0	0	0	0
49448	u	novel	-1.04136	-0.04096	chrA09	+	23399021	23399812	MSTRG.16908.1	1	792	MSTRG.16908	.	72.2418	6.00966	69.4886	5.74268	57.2386	5.224	51.4899	5.53963	41.3624	4.31039	35.1162	3.82122	20.4798	1.82424	20.2854	2.04584	17.9324	1.63031	36.553	4.05172	32.2992	4.00578	41.8295	3.44217
49503	j	novel	-1.07533	-0.0376832	chrA09	+	25937281	25942228	MSTRG.16921.2	4	968	MSTRG.16921	LOC107465215	6.72749	0.559647	8.96905	0.74122	6.37863	0.582158	9.9357	1.06895	10.3874	1.08247	1.61854	0.176124	10.2388	0.912029	21.1643	2.13449	11.1255	1.01147	0	0	3.90877	0.484769	10.1857	0.838184
49524	u	novel	-1.2672	-0.008192	chrA09	-	26417915	26418509	MSTRG.16930.1	1	595	MSTRG.16930	.	0	0	28.3328	2.34147	18.8539	1.72074	12.8286	1.38018	15.5361	1.61903	12.1303	1.31997	18.4672	1.64497	13.0067	1.31177	0	0	14.4958	1.60678	10.5445	1.30774	20.0471	1.64968
49537	x	novel	-1.16069	-0.0004096	chrA09	+	26837671	26838110	MSTRG.16936.1	1	440	MSTRG.16936	LOC107465251	0	0	4.96591	0.410392	0	0	0	0	17.8091	1.85589	0	0	0	0	0	0	0	0	0	0	0.677273	0.083996	2.31364	0.19039
4972	u	novel	-1.08052	-0.0270336	chrA01	+	97304074	97305193	MSTRG.1695.1	2	1053	MSTRG.1695	.	2.95706	0.245992	36.309	3.00064	93.3825	8.52273	0	0	4.97926	0.51889	20.5679	2.23813	38.7632	3.45285	46.637	4.70349	34.9563	3.17802	19.5921	2.17169	6.45203	0.800186	0	0
4973	u	novel	-1.29485	-0.0004096	chrA01	+	97304074	97309940	MSTRG.1695.2	2	1704	MSTRG.1695	.	6.27598	0.522087	16.2094	1.33958	0	0	0	0	3.02009	0.314725	20.7917	2.26248	45.2613	4.03167	5.42629	0.547258	45.3852	4.12616	1.86253	0.206452	7.00362	0.868595	0	0
4974	u	novel	-1.24292	-0.03072	chrA01	+	97304078	97313816	MSTRG.1695.3	2	5688	MSTRG.1695	.	23.664	1.96856	5.5637	0.459795	25.8039	2.35505	17.0292	1.83211	8.89897	0.927364	6.77764	0.737519	11.2868	1.00538	14.3945	1.45173	10.8738	0.988581	4.59636	0.509483	2.70018	0.334879	12.3224	1.01401
49588	u	novel	-1.29525	-0.0004096	chrA09	+	28632394	28632650	MSTRG.16957.1	1	257	MSTRG.16957	.	0	0	0	0	0	0	0	0	0	0	0	0	0	0	14.5886	1.47131	0	0	0	0	3.15128	0.390825	5.48896	0.451689
49585	u	novel	-1.34092	-0.0303104	chrA09	+	28522156	28525474	MSTRG.16958.1	3	1639	MSTRG.16958	.	38.8357	3.23066	34.5249	2.85321	28.0052	2.55595	29.3551	3.15822	9.4484	0.98462	0	0	39.2027	3.49199	38.0718	3.83966	39.2964	3.5726	5.7484	0.637181	13.6187	1.689	20.7669	1.70892
49586	u	novel	-1.24253	-0.0303104	chrA09	+	28522167	28528397	MSTRG.16958.2	3	1415	MSTRG.16958	.	2.57659	0.214341	0.174467	0.014418	0.255673	0.023334	0.162584	0.017492	5.50282	0.573451	28.0269	3.0498	12.4562	1.10954	0.398788	0.040219	12.2879	1.11714	7.27142	0.806	0.10318	0.012796	0.106007	0.008723
49587	u	novel	-1.18569	-0.0303104	chrA09	+	28522185	28524982	MSTRG.16958.3	4	980	MSTRG.16958	.	0	0	4.80179	0.396829	2.00728	0.183199	0	0	22.5114	2.34592	3.88151	0.422372	0	0	1.18549	0.11956	0	0	0	0	0	0	0	0
49589	u	novel	-1.45563	-0.0004096	chrA09	+	28647502	28647885	MSTRG.16959.1	1	384	MSTRG.16959	.	23.763	1.9768	30.3047	2.50444	20.0052	1.82581	15.3672	1.6533	8.93229	0.930837	10.6615	1.16014	15.207	1.35457	17.6562	1.78069	16.0807	1.46197	3.90625	0.432988	4.00521	0.496729	7.96615	0.655537
4975	u	novel	-1.1506	-0.0622592	chrA01	-	97307573	97313819	MSTRG.1696.1	1	6247	MSTRG.1696	.	54.2756	4.51508	56.8179	4.69554	49.6282	4.52941	22.8544	2.45882	21.9516	2.28758	21.5586	2.34593	54.5696	4.86081	46.1469	4.65405	52.7267	4.79361	11.5324	1.27831	12.5052	1.5509	17.1035	1.40745
4977	u	novel	-1.22102	-0.0438272	chrA01	-	97330536	97332305	MSTRG.1698.1	1	1770	MSTRG.1698	.	35.6209	2.96323	28.4007	2.34709	80.0012	7.30146	36.4292	3.91929	43.1955	4.50142	38.13	4.14918	18.5265	1.65025	12.3567	1.24621	17.9684	1.63359	39.3816	4.36525	39.7758	4.93302	51.2769	4.21959
49658	u	novel	-1.20224	-0.0004096	chrA09	+	30313141	30314345	MSTRG.16980.1	1	1205	MSTRG.16980	.	30.1232	2.50589	16.9622	1.40179	43.6261	3.98162	40.6757	4.37616	45.4934	4.74088	62.4765	6.79848	18.6985	1.66557	21.34	2.1522	27.0124	2.45581	26.1618	2.8999	22.3651	2.77374	24.832	2.04343
49688	u	novel	-1.23753	-0.0028672	chrA09	+	32596910	32599228	MSTRG.16985.1	2	2209	MSTRG.16985	.	2.94583	0.245058	3.34668	0.276576	6.51708	0.594794	15.4323	1.66031	5.49206	0.572329	14.2061	1.54586	6.86052	0.611103	5.69699	0.574559	6.35623	0.577872	1.70593	0.189094	2.01236	0.249575	2.00693	0.165151
4978	u	novel	-1.23946	-0.032768	chrA01	+	97332702	97343185	MSTRG.1699.1	1	10484	MSTRG.1699	.	16.9921	1.41354	14.7024	1.21503	15.1798	1.38542	6.90754	0.743159	7.38905	0.770015	7.43304	0.808838	9.65842	0.860327	8.46503	0.853724	8.74785	0.795304	5.17317	0.573419	3.92907	0.487286	6.27706	0.516541
4980	u	novel	-1.24514	-0.008192	chrA01	-	97354835	97358653	MSTRG.1701.1	1	3819	MSTRG.1701	.	24.4194	2.0314	23.1685	1.91469	23.635	2.1571	11.6627	1.25475	10.4154	1.0854	11.7478	1.27835	18.0081	1.60408	16.5089	1.66497	18.3828	1.67126	7.12883	0.790194	7.3023	0.905637	8.64524	0.711419
49819	i	novel	-1.21372	-0.04096	chrA09	-	37636987	37637886	MSTRG.17012.1	1	900	MSTRG.17012	LOC107465453	291.07	24.2136	301.501	24.9166	273.252	24.9389	113.72	12.2348	119.491	12.4522	126.321	13.7458	58.4511	5.20655	57.74	5.82325	53.9956	4.90896	43.8333	4.8587	34.6478	4.29704	51.3619	4.22658
49820	u	novel	-1.10393	-0.0004096	chrA09	-	37641737	37642949	MSTRG.17014.1	1	1213	MSTRG.17014	.	20.0173	1.6652	22.1715	1.83229	19.5746	1.78652	17.2251	1.85319	16.5458	1.72424	18.1467	1.97467	42.0923	3.74939	30.4847	3.07448	29.2638	2.6605	216.462	23.9937	198.157	24.5755	290.565	23.9107
4981	u	novel	-1.31885	-0.057344	chrA01	-	97399896	97401753	MSTRG.1702.1	1	1858	MSTRG.1702	.	43.3479	3.60603	43.3592	3.58329	48.0213	4.38275	16.5141	1.77669	18.3983	1.91729	17.7489	1.93138	81.0979	7.22382	68.6005	6.91857	81.4079	7.40114	21.8185	2.41847	19.1544	2.37554	26.9074	2.21422
49845	u	novel	-1.17368	-0.0004096	chrA09	-	39408167	39408373	MSTRG.17022.1	1	207	MSTRG.17022	.	14.2721	1.18727	25.2053	2.08302	29.2754	2.67187	8.08816	0.870178	5.50725	0.573912	1.44928	0.157705	0	0	3.62319	0.365409	6.38164	0.580182	2.657	0.294515	2.89855	0.359481	2.89855	0.238523
4982	u	novel	-1.20735	-0.02048	chrA01	-	97407504	97411279	MSTRG.1703.1	1	3776	MSTRG.1703	.	68.2878	5.68073	59.1662	4.88961	67.6407	6.17336	32.1705	3.46112	29.1699	3.0398	30.0637	3.27143	54.3363	4.84003	50.0987	5.05261	54.2101	4.92847	20.4648	2.26842	17.9408	2.22503	22.2056	1.8273
49893	u	novel	-1.52083	-0.0004096	chrA09	-	41204296	41204573	MSTRG.17035.1	1	278	MSTRG.17035	.	0	0	0	0	0	0	0	0	0	0	0	0	0	0	0	0	0	0	8.51798	0.944175	2.82086	0.349846	17.8345	1.46761
49965	u	novel	-1.51645	-0.159744	chrA09	-	47402233	47402488	MSTRG.17053.1	1	256	MSTRG.17053	.	0	0	0	0	0	0	0	0	0	0	0	0	0	0	0	0	0	0	32.9603	3.65348	38.7764	4.80908	0	0
49971	u	novel	-1.20171	-0.016384	chrA09	-	47564674	47566135	MSTRG.17056.1	1	1462	MSTRG.17056	.	24.2922	2.02082	21.2858	1.7591	25.3406	2.31276	0	0	10.3859	1.08232	11.7384	1.27733	20.1647	1.79618	14.3212	1.44434	19.9747	1.81598	12.2093	1.35334	10.9202	1.35433	0	0
49987	u	novel	-1.23245	-0.002048	chrA09	+	48270459	48271439	MSTRG.17059.1	1	981	MSTRG.17059	.	15.8675	1.31998	17.7819	1.46953	16.6009	1.51511	0.366972	0.039481	0.267941	0.027922	0.043323	0.004714	0	0	0	0	14.0588	1.27814	0	0	0.016989	0.002107	0	0
49988	u	novel	-1.21101	-0.057344	chrA09	-	48308036	48308797	MSTRG.17060.1	1	762	MSTRG.17060	.	9.19588	0.764988	0	0	12.9882	1.18539	0	0	0	0	6.63335	0.721818	4.85948	0.432859	4.51181	0.45503	9.22804	0.838959	1.5748	0.174559	1.37846	0.170958	0	0
49989	u	novel	-1.17708	-0.0647168	chrA09	-	48310728	48311803	MSTRG.17061.1	1	1076	MSTRG.17061	.	22.6261	1.88222	22.1174	1.82783	15.3172	1.39796	0	0	0	0	0	0	0	0	17.9539	1.8107	23.7127	2.15582	0	0	0	0	0	0
50017	u	novel	-1.37428	-0.0004096	chrA09	+	49731218	49731913	MSTRG.17066.1	1	696	MSTRG.17066	.	0	0	0	0	0	0	0	0	0	0	0	0	0	0	0	0	0	0	77.9435	8.63964	62.4515	7.74528	85.9286	7.07109
50032	o	novel	-1.0648	-0.0679936	chrA09	+	50541505	50542915	MSTRG.17074.1	2	597	MSTRG.17074	LOC107465611	16.598	1.38075	0.281407	0.023256	14.1189	1.28859	4.64824	0.500089	4.71189	0.491028	3.46545	0.377098	13.8127	1.23037	8.75042	0.882506	10.4155	0.946919	2.26131	0.250654	4.27638	0.53036	3.88757	0.319909
50076	i	novel	-1.44336	-0.0589824	chrA09	+	52037814	52039124	MSTRG.17077.1	1	1311	MSTRG.17077	LOC107465662	0	0	0	0	0	0	0	0	0	0	0	0	0	0	0	0	0	0	11.3651	1.25976	0	0	0	0
50078	u	novel	-1.27891	-0.0004096	chrA09	-	52055714	52055977	MSTRG.17079.1	1	264	MSTRG.17079	.	0	0	0	0	0	0	0	0	0	0	0	0	0	0	0	0	0	0	37.6534	4.17369	29.6003	3.67105	39.1794	3.22409
50086	u	novel	-1.18835	-0.008192	chrA09	+	52312061	52312609	MSTRG.17083.1	1	549	MSTRG.17083	.	43.0018	3.57724	36.4335	3.01094	35.6047	3.24953	8.88889	0.956326	12.7577	1.32949	0	0	20.6248	1.83716	20.4426	2.0617	13.9071	1.26435	12.8415	1.42342	9.62842	1.19412	8.13661	0.669564
50117	u	novel	-1.36485	-0.0004096	chrA09	+	53162955	53163576	MSTRG.17088.1	1	622	MSTRG.17088	.	0	0	0	0	0	0	0	0	0	0	0	0	0	0	0	0	0	0	0	0	101.16	12.546	0	0
50212	u	novel	-1.0887	-0.0004096	chrA09	-	57717616	57718531	MSTRG.17098.1	1	916	MSTRG.17098	.	21.9841	1.82881	17.2896	1.42884	19.768	1.80417	0	0	0	0	0	0	13.726	1.22265	6.11026	0.616238	11.7266	1.06611	7.86026	0.87127	7.25764	0.900098	6.91048	0.568666
50213	u	novel	-1.20656	-0.0761856	chrA09	-	57718868	57720365	MSTRG.17099.1	1	1498	MSTRG.17099	.	31.9913	2.6613	40.697	3.36328	29.5254	2.6947	12.5305	1.34812	11.5717	1.20589	10.7049	1.16488	28.9911	2.58239	28.7112	2.89561	33.9951	3.09064	13.1175	1.45401	4.3991	0.54558	13.5547	1.11542
50214	u	novel	-1.19238	-0.077824	chrA09	-	57719058	57720365	MSTRG.17099.2	2	1210	MSTRG.17099	.	17.9868	1.49629	12.8967	1.06581	7.08503	0.646629	1.8594	0.200047	3.67366	0.382833	0	0	28.3796	2.52792	19.0584	1.9221	18.8928	1.71762	0	0	5.44144	0.674852	1.87964	0.154676
50268	u	novel	-1.03864	-0.0770048	chrA09	-	61291652	61295115	MSTRG.17112.1	2	1006	MSTRG.17112	.	18.2117	1.515	23.3429	1.92911	13.1526	1.20039	4.85885	0.522747	7.91849	0.825188	7.81213	0.850089	8.50199	0.757317	8.43141	0.850333	8.85385	0.804941	8.5676	0.949674	6.89662	0.855324	7.35388	0.605153
50270	u	novel	-1.21717	-0.065536	chrA09	+	61440778	61441168	MSTRG.17114.1	1	391	MSTRG.17114	.	13.1317	1.0924	16.0807	1.32894	18.1034	1.65224	0	0	0	0	18.8529	2.05151	39.9292	3.55671	37.8326	3.81553	36.3809	3.30754	0	0	0	0	0	0
50276	u	novel	-1.38868	-0.0004096	chrA09	-	61595231	61595559	MSTRG.17115.1	1	329	MSTRG.17115	.	115.845	9.6369	181.213	14.9758	103.184	9.41727	0	0	120.142	12.5201	125.026	13.6049	38.345	3.41559	42.4514	4.28135	39.8374	3.62178	24.5061	2.71637	34.2772	4.25108	43.1079	3.54736
50284	x	novel	-1.16467	-0.0004096	chrA09	+	62128681	62129049	MSTRG.17117.1	1	369	MSTRG.17117	LOC107465770	4.86721	0.404894	5.41734	0.4477	9.47425	0.864686	0	0	0	0	16.7805	1.826	0.818428	0.072902	0.818428	0.082541	0	0	0	0	2.76423	0.342822	7.63144	0.627993
50315	i	novel	-1.19985	-0.0004096	chrA09	-	64533486	64534767	MSTRG.17124.1	1	1282	MSTRG.17124	LOC107465811	0	0	0	0	0	0	0	0	6.28315	0.654769	0	0	19.2184	1.71189	0	0	0	0	0	0	0	0	0	0
50377	j	novel	-1.14469	-0.024576	chrA09	+	67898068	67902414	MSTRG.17135.6	6	861	MSTRG.17135	LOC107465836	0	0	0	0	0	0	0	0	0	0	0	0	0	0	0	0	0	0	43.2206	4.79079	0	0	0	0
50483	u	novel	-1.29686	-0.008192	chrA09	+	73292126	73292444	MSTRG.17158.1	1	319	MSTRG.17158	.	0	0	0	0	0	0	0	0	0	0	0	0	0	0	0	0	0	0	466.362	51.6938	419.559	52.034	579.944	47.7237
50518	u	novel	-1.40206	-0.14336	chrA09	+	75511428	75511686	MSTRG.17166.1	1	259	MSTRG.17166	.	57.6834	4.79857	59.6216	4.92725	34.1776	3.11929	25.8803	2.78437	19.4788	2.02989	16.7606	1.82383	24.8031	2.20934	20.112	2.02835	23.0579	2.09629	15.0579	1.66909	14.8726	1.84451	18.1892	1.49679
50557	u	novel	-1.15801	-0.004096	chrA09	-	77673916	77674231	MSTRG.17173.1	1	316	MSTRG.17173	.	17.6139	1.46527	8.4462	0.69801	9.07806	0.828527	6.84177	0.736083	7.82911	0.815875	9.4019	1.02308	23.2785	2.07354	22.0063	2.21941	28.2247	2.56602	2.37342	0.263081	0	0	2.95359	0.243052
50561	x	novel	-1.014	-0.0004096	chrA09	+	77888881	77889137	MSTRG.17175.1	1	257	MSTRG.17175	LOC107465970	0	0	0	0	0	0	24.1673	2.60008	28.1479	2.9333	20.5798	2.23942	0	0	0	0	0	0	11.6732	1.29391	9.77432	1.21222	13.2062	1.08674
50572	j	novel	-1.01194	-0.1024	chrA09	+	78430256	78433107	MSTRG.17179.3	3	601	MSTRG.17179	LOC107465973	1.75497	0.145992	2.52294	0.208501	2.97311	0.271347	0	0	6.46452	0.67367	3.09671	0.336974	6.09521	0.542933	5.15803	0.520203	3.49538	0.31778	15.2731	1.69294	2.31169	0.286698	8.00468	0.658707
50590	u	novel	-1.38565	-0.045056	chrA09	+	79272326	79273040	MSTRG.17182.1	1	715	MSTRG.17182	.	49.1506	4.08875	50.0758	4.13836	53.6841	4.89958	29.9426	3.22142	25.0185	2.60719	25.3834	2.76214	23.5426	2.09707	22.1548	2.23438	24.3	2.20921	14.6884	1.62813	10.8639	1.34736	11.6608	0.959567
50592	u	novel	-1.30333	-0.02048	chrA09	+	79357137	79359862	MSTRG.17183.1	2	398	MSTRG.17183	.	24.5555	2.04272	159.55	13.1855	2481.49	226.478	6.28947	0.676663	283.389	29.5321	309.64	33.694	5213.57	464.401	3861.11	389.405	936.682	85.1577	0	0	267.582	33.1857	0	0
50593	u	novel	-1.3931	-0.024576	chrA09	+	79357342	79359793	MSTRG.17183.2	2	2270	MSTRG.17183	.	1841.29	153.174	1680.16	138.852	23.6893	2.16205	3329	358.155	3527.05	367.555	3408.8	370.935	2159.23	192.334	2349.97	237.002	2305.65	209.617	169.201	18.755	2.82452	0.3503	218.42	17.9739
50594	u	novel	-1.35868	-0.01024	chrA09	+	79357877	79359793	MSTRG.17183.3	2	809	MSTRG.17183	.	281.836	23.4454	0	0	0	0	0	0	0	0	0	0	0	0	0	0	0	0	0	0	0	0	0	0
50620	u	novel	-1.46367	-0.0004096	chrA09	+	80327173	80327441	MSTRG.17188.1	1	269	MSTRG.17188	.	0	0	0	0	0	0	11.3941	1.22585	0	0	15.0558	1.63832	0	0	0	0	0	0	0	0	0	0	0	0
50619	u	novel	-1.24007	-0.0004096	chrA09	+	80324093	80324679	MSTRG.17189.1	1	587	MSTRG.17189	.	75.7631	6.30258	65.0576	5.37648	59.7161	5.45011	54.7271	5.8879	57.8752	6.0312	47.0727	5.12229	50.4556	4.49435	30.8683	3.11316	39.299	3.57283	28.9928	3.2137	18.4056	2.28268	30.2901	2.49259
50622	i	novel	-1.15466	-0.0004096	chrA09	+	80330190	80330458	MSTRG.17191.1	1	269	MSTRG.17191	LOC107466001	0.780669	0.064942	0.708178	0.058525	1.92538	0.175724	11.3783	1.22415	3.48327	0.362993	14.4791	1.57556	0.250929	0.022352	0	0	0.111524	0.010139	0	0	0.139405	0.017289	1.00717	0.08288
50623	i	novel	-1.35901	-0.094208	chrA09	+	80331358	80332060	MSTRG.17192.1	1	703	MSTRG.17192	LOC107466001	49.1604	4.08956	58.4469	4.83017	40.8293	3.72636	27.023	2.90731	30.129	3.13975	35.2398	3.83467	30.4773	2.71478	23.8645	2.4068	27.4765	2.498	14.3724	1.59311	14.5231	1.80116	19.2853	1.587
50674	u	novel	-1.04468	-0.0004096	chrA09	+	82590188	82590449	MSTRG.17202.1	1	262	MSTRG.17202	.	0	0	0	0	5.72519	0.522521	6.87023	0.739145	6.71374	0.699641	0	0	0	0	0	0	8.51908	0.774506	0	0	5.15267	0.639038	18.9427	1.5588
50736	u	novel	-1.12447	-0.111411	chrA09	-	84485342	84485636	MSTRG.17218.1	1	295	MSTRG.17218	.	9.66102	0.803681	16.7593	1.38502	22.4576	2.04964	7.70847	0.829329	0	0	11.6678	1.26965	10.6678	0.950237	16.2373	1.63758	10.4237	0.947665	7.11864	0.789065	3.54915	0.440169	10.0271	0.825135
50782	u	novel	-1.05801	-0.0004096	chrA09	+	85574107	85574358	MSTRG.17229.1	1	252	MSTRG.17229	.	0.744048	0.061896	0.595238	0.049192	4.04266	0.368961	25.8393	2.77996	1.5873	0.165413	16.7411	1.82171	0.595238	0.053021	0	0	1.19048	0.108231	1.78571	0.197937	0.297619	0.036911	0	0
50783	u	novel	-1.06031	-0.110592	chrA09	+	85575066	85575740	MSTRG.17231.1	1	675	MSTRG.17231	.	17.6908	1.47166	25.2674	2.08815	15.5644	1.42052	18.8605	2.02914	15.3744	1.60217	12.4398	1.35365	10.3474	0.921696	9.8159	0.989963	10.2688	0.933579	7.47928	0.82904	3.64167	0.451643	5.80015	0.477296
50785	u	novel	-1.37935	-0.0004096	chrA09	-	85606232	85606865	MSTRG.17233.1	1	634	MSTRG.17233	.	47.5931	3.95918	34.9758	2.89047	32.0384	2.92405	33.4327	3.59691	28.2579	2.94476	34.6096	3.7661	25.8011	2.29824	23.4724	2.36726	29.367	2.66988	11.9282	1.32218	6.47398	0.802907	11.6096	0.955359
50786	u	novel	-1.27413	-0.059392	chrA09	-	85608423	85609654	MSTRG.17234.1	2	1134	MSTRG.17234	.	14.8695	1.23697	21.8939	1.80935	13.2362	1.20803	14.3108	1.53966	11.1394	1.16084	12.675	1.37926	16.581	1.47696	14.9594	1.5087	15.0603	1.36919	9.98677	1.10698	8.22354	1.01989	10.1852	0.838142
50809	u	novel	-1.11096	-0.0233472	chrA09	+	86774594	86776186	MSTRG.17240.1	5	1079	MSTRG.17240	.	27.4985	2.28754	40.0304	3.30819	39.7067	3.62391	28.9241	3.11184	22.5919	2.35431	28.5549	3.10725	13.0984	1.16675	9.97316	1.00582	15.5616	1.41477	16.3605	1.81348	16.7521	2.07761	20.9511	1.72407
50871	u	novel	-1.28434	-0.0323584	chrA09	+	89260160	89260770	MSTRG.17259.1	1	611	MSTRG.17259	.	19.6556	1.63512	18.4541	1.52508	19.1825	1.75073	8.16694	0.878654	5.46863	0.569888	10.0687	1.09565	8.10475	0.721933	8.15958	0.822918	7.97415	0.724964	2.57774	0.285729	2.27005	0.281533	5.08101	0.418118
50944	u	novel	-1.42596	-0.106496	chrA09	-	91911108	91911393	MSTRG.17277.1	1	286	MSTRG.17277	.	44.4088	3.69429	49.2968	4.07399	46.1591	4.2128	25.9883	2.796	21.549	2.24562	26.2413	2.85548	29.9595	2.66866	33.0717	3.33538	23.2867	2.11709	13.1119	1.45339	10.5664	1.31046	12.3392	1.01539
50945	u	novel	-1.17576	-0.0004096	chrA09	-	91911976	91912181	MSTRG.17278.1	1	206	MSTRG.17278	.	0	0	1.37864	0.113934	20.6311	1.88293	36.7633	3.95525	15.9806	1.66534	24.199	2.63326	1.72816	0.153936	3	0.302559	1.1424	0.10386	2.18447	0.242137	2.18447	0.270919	2.18447	0.17976
50953	u	novel	-1.02429	-0.110592	chrA09	-	91986925	91987853	MSTRG.17285.1	1	929	MSTRG.17285	.	0	0	6.8972	0.569998	0	0	6.35091	0.683274	6.93972	0.723191	3.15231	0.343024	11.6383	1.03669	0	0	8.51884	0.774483	2.2605	0.250564	1.93757	0.240299	5.00861	0.41216
50954	u	novel	-1.1408	-0.004096	chrA09	-	91988497	91989752	MSTRG.17286.1	1	1256	MSTRG.17286	.	0	0	12.7182	1.05105	0	0	0	0	14.2237	1.48226	0	0	18.2898	1.62917	19.2842	1.94487	20.1648	1.83327	0	0	6.47373	0.802877	0	0
50955	j	novel	-1.07547	-0.119603	chrA09	-	91991580	91995819	MSTRG.17287.1	5	392	MSTRG.17287	LOC107466251	18.4397	1.53396	16.0753	1.32849	8.0955	0.738851	6.14203	0.6608	11.2318	1.17047	6.48869	0.706078	22.8785	2.03791	13.8033	1.3921	21.6064	1.96433	0	0	11.1736	1.38576	5.01662	0.412819
50961	u	novel	-1.36741	-0.016384	chrA09	+	92039100	92039631	MSTRG.17288.1	1	532	MSTRG.17288	.	0.234962	0.019546	1.08083	0.089322	3.18609	0.290785	23.3139	2.50827	22.8612	2.38238	23.6949	2.57839	1.21053	0.107828	0.140977	0.014218	0.704887	0.064084	9.53947	1.0574	4.1015	0.508672	6.18108	0.508643
50962	u	novel	-1.20651	-0.0004096	chrA09	+	92043078	92043429	MSTRG.17289.1	1	352	MSTRG.17289	.	2.70731	0.225216	0	0	3.10944	0.283789	0	0	0	0	20.4915	2.22981	3.79972	0.338461	0.603693	0.060884	0	0	0	0	0	0	2.27273	0.187023
51005	x	novel	-1.04791	-0.425984	chrA09	+	93439271	93440348	MSTRG.17303.1	2	245	MSTRG.17303	LOC107466285	0	0	0	0	0	0	0	0	0	0	0	0	0	0	0	0	0	0	27.5163	3.05004	19.1554	2.37567	18.2969	1.50566
51006	u	novel	-1.31026	-0.090112	chrA09	-	93445737	93445955	MSTRG.17304.1	1	219	MSTRG.17304	.	1.93277	0.160784	16.8018	1.38854	1.15268	0.105202	3.43836	0.369921	3.69863	0.385435	0	0	1.49132	0.13284	0.821918	0.082893	0.946347	0.086036	1.36986	0.151842	1.82763	0.226664	2.28653	0.188159
51007	u	novel	-1.3578	-0.0004096	chrA09	-	93447358	93447597	MSTRG.17305.1	1	240	MSTRG.17305	.	151.192	12.5773	186.337	15.3993	202.446	18.4766	146.175	15.7265	134.517	14.018	156.529	17.033	113.071	10.0718	115.85	11.6838	114.854	10.4419	108.133	11.986	100.8	12.5013	114.287	9.40475
51009	u	novel	-1.18218	-0.036864	chrA09	-	93449254	93452310	MSTRG.17306.1	1	3057	MSTRG.17306	.	304.744	25.3511	258.149	21.3339	319.319	29.1433	167.333	18.0028	172.387	17.9645	159.556	17.3624	285.474	25.4287	255.998	25.8182	289.009	26.275	170.147	18.8599	148.645	18.4351	202.782	16.687
51008	u	novel	-1.17758	-0.0315392	chrA09	-	93449254	93452309	MSTRG.17306.2	2	2735	MSTRG.17306	.	0	0	25.8265	2.13435	0	0	0	0	0	0	0	0	0	0	0	0	0	0	0	0	0	0	0	0
51010	u	novel	-1.37024	-0.0167936	chrA09	+	93452418	93455721	MSTRG.17307.1	1	3304	MSTRG.17307	.	34.8254	2.89705	38.5327	3.18442	29.0684	2.65298	14.7418	1.58602	14.2131	1.48115	15.8798	1.72799	22.9588	2.04507	23.3617	2.3561	24.6958	2.2452	14.6413	1.62292	10.8438	1.34486	20.1674	1.65958
51124	u	novel	-1.32452	-0.045056	chrA09	+	96520283	96521577	MSTRG.17333.1	1	1295	MSTRG.17333	.	0	0	0	0	0	0	0	0	0	0	0	0	0	0	0	0	0	0	66.2784	7.34662	48.9101	6.06587	87.136	7.17045
51214	j	novel	-1.235	-0.0712704	chrA09	+	99633480	99634824	MSTRG.17358.1	2	1256	MSTRG.17358	LOC107466450	11.8983	0.989794	20.5464	1.69799	17.2425	1.57367	6.83358	0.735202	12.2433	1.27588	4.70034	0.511475	18.1031	1.61254	10.463	1.05523	13.4792	1.22545	10.2588	1.13713	9.93252	1.23184	16.7382	1.37739
51273	u	novel	-1.04439	-0.022528	chrA09	-	100771243	100772045	MSTRG.17374.1	2	677	MSTRG.17374	.	46.4616	3.86505	40.5	3.347	36.596	3.34001	24.5768	2.64414	21.3845	2.22849	21.8139	2.37371	33.4527	2.97981	23.9926	2.41973	29.065	2.64242	25.8885	2.86961	24.8013	3.07588	33.4712	2.75435
5078	j	novel	-1.15767	-0.090112	chrA01	+	97923338	97928465	MSTRG.1738.2	3	1741	MSTRG.1738	LOC107465928	12.8174	1.06626	2.56509	0.211984	9.93782	0.906995	9.81811	1.0563	3.60644	0.375828	7.61606	0.828754	29.1016	2.59223	18.8082	1.89687	26.373	2.39768	5.4894	0.608472	1.11396	0.138154	0.669526	0.055096
51317	u	novel	-1.39503	-0.0278528	chrA09	+	101468551	101469148	MSTRG.17392.1	1	598	MSTRG.17392	.	30.7759	2.56019	24.4933	2.02417	28.2893	2.58188	0	0	9.66221	1.0069	10.4565	1.13784	31.9699	2.84773	24.2826	2.44897	29.0602	2.64199	10.5351	1.16776	0	0	14.5318	1.19582
51318	j	novel	-1.18572	-0.0638976	chrA09	+	101470281	101473921	MSTRG.17393.1	2	1322	MSTRG.17393	LOC107466529	17.0314	1.41681	7.75631	0.640996	4.50832	0.411461	4.60336	0.49526	4.21608	0.439359	6.23658	0.678643	11.3404	1.01015	5.01362	0.505638	4.58059	0.416441	0.453858	0.050308	0.830344	0.10298	1.35346	0.111377
51333	u	novel	-1.2097	-0.0364544	chrA09	+	101654913	101656550	MSTRG.17398.1	2	479	MSTRG.17398	.	36.2203	3.01309	5.75365	0.475493	32.666	2.98132	9.61073	1.03399	12.7017	1.32365	3.98747	0.433903	2.7537	0.245287	21.5595	2.17434	5.1419	0.467472	17.1441	1.90033	18.4927	2.29348	16.5868	1.36493
51444	u	novel	-1.23812	-0.0032768	chrA09	+	102771515	102772489	MSTRG.17432.1	3	783	MSTRG.17432	.	5.2103	0.433435	10.1433	0.838258	19.393	1.76994	32.0884	3.45229	14.3731	1.49783	26.1292	2.84329	4.06939	0.362482	6.57405	0.663013	7.01	0.637309	2.56322	0.28412	2.44189	0.302845	5.63836	0.463982
51445	u	novel	-1.35334	-0.0004096	chrA09	+	102773574	102774402	MSTRG.17434.1	1	829	MSTRG.17434	.	32.7957	2.72821	32.6332	2.69687	34.3895	3.13862	44.3976	4.77659	28.9051	3.01221	41.0948	4.4718	33.0867	2.9472	26.5965	2.68234	28.2714	2.57027	9.13752	1.01285	5.7306	0.710713	12.3402	1.01548
51446	u	novel	-1.22856	-0.0004096	chrA09	+	102774672	102775145	MSTRG.17435.1	1	474	MSTRG.17435	.	0	0	2.68987	0.222296	20.5591	1.87636	18.1308	1.95063	10.3418	1.07772	19.9705	2.17312	2.53165	0.225507	2.00422	0.202132	6.05274	0.55028	2.8481	0.315697	2.53165	0.313977	2.53165	0.20833
51448	x	novel	-1.28737	-0.0032768	chrA09	+	102778580	102779950	MSTRG.17437.1	3	1179	MSTRG.17437	LOC107466663	42.0985	3.5021	33.6614	2.78185	49.3379	4.50291	67.7296	7.2868	48.9751	5.10371	58.5297	6.369	35.9023	3.19801	29.6463	2.98992	36.4524	3.31404	9.67515	1.07244	10.4191	1.29219	14.9132	1.22721
51461	x	novel	-1.33563	-0.032768	chrA09	-	102895361	102897515	MSTRG.17442.1	1	2155	MSTRG.17442	LOC107466603	2.33112	0.193921	24.5021	2.0249	15.8979	1.45095	24.877	2.67644	2.84207	0.296173	0	0	22.9002	2.03984	17.572	1.77218	17.2923	1.57212	6.40371	0.709819	1.32151	0.163895	6.12993	0.504434
5110	u	novel	-1.06454	-0.0495616	chrA01	+	98118188	98121636	MSTRG.1747.1	1	3449	MSTRG.1747	.	32.5181	2.70512	33.049	2.73123	43.361	3.95742	45.3036	4.87406	30.1606	3.14305	50.098	5.4515	16.987	1.51312	14.0325	1.41522	14.5381	1.32172	15.2163	1.68665	10.3137	1.27912	14.7941	1.21741
51576	i	novel	-1.35872	-0.0004096	chrA09	-	104817053	104817793	MSTRG.17481.1	2	397	MSTRG.17481	LOC107466700	0	0	0	0	0	0	0	0	0	0	0	0	0	0	0	0	0	0	58.3448	6.46723	54.2138	6.72364	70.5992	5.80963
51588	x	novel	-1.49918	-0.0004096	chrA09	+	104932673	104932940	MSTRG.17488.1	1	268	MSTRG.17488	LOC107466707	14.6157	1.21585	9.56716	0.790649	25.6119	2.33752	46.7164	5.02606	19.694	2.05232	38.7388	4.21543	2.81716	0.25094	2.52985	0.255143	3.94403	0.358568	5.63433	0.624537	1.6903	0.209632	5.0709	0.417286
51596	u	novel	-1.1704	-0.0376832	chrA09	+	105150012	105150553	MSTRG.17490.1	1	542	MSTRG.17490	.	59.666	4.9635	71.762	5.93055	47.3155	4.31834	28.2995	3.04465	38.0664	3.96691	29.7239	3.23445	76.8994	6.84984	60.3318	6.08465	57.3444	5.21342	16.2731	1.80379	15.155	1.87953	14.048	1.15601
51623	u	novel	-1.2961	-0.0004096	chrA09	-	105310790	105316232	MSTRG.17493.1	2	450	MSTRG.17493	.	27.1618	2.25954	45.1529	3.73152	22.1999	2.02612	12.2404	1.31691	12.8005	1.33395	13.0582	1.42094	43.9453	3.91444	47.0832	4.74849	48.2747	4.38885	221.839	24.5897	180.652	22.4046	245.479	20.2005
51633	u	novel	-1.3652	-0.147456	chrA09	+	105339969	105341480	MSTRG.17496.1	1	1512	MSTRG.17496	.	557.547	46.3813	0	0	779.629	71.1543	682.813	73.4615	641.674	66.8691	645.958	70.291	438.456	39.0556	389.653	39.2977	436.917	39.7219	665.347	73.7504	0	0	847.145	69.7118
51634	u	novel	-1.0998	-0.0114688	chrA09	+	105342064	105350804	MSTRG.17497.1	2	5029	MSTRG.17497	.	16.9192	1.40747	16.1122	1.33154	23.7664	2.16908	9.07967	0.976852	8.06368	0.840318	8.83546	0.961445	17.9613	1.59991	15.625	1.57583	16.2597	1.47824	13.2808	1.47211	12.7483	1.58106	16.2395	1.33635
51635	u	novel	-1.11248	-0.022528	chrA09	-	105342883	105350814	MSTRG.17498.1	2	4219	MSTRG.17498	.	8.83849	0.735257	30.9485	2.55764	17.5306	1.59996	8.95203	0.963119	14.0956	1.46891	13.0185	1.41663	19.6084	1.74663	11.5793	1.16781	17.9818	1.6348	8.18153	0.906881	5.72836	0.710435	7.0266	0.578221
51636	u	novel	-1.37908	-0.022528	chrA09	-	105344305	105350815	MSTRG.17498.2	2	2799	MSTRG.17498	.	26.215	2.18077	0	0	4.13125	0.377047	0	0	0	0	0	0	0	0	0	0	0	0	0	0	0	0	0	0
51637	u	novel	-1.18722	-0.0004096	chrA09	+	105348507	105352522	MSTRG.17499.1	2	304	MSTRG.17499	.	12.8412	1.06823	22.5871	1.86664	14.633	1.33551	7.33252	0.788881	6.84402	0.713218	29.0076	3.15651	5.88966	0.524624	6.61219	0.66686	8.69638	0.790624	14.0159	1.55359	11.1269	1.37997	12.5018	1.02878
51645	u	novel	-1.16388	-0.004096	chrA09	+	105906812	105907093	MSTRG.17501.1	1	282	MSTRG.17501	.	18.3652	1.52777	0	0	0	0	4.01064	0.431491	3.71986	0.387648	3.46277	0.376806	17.4911	1.55803	6.95745	0.70168	0	0	3.98936	0.4422	0	0	5.76418	0.474337
51668	u	novel	-1.3071	-0.0659456	chrA09	+	106696833	106697494	MSTRG.17505.1	1	662	MSTRG.17505	.	228.895	19.0413	394.41	32.5948	171.577	15.6593	112.501	12.1036	161.539	16.834	165.78	18.0396	2449.18	218.162	2198.08	221.683	2474.36	224.954	36.0569	3.99672	30.8505	3.8261	50.5525	4.15998
51669	u	novel	-1.42468	-0.0188416	chrA09	+	106700447	106700745	MSTRG.17506.1	1	299	MSTRG.17506	.	60488.8	5031.95	65547.8	5416.99	48991.4	4471.29	32059.8	3449.21	38485	4010.53	33922.8	3691.36	0	0	0	0	0	0	56018	6209.31	45491.9	5641.94	84432.2	6947.95
51670	u	novel	-1.28903	-0.0004096	chrA09	+	106701514	106701822	MSTRG.17507.1	1	309	MSTRG.17507	.	80866.2	6727.11	92224.9	7621.64	64776	5911.9	38979	4193.62	49188.1	5125.91	45357.2	4935.62	96509	8596.57	82298.7	8300.07	95154.9	8650.93	32951.3	3652.48	31749.6	3937.61	52547.3	4324.13
51671	u	novel	-1.40323	-0.111002	chrA09	-	106701514	106703426	MSTRG.17508.1	2	1613	MSTRG.17508	.	438.377	36.4678	509.476	42.1041	384.03	35.0493	1570.24	168.937	1671.37	174.174	1726.27	187.847	4344.4	386.978	4521.31	455.988	4839.94	440.019	35.252	3.90751	31.4348	3.89857	43.8758	3.61055
51676	o	novel	-1.19542	-0.0401408	chrA09	+	106705290	106707220	MSTRG.17511.1	3	626	MSTRG.17511	LOC107466773	573.213	47.6845	272.138	22.49	0	0	153.805	16.5473	371.286	38.6919	55.9756	6.09108	740.228	65.936	923.651	93.153	756.843	68.8078	0	0	45.0047	5.58152	0	0
51678	o	novel	-1.36485	-0.012288	chrA09	+	106705389	106707054	MSTRG.17511.2	2	887	MSTRG.17511	LOC107466773	0.00016	1.3e-05	0	0	155.399	14.1828	0	0	0.979913	0.102117	0.002823	0.000307	8.2706	0.736706	8.00363	0.80719	20.2708	1.8429	0	0	0.233221	0.028924	0	0
51679	o	novel	-1.37888	-0.0229376	chrA09	+	106705389	106707214	MSTRG.17511.3	2	1274	MSTRG.17511	LOC107466773	191.814	15.9566	151.493	12.5196	6.29504	0.574529	0	0	147.525	15.3736	105.327	11.4613	5288.21	471.049	4595.04	463.424	5114.87	465.014	13.9123	1.5421	17.6712	2.1916	0.088226	0.00726
51680	o	novel	-1.29922	-0.008192	chrA09	+	106705975	106707103	MSTRG.17511.4	2	350	MSTRG.17511	LOC107466773	2.17957	0.181314	15.9968	1.32201	1.43183	0.130678	0	0	38.5133	4.01348	0.000397	4.3e-05	20.6156	1.83634	17.1647	1.73111	17.2472	1.56801	51.799	5.74166	38.5372	4.77941	0	0
51677	x	novel	-1.3835	-0.0094208	chrA09	-	106705338	106707220	MSTRG.17512.1	2	1104	MSTRG.17512	LOC107466773	39.1377	3.25579	51.1198	4.22464	32.5084	2.96695	22.8676	2.46025	35.8932	3.74044	16.1393	1.75623	1009.46	89.9179	1158.34	116.822	1171.41	106.497	2.26452	0.251011	1.55638	0.193023	12.7913	1.0526
51681	x	novel	-1.3062	-0.0446464	chrA09	-	106705983	106707220	MSTRG.17512.2	2	459	MSTRG.17512	LOC107466773	15.0725	1.25385	0.054975	0.004543	11.6426	1.06259	5.39032	0.579927	0	0	0	0	78.5723	6.99885	75.5243	7.61686	56.0412	5.09494	0	0	0	0	0	0
51682	x	novel	-1.32522	-0.0499712	chrA09	-	106705988	106707220	MSTRG.17512.3	2	579	MSTRG.17512	LOC107466773	0	0	0	0	0	0	0	0	0	0	0	0	172.804	15.3926	0	0	13.0582	1.18717	0	0	0	0	0	0
51815	x	novel	-1.37941	-0.057344	chrA09	-	108020385	108020755	MSTRG.17547.1	1	371	MSTRG.17547	LOC107467010	10.69	0.889283	14.1792	1.1718	5.93531	0.541698	7.31267	0.786745	9.34771	0.974128	14.996	1.63181	3.03774	0.270587	5.46631	0.551294	6.73315	0.612139	4.85175	0.537792	4.78167	0.593027	8.65768	0.712443
5142	u	novel	-1.38646	-0.0188416	chrA01	-	98367341	98367626	MSTRG.1758.1	1	286	MSTRG.1758	.	774.946	64.4662	749.546	61.9439	630.33	57.5283	470.657	50.6364	575.763	60.0005	544.313	59.2303	462.652	41.2109	496.857	50.1095	502.169	45.6543	245.787	27.2442	128.224	15.9025	421.951	34.7225
5143	u	novel	-1.28724	-0.0004096	chrA01	-	98368102	98368515	MSTRG.1759.1	1	414	MSTRG.1759	.	0	0	8.67391	0.716829	6.25121	0.570529	22.0242	2.36951	8.89145	0.926581	21.5966	2.35007	3.2657	0.290893	0	0	2.89855	0.263519	0	0	1.81159	0.224675	0	0
51944	u	novel	-1.09794	-0.0004096	chrA09	+	108821711	108824643	MSTRG.17606.1	1	2933	MSTRG.17606	.	67.2104	5.5911	46.1943	3.81759	109.744	10.016	99.3698	10.6909	0	0	106.147	11.5505	36.1509	3.22015	42.18	4.25398	56.3918	5.12681	58.2284	6.45433	0	0	70.1974	5.77657
51961	x	novel	-1.07926	-0.0004096	chrA09	-	108959339	108959604	MSTRG.17616.1	1	266	MSTRG.17616	LOC107466975	0	0	0	0	0	0	0	0	1.09023	0.113613	0	0	0.56015	0.049896	2.80075	0.282464	3.92105	0.356479	4.50376	0.499219	3.3609	0.416822	20.3553	1.67504
51962	x	novel	-1.24295	-0.0004096	chrA09	-	108960264	108960676	MSTRG.17617.1	1	413	MSTRG.17617	LOC107466975	0	0	0	0	4.84746	0.442413	0	0	1.81598	0.189244	0	0	0	0	0	0	4.32446	0.393154	11.2518	1.24721	0	0	0	0
52071	u	novel	-1.35457	-0.065536	chrA09	-	109857693	109858155	MSTRG.17658.1	1	463	MSTRG.17658	.	2.59179	0.215606	0	0	0	0	0	0	0	0	0	0	0	0	15.1274	1.52565	0	0	0	0	1.17495	0.145718	0	0
52115	u	novel	-1.32135	-0.0004096	chrA09	-	110288478	110288733	MSTRG.17677.1	1	256	MSTRG.17677	.	0	0	0	0	36.23	3.3066	19.528	2.10096	17.5939	1.83346	30.4777	3.31648	0	0	4.29688	0.433353	0	0	9.96094	1.10412	5.85938	0.726684	10.2656	0.844761
52229	u	novel	-1.04102	-0.0651264	chrA09	+	110954137	110954475	MSTRG.17718.1	1	339	MSTRG.17718	.	13.1121	1.09077	16.5192	1.36518	10.707	0.977193	6.63717	0.714071	3.76106	0.391942	2.21239	0.240745	5.9646	0.531299	11.1032	1.1198	14.6401	1.33099	4.20354	0.465941	1.32743	0.164629	7.22124	0.594238
52237	j	novel	-1.27682	-0.016384	chrA09	-	110993894	110995874	MSTRG.17724.1	5	674	MSTRG.17724	LOC107467316	36.4495	3.03216	43.0536	3.55803	33.4437	3.0523	9.67141	1.04051	11.8863	1.23867	10.892	1.18523	8.20783	0.731115	6.79276	0.685071	5.12343	0.465793	18.5985	2.06155	7.82423	0.970367	31.0813	2.55769
52251	x	novel	-1.18352	-0.0004096	chrA09	+	111065134	111065409	MSTRG.17726.1	2	228	MSTRG.17726	LOC107467567	0	0	0	0	15.0241	1.37121	1.09072	0.117347	12.557	1.30857	18.6974	2.03458	0	0	0	0	0	0	0	0	0	0	0.552632	0.045476
5192	x	novel	-1.27863	-0.106496	chrA01	-	98731996	98733313	MSTRG.1776.1	2	1222	MSTRG.1776	LOC107466384	17.0569	1.41893	2.78887	0.230478	0	0	2.69535	0.289984	2.19246	0.228477	8.92676	0.97138	0.232208	0.020684	0	0	0.690671	0.062792	0.736498	0.081637	1.58756	0.196891	2.2366	0.184051
52361	x	novel	-1.14246	-0.0004096	chrA09	-	111716333	111716652	MSTRG.17774.1	1	320	MSTRG.17774	LOC107467401	8.95	0.744533	3.775	0.311973	9.88438	0.902117	22.125	2.38035	0	0	24.2531	2.63914	1.41562	0.126097	2.6875	0.271043	0.94375	0.0858	12.2688	1.35993	3.76875	0.467403	8.00938	0.659094
52438	j	novel	-1.02768	-0.0270336	chrA09	+	112241745	112242421	MSTRG.17798.3	2	293	MSTRG.17798	LOC107467449	16.3106	1.35685	23.2423	1.92079	5.88574	0.537174	0.139932	0.015055	0.8157	0.085004	8.38629	0.912568	20.43	1.81981	0	0	31.3481	2.84999	0	0	11.3788	1.41121	2.13445	0.175645
52529	x	novel	-1.15364	-0.114688	chrA09	-	113066682	113067078	MSTRG.17838.1	1	397	MSTRG.17838	LOC107467337	0	0	0	0	0	0	0.377834	0.04065	0.377834	0.039374	0	0	0.755668	0.067311	0	0	0	0	13.2242	1.46583	0	0	0	0
52573	u	novel	-1.26951	-0.0004096	chrA09	-	113231853	113232094	MSTRG.17856.1	1	242	MSTRG.17856	.	12.0964	1.00628	0	0	15.1446	1.3822	4.14463	0.445907	0.161157	0.016794	1.14187	0.124255	40.9497	3.64761	37.4532	3.77727	48.1129	4.37415	0	0	0.449036	0.05569	1.56887	0.129103
5221	x	novel	-1.26913	-0.0004096	chrA01	-	98994042	98994285	MSTRG.1789.1	1	244	MSTRG.1789	LOC107466524	0	0	0	0	0	0	0	0	0	0	0	0	0	0	17.6557	1.78063	3.27065	0.297349	0	0	0	0	0	0
52745	j	novel	-1.44482	-0.0278528	chrA09	-	114064926	114066472	MSTRG.17921.3	2	369	MSTRG.17921	LOC107467303	1.63619	0.136111	0.663392	0.054824	1.11817	0.102052	4.34619	0.467591	1.30424	0.135915	1.07469	0.116945	0.618884	0.055127	1.28514	0.12961	0	0	0.02439	0.002704	17.7021	2.19543	0	0
52743	i	novel	-1.0452	-0.0004096	chrA09	-	114060591	114060859	MSTRG.17923.1	1	269	MSTRG.17923	LOC107467303	1.66543	0.138544	0.557621	0.046083	7.19703	0.656851	23.2974	2.50649	8.87732	0.925109	16.3717	1.78152	2.77695	0.247358	0	0	0.557621	0.050696	1.11524	0.123619	0	0	2.65056	0.218115
52765	u	novel	-1.25211	-0.069632	chrA09	-	114171879	114173947	MSTRG.17931.1	2	1202	MSTRG.17931	.	21.255	1.76816	3.83361	0.316817	8.57135	0.78228	24.0295	2.58526	13.0678	1.3618	11.3642	1.23661	7.88519	0.702376	4.7812	0.482198	2.10696	0.191553	2.40261	0.266317	7.95424	0.986491	13.213	1.0873
52786	u	novel	-1.28627	-0.0868352	chrA09	-	114299128	114299488	MSTRG.17939.1	1	361	MSTRG.17939	.	0.415512	0.034566	2.04432	0.168947	0	0	0	0	0.831025	0.086601	0.415512	0.045215	0	0	0	0	0	0	36.7895	4.07793	35.59	4.4139	65.7784	5.41293
53036	u	novel	-1.16673	-0.0004096	chrA09	+	115812857	115813190	MSTRG.18045.1	1	334	MSTRG.18045	.	2.67216	0.222292	1.46407	0.120994	9.03593	0.824681	16.1662	1.73926	3.57036	0.372068	0	0	0	0	0.224551	0.022647	0.449102	0.04083	0.898204	0.099561	1.3473	0.167094	0.673653	0.055435
53045	j	novel	-1.22012	-0.065536	chrA09	-	115858812	115859722	MSTRG.18049.6	2	517	MSTRG.18049	LOC107467774	7.8595	0.653817	7.61002	0.628907	14.6845	1.34021	0.817818	0.087986	5.75082	0.599295	4.88329	0.531384	0.259188	0.023087	4.57187	0.461087	0.444874	0.040445	2.05368	0.227639	2.52814	0.313542	2.28017	0.187636
53173	j	novel	-1.07028	-0.106496	chrA09	-	116755689	116760033	MSTRG.18100.2	2	2378	MSTRG.18100	LOC107467814	35.765	2.97522	23.9144	1.97634	118.492	10.8144	140.326	15.0972	130.806	13.6314	129.786	14.1229	34.5047	3.07352	44.1202	4.44965	25.4782	2.31633	189.626	21.0191	155.953	19.3415	203.802	16.7709
53174	i	novel	-1.29003	-0.0004096	chrA09	+	116757017	116757380	MSTRG.18101.1	1	364	MSTRG.18101	LOC107467814	10.6566	0.886501	5.41484	0.447492	8.1978	0.748188	14.0769	1.51449	0	0	13.4643	1.46514	20.0852	1.78909	23.7912	2.39941	15.6099	1.41916	32.989	3.65666	18.6951	2.31858	0	0
53197	o	novel	-1.13615	-0.0004096	chrA09	-	116960765	116964534	MSTRG.18108.1	2	387	MSTRG.18108	LOC107467844	0.918605	0.076417	1.71361	0.141616	6.33506	0.578181	4.44472	0.478193	7.36693	0.76771	18.3775	1.99978	2.41182	0.214834	1.4832	0.149586	3.45478	0.314089	10.4213	1.15515	15.3435	1.90292	14.6008	1.2015
53247	u	novel	-1.17952	-0.034816	chrA09	+	117447019	117447969	MSTRG.18133.1	1	951	MSTRG.18133	.	0	0	0	0	0	0	0	0	0	0	0	0	0	0	0	0	0	0	21.5198	2.38536	16.3628	2.02933	25.395	2.08976
53330	i	novel	-1.31353	-0.0004096	chrA09	+	118215062	118215316	MSTRG.18168.1	1	255	MSTRG.18168	LOC107467951	0	0	0	0	0	0	0	0	0	0	0	0	0	0	0	0	0	0	149.978	16.6243	134.499	16.6806	248.565	20.4545
53377	j	novel	-1.17917	-0.0856064	chrA09	+	118685034	118686237	MSTRG.18184.2	2	632	MSTRG.18184	LOC107468013	18.2001	1.51403	18.559	1.53375	1.72281	0.157236	0.76491	0.082294	5.62848	0.586546	6.0243	0.655544	4.28596	0.381773	0.295886	0.029841	0.243671	0.022153	0.912975	0.101199	0.064874	0.008046	0.765823	0.06302
53588	u	novel	-1.10506	-0.0004096	chrA10	-	1126206	1126557	MSTRG.18273.1	1	352	MSTRG.18273	.	378.082	31.4519	365.591	30.2131	298.611	27.2533	267.991	28.8323	281.622	29.3479	262.156	28.527	24.8665	2.21499	23.3267	2.35257	16.8011	1.52746	2.13068	0.236175	3.78409	0.469306	4.6875	0.385736
53605	u	novel	-1.13393	-0.0004096	chrA10	+	1223742	1224110	MSTRG.18279.1	2	231	MSTRG.18279	.	15.2532	1.26889	9.16017	0.757014	24.1948	2.20819	18.5931	2.00037	19.1169	1.99218	12.8831	1.4019	0	0	0	0	0	0	0	0	0	0	0	0
53616	u	novel	-1.27526	-0.17408	chrA10	-	1417419	1417646	MSTRG.18280.1	1	228	MSTRG.18280	.	19.3728	1.61159	16.1842	1.33749	21.4693	1.95944	15.3191	1.64813	7.19196	0.749476	9.22588	1.00393	7.80702	0.695413	7.98246	0.805055	6.90088	0.627388	5.06579	0.561517	3.28947	0.407963	14.4342	1.1878
53642	u	novel	-1.32679	-0.0004096	chrA10	+	1785773	1785999	MSTRG.18292.1	1	227	MSTRG.18292	.	37.3032	3.10318	27.63	2.28339	38.2487	3.49084	15.0837	1.6228	10.5658	1.10106	18.1477	1.97477	0	0	15.4089	1.55404	10.3195	0.938193	0	0	0.594714	0.073757	2.96916	0.244333
53681	j	novel	-1.31025	-0.008192	chrA10	-	1995719	1998566	MSTRG.18314.1	5	753	MSTRG.18314	LOC107468359	21.2142	1.76476	38.5908	3.18922	19.9862	1.82407	15.7692	1.69656	10.9598	1.14213	16.767	1.82452	7.77634	0.69268	4.99636	0.503899	5.36797	0.488025	7.68123	0.851425	5.03624	0.624598	10.4243	0.857819
53748	u	novel	-1.24986	-0.210534	chrA10	+	2360254	2360500	MSTRG.18335.1	1	247	MSTRG.18335	.	0	0	0	0	0	0	0	0	0	0	0	0	0	0	4.23887	0.427502	7.59514	0.690506	6.68016	0.740462	23.83	2.95541	0	0
53955	u	novel	-1.22229	-0.0004096	chrA10	-	3596435	3597033	MSTRG.18420.1	2	406	MSTRG.18420	.	0.738916	0.061469	1.10837	0.091598	4.0197	0.366866	12.3387	1.32748	2.67241	0.278493	17.6034	1.91555	0.738916	0.065819	0	0	0	0	0.738916	0.081905	0	0	0.667867	0.054959
54061	i	novel	-1.18453	-0.1024	chrA10	-	4188148	4188522	MSTRG.18462.1	1	375	MSTRG.18462	LOC107468426	0	0	0	0	0	0	0	0	0	0	0	0	15.696	1.39813	14.2213	1.43426	20.2347	1.83962	0	0	0	0	2	0.164581
54062	x	novel	-1.29344	-0.0004096	chrA10	-	4193085	4193797	MSTRG.18463.1	1	713	MSTRG.18463	LOC107468426	0	0	6.61431	0.546619	0	0	0	0	0	0	0	0	0	0	0	0	20.5624	1.86942	0	0	0	0	0	0
54175	u	novel	-1.05433	-0.0446464	chrA10	+	5032888	5033244	MSTRG.18493.1	1	357	MSTRG.18493	.	26.7619	2.22627	31.1232	2.57208	20.9104	1.90843	18.8347	2.02637	7.14286	0.74436	14.1765	1.54264	22.1148	1.96989	21.619	2.18035	27.521	2.50205	20.1681	2.23553	13.7087	1.70016	32.5826	2.68124
54189	x	novel	-1.11767	-0.02048	chrA10	+	5063571	5064446	MSTRG.18501.1	2	660	MSTRG.18501	LOC107468709	33.3364	2.77319	27.1973	2.24764	25.0902	2.2899	28.6576	3.08317	28.6841	2.98917	24.289	2.64305	13.6727	1.2179	13.7962	1.39139	10.4591	0.95088	13.8636	1.53671	9.47349	1.17491	27.4515	2.25899
54212	i	novel	-1.24043	-0.086016	chrA10	-	5348011	5348338	MSTRG.18505.1	1	328	MSTRG.18505	LOC107468451	0	0	22.3659	1.84836	19.2043	1.75272	7.33232	0.788859	0	0	12.25	1.333	0	0	0	0	0	0	0	0	7.32927	0.908982	6.8689	0.565244
5398	u	novel	-1.05327	-0.0004096	chrA01	+	100577336	100577832	MSTRG.1853.1	1	497	MSTRG.1853	.	0	0	0	0	37.3742	3.41103	24.8652	2.67516	21.499	2.24042	0	0	0.452716	0.040326	0.301811	0.030439	0	0	0	0	11.1791	1.38644	16.5775	1.36417
54323	i	novel	-1.19342	-0.0004096	chrA10	-	6031977	6032443	MSTRG.18538.1	1	467	MSTRG.18538	LOC107468647	0.757602	0.063023	3.69593	0.305439	14.5901	1.33159	0	0	20.2461	2.10985	0	0	2.83119	0.252189	2.17844	0.219703	2.8541	0.259479	3.90792	0.433173	7.36888	0.913894	8.01713	0.659732
54365	x	novel	-1.42459	-0.0004096	chrA10	-	6284481	6284683	MSTRG.18553.1	1	203	MSTRG.18553	LOC107468673	1.47783	0.122938	0	0	0	0	0.738916	0.079497	0.724138	0.075463	0	0	0	0	0	0	0	0	0	0	11.0049	1.36484	0	0
54470	j	novel	-1.17343	-0.115917	chrA10	-	7045258	7047064	MSTRG.18593.1	2	707	MSTRG.18593	LOC107468839	0.834283	0.069402	1.93474	0.15989	2.00504	0.182994	7.44217	0.800678	2.69745	0.281102	7.69265	0.837089	10.9185	0.972566	1.67739	0.16917	0	0	310.219	34.3862	390.097	48.3801	1.56097	0.128453
54480	u	novel	-1.46247	-0.0004096	chrA10	-	7150937	7151234	MSTRG.18595.1	1	298	MSTRG.18595	.	4.5302	0.376859	6.54362	0.540778	4.49664	0.410395	11.4564	1.23255	16.9329	1.76458	17.0369	1.8539	13.0872	1.16575	6.93289	0.699203	9.68456	0.880464	10.5705	1.17168	11.5772	1.43581	0	0
54502	x	novel	-1.29251	-0.0004096	chrA10	-	7427340	7427586	MSTRG.18604.1	1	247	MSTRG.18604	LOC107468868	0.402159	0.033455	0.804318	0.06647	0	0	1.20648	0.129801	0	0	0.20108	0.021881	0	0	0	0	0	0	16.7902	1.8611	16.4885	2.04492	26.5553	2.18525
54511	j	novel	-1.18202	-0.0339968	chrA10	-	7619135	7622251	MSTRG.18607.1	4	1346	MSTRG.18607	LOC107468873	102.046	8.489	121.891	10.0733	92.9015	8.47883	32.962	3.54627	75.1701	7.8335	70.8235	7.70677	135.122	12.036	102.43	10.3304	101.014	9.18358	15.7414	1.74486	17.2338	2.13735	20.6347	1.69804
54513	u	novel	-1.07909	-0.0004096	chrA10	+	7621701	7622198	MSTRG.18608.1	1	498	MSTRG.18608	.	76.8414	6.39229	85.2129	7.04215	58.1225	5.30466	37.6506	4.0507	49.8414	5.19398	52.1908	5.67922	75.7108	6.74397	75.9398	7.65876	71.6948	6.51807	12.3494	1.36887	8.71888	1.08132	20.1124	1.65506
54565	u	novel	-1.33898	-0.012288	chrA10	-	8072572	8073544	MSTRG.18627.1	1	973	MSTRG.18627	.	0	0	8.70092	0.719061	5.4964	0.50164	6.5889	0.708878	0	0	0	0	2.46352	0.219438	3.69784	0.372939	0	0	0	0	10.8972	1.35148	9.67009	0.795755
54575	x	novel	-1.08419	-0.016384	chrA10	+	8201644	8202372	MSTRG.18629.1	1	729	MSTRG.18629	LOC107468897	32.1248	2.6724	34.0041	2.81017	25.4691	2.32449	17.62	1.89568	13.9136	1.44994	12.3967	1.34896	24.7929	2.20843	0	0	31.4431	2.85862	17.9863	1.99369	31.9904	3.96747	34.5213	2.84077
54587	i	novel	-1.10585	-0.0004096	chrA10	-	8239800	8240054	MSTRG.18635.1	1	255	MSTRG.18635	LOC107468920	56.9621	4.73857	44.851	3.70657	87.8203	8.01509	70.7176	7.60827	74.0706	7.71892	82.9007	9.02097	40.4588	3.60388	25.1961	2.5411	20.5882	1.87176	21.1275	2.34187	16.8627	2.09133	22.5804	1.85815
54591	u	novel	-1.20213	-0.004096	chrA10	-	8266825	8269247	MSTRG.18638.1	2	721	MSTRG.18638	.	22.8669	1.90225	25.5458	2.11115	17.2608	1.57534	11.3662	1.22285	13.8613	1.44449	13.129	1.42865	17.2323	1.53497	11.7809	1.18813	13.5576	1.23257	12.3107	1.36458	9.2552	1.14784	13.5631	1.11611
54616	x	novel	-1.04591	-0.0004096	chrA10	-	8555839	8556103	MSTRG.18650.1	1	265	MSTRG.18650	LOC107468947	13.8453	1.15176	17.4226	1.43984	12.9245	1.17958	3.18491	0.342653	2.84906	0.296901	6.58868	0.716958	0	0	2.08302	0.210079	0	0	3.41887	0.378964	1.13962	0.141337	0.992453	0.081669
54642	u	novel	-1.32707	-0.0004096	chrA10	-	8982500	8982736	MSTRG.18663.1	1	237	MSTRG.18663	.	19.5612	1.62726	5.10625	0.421991	15.4852	1.41329	1.05207	0.113188	0	0	0	0	0	0	0.193853	0.019551	10.9244	0.993182	0	0	2.47257	0.306651	2.04086	0.167943
54672	u	novel	-1.18658	-0.016384	chrA10	+	9337875	9338306	MSTRG.18675.1	1	432	MSTRG.18675	.	15.9028	1.32292	0	0	0	0	0	0	0	0	0	0	7.98611	0.711365	0	0	8.71759	0.792553	0	0	0	0	0	0
54690	u	novel	-1.40513	-0.0086016	chrA10	+	9586597	9587312	MSTRG.18685.1	1	716	MSTRG.18685	.	30.433	2.53166	31.3205	2.58839	25.9176	2.36542	11.5251	1.23995	12.6997	1.32344	0	0	22.0189	1.96134	17.8869	1.80394	20.9602	1.90558	15.7123	1.74163	13.1439	1.63011	0	0
54719	i	novel	-1.17909	-0.0004096	chrA10	-	9925100	9925606	MSTRG.18695.1	1	507	MSTRG.18695	LOC107469072	38.9546	3.24056	34.2771	2.83273	27.3728	2.49823	23.5537	2.53407	25.7199	2.68028	14.4305	1.57028	23.3669	2.08141	22.9901	2.31862	13.2604	1.20555	9.07298	1.00569	6.91519	0.857627	6.85799	0.564346
54768	u	novel	-1.26738	-0.0004096	chrA10	-	10978104	10978348	MSTRG.18708.1	1	245	MSTRG.18708	.	186.976	15.5542	230.852	19.0781	0	0	0	0	149.994	15.631	180.162	19.6047	0	0	122.389	12.3433	0	0	7.34694	0.814371	15.1481	1.87868	34.8842	2.87063
54775	u	novel	-1.19705	-0.0339968	chrA10	-	11085326	11085805	MSTRG.18711.1	1	480	MSTRG.18711	.	10.0488	0.835936	8.5	0.702456	4.24375	0.387314	11.825	1.27221	20.2408	2.1093	20.1552	2.19322	14.1292	1.25856	9.10208	0.917973	6.56667	0.597003	7.5	0.831337	16.6792	2.06856	0	0
54790	u	novel	-1.50043	-0.0004096	chrA10	+	11386851	11387094	MSTRG.18716.1	1	244	MSTRG.18716	.	15.8115	1.31533	9.20492	0.760712	26.2623	2.39688	12.2049	1.31309	5.53279	0.576574	0	0	10.4508	0.93091	0	0	14.0656	1.27876	6.14754	0.681424	6.78279	0.841206	0	0
54797	i	novel	-1.32634	-0.0004096	chrA10	-	11541704	11541978	MSTRG.18721.1	1	275	MSTRG.18721	LOC107469109	55.2244	4.59402	69.8501	5.77255	46.2385	4.22005	19.5847	2.10705	25.2266	2.62887	25.7021	2.79682	40.0625	3.56858	31.6148	3.18845	34.1795	3.1074	15.9492	1.76789	9.39818	1.16557	18.659	1.53546
54862	u	novel	-1.09123	-0.0004096	chrA10	-	12729745	12730036	MSTRG.18738.1	1	292	MSTRG.18738	.	0	0	0	0	15.1062	1.37869	0	0	0	0	0	0	5.69291	0.507098	0	0	0	0	2.05479	0.227764	2.56849	0.318546	0	0
54863	u	novel	-1.10766	-0.0589824	chrA10	-	12735401	12735696	MSTRG.18739.1	1	296	MSTRG.18739	.	0	0	24.973	2.06381	21.4189	1.95484	11.8446	1.27432	4.05405	0.422474	11.1149	1.20948	0	0	0	0	9.92568	0.902385	2.02703	0.224686	2.02703	0.251393	0	0
54923	i	novel	-1.12337	-0.0004096	chrA10	-	13821378	13821926	MSTRG.18757.1	1	549	MSTRG.18757	LOC107469177	0	0	0	0	0	0	14.4143	1.55078	0	0	0	0	0	0	0	0	0	0	2.02696	0.224679	0	0	2.45438	0.201972
54940	u	novel	-1.01641	-0.0004096	chrA10	-	14249186	14249946	MSTRG.18761.1	3	306	MSTRG.18761	.	4.14052	0.344442	2.69608	0.222809	11.9477	1.09043	4.48726	0.482769	17.058	1.77762	4.56487	0.496734	1.24673	0.111053	1.71569	0.173032	1.06373	0.096708	5.88235	0.652029	5.95915	0.739058	5.13072	0.422208
54951	u	novel	-1.17854	-0.0004096	chrA10	+	14499795	14500225	MSTRG.18767.1	1	431	MSTRG.18767	.	4.40202	0.366196	3.88109	0.320741	12.6872	1.15792	21.0036	2.25971	8.33778	0.868883	21.9521	2.38876	1.22216	0.108864	1.19606	0.120626	1.38098	0.12555	2.4768	0.27454	3.53735	0.438706	2.43967	0.200762
54964	u	novel	-1.28557	-0.113459	chrA10	-	14740708	14740926	MSTRG.18770.1	1	219	MSTRG.18770	.	39.2694	3.26675	44.4201	3.67096	29.1096	2.65674	14.274	1.53569	9.53425	0.993567	8.90411	0.968915	23.1507	2.06216	19.0411	1.92035	17.7626	1.61487	11.6438	1.29066	27.0228	3.35139	33.9406	2.79299
55004	u	novel	-1.32926	-0.012288	chrA10	+	15670615	15673201	MSTRG.18780.1	4	1095	MSTRG.18780	.	13.8887	1.15537	30.3658	2.50948	29.5909	2.70067	22.0817	2.3757	15.4548	1.61055	18.0813	1.96754	19.8232	1.76576	17.6725	1.78233	16.658	1.51445	14.7151	1.63109	14.4507	1.79218	18.3041	1.50625
55008	u	novel	-1.09364	-0.008192	chrA10	-	15720670	15721245	MSTRG.18782.1	1	576	MSTRG.18782	.	0	0	0	0	0	0	0	0	0	0	0	0	0	0	0	0	0	0	42.9513	4.76093	57.4689	7.12734	97.3102	8.00769
55034	i	novel	-1.2412	-0.0004096	chrA10	-	16476495	16476708	MSTRG.18794.1	1	214	MSTRG.18794	LOC107469277	13.3326	1.10911	25.263	2.08778	10.4486	0.953612	0	0	8.13006	0.847237	6.98552	0.760141	0	0	0	0	0	0	1.40187	0.15539	1.77103	0.219644	6.97129	0.57367
55075	u	novel	-1.06434	-0.0417792	chrA10	+	17297276	17300907	MSTRG.18807.1	2	971	MSTRG.18807	.	44.2976	3.68504	48.4449	4.00358	39.2389	3.58122	20.1621	2.16917	24.8836	2.59313	16.2681	1.77024	35.9283	3.20033	27.4226	2.76565	29.1599	2.65105	16.3965	1.81747	15.071	1.86911	23.6601	1.947
55101	u	novel	-1.08944	-0.03072	chrA10	-	17689100	17689848	MSTRG.18815.1	1	749	MSTRG.18815	.	0	0	0	0	0	0	6.78193	0.729645	6.79172	0.707768	0	0	15.2825	1.36129	0	0	0	0	8.92857	0.989687	0	0	0	0
55196	u	novel	-1.3008	-0.0004096	chrA10	-	20943988	20944690	MSTRG.18835.1	1	703	MSTRG.18835	.	0	0	0	0	0	0	0	0	0	0	0	0	0	0	0	0	0	0	22.2636	2.46781	23.8787	2.96146	24.8436	2.04439
55244	u	novel	-1.10769	-0.0507904	chrA10	+	22900393	22900928	MSTRG.18845.1	1	536	MSTRG.18845	.	17.7313	1.47504	0	0	0	0	0	0	4.47761	0.466613	6.71642	0.730858	0	0	3.29478	0.332288	0	0	6.71642	0.744481	6.63806	0.823257	5.32649	0.438319
55254	i	novel	-1.2491	-0.0004096	chrA10	+	23184936	23185493	MSTRG.18850.1	1	558	MSTRG.18850	LOC107469460	0	0	6.93011	0.572717	28.3787	2.59004	28.7225	3.09015	19.1251	1.99303	17.7515	1.93166	0	0	4.22939	0.426547	3.88082	0.352822	4.79391	0.53138	4.76165	0.590543	9.96237	0.819806
55259	i	novel	-1.27605	-0.0004096	chrA10	-	23310947	23311464	MSTRG.18853.1	1	518	MSTRG.18853	LOC107469462	0	0	0	0	11.9151	1.08745	11.2929	1.21496	0	0	0	0	0	0	0	0	17.7741	1.61592	0	0	0	0	0	0
55277	i	novel	-1.16475	-0.06144	chrA10	-	23742125	23743111	MSTRG.18858.1	1	987	MSTRG.18858	LOC107469494	0	0	34.8531	2.88033	0	0	0	0	0	0	0	0	8.28166	0.737692	8.64843	0.87222	0	0	0	0	0	0	0	0
55332	u	novel	-1.01554	-0.0483328	chrA10	+	24887187	24888948	MSTRG.18880.1	1	1762	MSTRG.18880	.	50.0971	4.16748	57.7565	4.77311	46.2094	4.21739	26.6192	2.86387	34.4892	3.59413	32.2463	3.50894	60.2616	5.36782	51.1141	5.15501	58.651	5.33221	36.6913	4.06704	36.0971	4.47678	54.3104	4.46922
55370	u	novel	-1.21525	-0.090112	chrA10	+	26754542	26755030	MSTRG.18892.1	1	489	MSTRG.18892	.	31.1207	2.58887	29.864	2.46802	26.2454	2.39534	20.6564	2.22236	19.9141	2.07526	15.3211	1.66719	9.87935	0.880006	12.2106	1.23148	10.953	0.99578	11.6564	1.29206	7.56033	0.937638	10.4622	0.860935
55393	o	novel	-1.1253	-0.065536	chrA10	-	27290479	27291327	MSTRG.18897.6	2	358	MSTRG.18897	LOC107469554	3.31099	0.275435	0	0	0	0	0	0	1.38135	0.14395	2.47702	0.269542	1.50157	0.133753	0	0	4.56713	0.415217	0	0	1.58062	0.196029	2.53874	0.208914
55428	u	novel	-1.26715	-0.03072	chrA10	-	28291905	28292142	MSTRG.18907.1	1	238	MSTRG.18907	.	10.7143	0.891301	11.1597	0.922256	19.2857	1.76015	1.89076	0.20342	1.09244	0.113843	3.05042	0.331936	5.04202	0.449119	6.30252	0.635628	2.52101	0.229195	6.30252	0.698602	0.630252	0.078164	5.47059	0.450176
55553	u	novel	-1.14971	-0.177766	chrA10	-	32469011	32469313	MSTRG.18939.1	1	303	MSTRG.18939	.	23.462	1.95176	24.3762	2.0145	22.6172	2.0642	8.91089	0.958693	12.2937	1.28113	9.85149	1.07201	17.0627	1.51987	12.3399	1.24452	9.85809	0.89624	5.94059	0.658485	6.93069	0.85955	2.9703	0.244427
55551	i	novel	-1.20721	-0.032768	chrA10	+	32453468	32454190	MSTRG.18941.1	1	723	MSTRG.18941	LOC107469686	47.6149	3.961	40.7311	3.3661	50.7393	4.63082	39.6037	4.26082	28.7038	2.99123	40.4643	4.40319	24.8384	2.21249	23.5891	2.37903	29.1372	2.64899	12.7766	1.41622	8.48686	1.05255	28.6805	2.36013
55552	i	novel	-1.08235	-0.0004096	chrA10	-	32462431	32462655	MSTRG.18942.1	1	225	MSTRG.18942	LOC107469686	189.31	15.7483	186.329	15.3986	125.213	11.4278	107.102	11.5228	80.9511	8.43594	89.6889	9.75964	93.0756	8.29073	80.6978	8.13862	62.6889	5.69931	37.6667	4.17516	17.7422	2.2004	42.5111	3.49825
55557	u	novel	-1.37027	-0.077824	chrA10	-	32575726	32576033	MSTRG.18944.1	1	308	MSTRG.18944	.	17.6742	1.47029	22.5617	1.86454	11.4719	1.047	13.9513	1.50097	14.4578	1.50665	0	0	0	0	0	0	18.1342	1.64866	2.19156	0.242923	5.34903	0.66339	5.31169	0.4371
55609	u	novel	-1.14536	-0.0004096	chrA10	+	36270785	36271003	MSTRG.18964.1	1	219	MSTRG.18964	.	1.76005	0.146415	0.840944	0.069497	0	0	0	0	0	0	15.6271	1.70049	0.342466	0.030505	0	0	0.22831	0.020757	0.684932	0.075921	1.36986	0.169891	0.136986	0.011273
55610	u	novel	-1.21452	-0.053248	chrA10	+	36271721	36272582	MSTRG.18965.1	1	862	MSTRG.18965	.	18.6236	1.54926	14.3738	1.18788	15.5209	1.41654	17.6969	1.90395	18.5631	1.93447	16.0027	1.74136	26.8292	2.38982	21.4409	2.16239	22.2814	2.02569	2.59281	0.2874	2.43852	0.302427	3.30974	0.27236
55611	u	novel	-1.43703	-0.0004096	chrA10	+	36274993	36275461	MSTRG.18966.1	1	469	MSTRG.18966	.	10.693	0.889527	7.22388	0.596995	13.7676	1.25653	23.444	2.52226	14.1173	1.47117	11.3028	1.22993	9.5064	0.846785	15.8593	1.59946	16.6213	1.51111	3.83795	0.425418	5.59062	0.693353	6.38806	0.525675
55615	u	novel	-1.41858	-0.0004096	chrA10	-	36535952	36536256	MSTRG.18969.1	1	305	MSTRG.18969	.	95.9951	7.98565	108.937	9.00274	65.3787	5.96691	44.8967	4.83029	54.8361	5.71448	61.3847	6.67968	39.118	3.48445	20.141	2.03128	23.3918	2.12665	30.4918	3.37986	31.923	3.95911	51.9148	4.27208
55637	u	novel	-1.47961	-0.0217088	chrA10	-	38089194	38089457	MSTRG.18981.1	1	264	MSTRG.18981	.	3120.38	259.578	5525.3	456.621	2522.07	230.181	1814.67	195.234	1868.3	194.696	1728	188.036	3489.74	310.849	2931.08	295.608	3379.48	307.243	3797.31	420.913	2984.89	370.188	5038.62	414.63
55638	u	novel	-1.32532	-0.0004096	chrA10	+	38327865	38328115	MSTRG.18982.1	1	251	MSTRG.18982	.	0	0	9.572	0.791048	5.85729	0.534576	11.1232	1.19671	7.04952	0.734632	9.04781	0.984552	19.615	1.74721	17.9596	1.81128	21.6954	1.97242	1.19522	0.132484	3.08765	0.382933	3.10757	0.255723
55649	u	novel	-1.35194	-0.110592	chrA10	+	39190244	39191814	MSTRG.18984.1	1	1571	MSTRG.18984	.	170.389	14.1743	179.915	14.8685	172.273	15.7229	85.5546	9.20453	90.7527	9.45737	85.7035	9.32596	141.738	12.6254	126.661	12.7741	91.0516	8.27788	93.4443	10.3578	85.4398	10.5963	124.702	10.2618
55655	u	novel	-1.22291	-0.118784	chrA10	-	39204636	39205253	MSTRG.18985.1	1	618	MSTRG.18985	.	22.915	1.90626	18.1731	1.50186	29.1699	2.66225	7.52427	0.809511	11.9466	1.24496	7.71359	0.839367	13.6974	1.2201	12.6586	1.27666	17.0494	1.55003	17.7184	1.964	11.1278	1.38008	13.7241	1.12936
55650	u	novel	-1.3409	-0.0466944	chrA10	-	39198113	39203361	MSTRG.18986.1	1	5249	MSTRG.18986	.	29.8343	2.48186	30.5714	2.52648	23.2968	2.12623	14.8635	1.59911	15.3223	1.59674	15.3671	1.6722	38.0517	3.38947	36.9926	3.73081	31.0289	2.82097	49.293	5.46388	36.5344	4.53102	72.4398	5.96109
55651	u	novel	-1.38039	-0.028672	chrA10	-	39198121	39198797	MSTRG.18986.2	2	376	MSTRG.18986	.	0	0	0	0	0	0	0	0	0	0	0	0	0	0	0	0	0.306142	0.027833	0	0	0	0	0	0
55654	u	novel	-1.16298	-0.0004096	chrA10	+	39203561	39204022	MSTRG.18988.1	1	462	MSTRG.18988	.	24.9827	2.07826	29.5671	2.44348	23.1385	2.11178	10.2251	1.10008	10.7662	1.12195	15.3766	1.67323	22.1991	1.9774	16.1667	1.63046	17.5065	1.59159	1.94805	0.215932	5.1948	0.644264	6.60173	0.543259
55656	u	novel	-1.34447	-0.026624	chrA10	-	39209366	39210278	MSTRG.18989.1	1	913	MSTRG.18989	.	18.4217	1.53246	0	0	0	0	0	0	0	0	0	0	0	0	14.805	1.49313	0	0	0	0	0	0	0	0
55699	u	novel	-1.25039	-0.0004096	chrA10	+	41262153	41262447	MSTRG.18997.1	1	295	MSTRG.18997	.	0	0	0	0	0	0	14.0695	1.51369	2.95119	0.307544	0	0	0	0	0	0	0	0	0	0	0	0	0	0
55700	u	novel	-1.37389	-0.0004096	chrA10	+	41264249	41264500	MSTRG.18998.1	1	252	MSTRG.18998	.	0	0	0	0	0	0	15.3472	1.65116	14.4934	1.51036	15.9954	1.74056	0	0	0	0	0	0	3.27381	0.362885	3.86905	0.479842	0	0
55738	u	novel	-1.34606	-0.0004096	chrA10	-	43024373	43025034	MSTRG.19009.1	1	662	MSTRG.19009	.	20.3605	1.69375	8.61933	0.712318	35.5785	3.24715	39.5735	4.25758	28.9041	3.0121	37.6116	4.09276	0	0	18.2364	1.8392	28.358	2.57815	3.96526	0.439529	4.34139	0.538423	4.41843	0.363594
55754	i	novel	-1.08251	-0.0004096	chrA10	+	43895831	43896171	MSTRG.19015.1	1	341	MSTRG.19015	LOC107469834	67.3343	5.60141	81.3343	6.72162	68.1774	6.22234	69.3094	7.45676	52.5968	5.48113	45.5296	4.95437	51.7126	4.60632	48.1862	4.85973	49.1525	4.46866	33.2111	3.68129	30.8578	3.82701	33.3607	2.74526
55775	i	novel	-1.05531	-0.0004096	chrA10	+	45190869	45191092	MSTRG.19025.1	1	224	MSTRG.19025	LOC107469852	0	0	0	0	0	0	0	0	0	0	0	0	0	0	0	0	0	0	2.00893	0.22268	2.67857	0.332198	0	0
55777	i	novel	-1.04454	-0.0004096	chrA10	+	45196970	45197182	MSTRG.19027.1	1	213	MSTRG.19027	LOC107469853	0	0	0	0	4.92958	0.449907	7.52113	0.809173	0	0	4.88263	0.531311	0	0	0	0	21.2911	1.93566	1.40845	0.15612	0.704225	0.087339	4.22535	0.347706
55863	u	novel	-1.2538	-0.032768	chrA10	-	48631250	48631592	MSTRG.19047.1	1	343	MSTRG.19047	.	3.33674	0.277577	0	0	4.8105	0.439039	8.65889	0.931581	7.49709	0.781274	0	0	0	0	1.61808	0.163188	0	0	7.87172	0.87254	10.484	1.30023	0	0
55873	u	novel	-1.36065	-0.0004096	chrA10	+	49760891	49761204	MSTRG.19048.1	1	314	MSTRG.19048	.	1.91083	0.158958	2.04671	0.169144	7.75265	0.707561	15.7224	1.69152	13.7059	1.4283	17.3602	1.88908	0	0	1.79777	0.181311	2.2293	0.202675	3.98089	0.441262	1.59236	0.197485	2.02468	0.166612
55875	u	novel	-1.30152	-0.008192	chrA10	+	49764093	49766045	MSTRG.19050.1	1	1953	MSTRG.19050	.	9.98489	0.830624	10.2884	0.850257	12.9453	1.18147	0	0	0	0	0	0	18.4639	1.64468	0	0	19.5881	1.78083	1.22888	0.136215	0	0	2.6425	0.217452
55878	u	novel	-1.25563	-0.028672	chrA10	-	50162039	50162797	MSTRG.19051.1	2	458	MSTRG.19051	.	1747.47	145.369	2379.25	196.625	1429.95	130.507	6243.72	671.741	7012.27	730.751	6762.26	735.846	18069.2	1609.52	18544.7	1870.28	19394.2	1763.21	34.7238	3.84896	24.8794	3.08556	33.3793	2.7468
55879	u	novel	-1.32005	-0.0520192	chrA10	+	50162300	50162800	MSTRG.19052.1	1	501	MSTRG.19052	.	32081.9	2668.83	40370.8	3336.32	26502.3	2418.78	126897	13652.5	149881	15619.2	128675	14002	393126	35017.8	326337	32912.1	382776	34799.8	589.338	65.3251	616.939	76.5132	690.068	56.7859
55881	u	novel	-1.15986	-0.0393216	chrA10	-	50245422	50245690	MSTRG.19054.1	1	269	MSTRG.19054	.	2.14703	0.178607	2.61022	0.215714	0.900248	0.082163	0.694981	0.074771	1.82776	0.190471	3.66784	0.399122	30.5743	2.72341	29.7149	2.99683	38.8829	3.53501	0.557621	0.061809	0.27881	0.034578	0.139405	0.011472
55883	u	novel	-1.41956	-0.0004096	chrA10	-	50246276	50246670	MSTRG.19056.1	2	219	MSTRG.19056	.	5.36198	0.446052	10.5875	0.874973	4.38934	0.400602	5.31628	0.57196	6.06581	0.63212	3.48173	0.37887	388.462	34.6024	224.211	22.6124	188.828	17.1672	1.32333	0.146684	0.150685	0.018688	0	0
55884	u	novel	-1.26587	-0.07168	chrA10	-	50246852	50247104	MSTRG.19057.1	1	253	MSTRG.19057	.	0	0	141.98	11.7335	124.215	11.3367	50.8828	5.47431	76.7567	7.99884	92.8577	10.1045	79.796	7.10786	88.4409	8.91953	73.9794	6.72578	17.0283	1.8875	16.4613	2.04155	33.6552	2.7695
55885	u	novel	-1.4774	-0.0417792	chrA10	+	50247213	50247906	MSTRG.19058.1	1	694	MSTRG.19058	.	78.0597	6.49363	82.459	6.81457	65.2771	5.95764	89.641	9.64417	94.5695	9.85511	103.025	11.2108	4007.26	356.948	3453.37	348.282	3994.74	363.178	17.7651	1.96918	11.1169	1.37872	23.4704	1.93138
55907	u	novel	-1.34811	-0.0393216	chrA10	-	52656657	52657930	MSTRG.19064.1	2	637	MSTRG.19064	.	18425	1532.74	20549.5	1698.25	15153.6	1383.02	9578.63	1030.53	11103.6	1157.11	12082.4	1314.77	17491.4	1558.05	14532.7	1465.66	16290.2	1481.01	24874.9	2757.26	19034.9	2360.73	31015.9	2552.31
55908	u	novel	-1.3769	-0.0991232	chrA10	+	52666556	52667010	MSTRG.19065.1	1	455	MSTRG.19065	.	2760.88	229.672	3916.62	323.677	2331.87	212.823	1596.93	171.809	1926.81	200.794	1911.57	208.01	3669.05	326.821	3947.9	398.158	4185.71	380.541	1857.2	205.862	1444.6	179.16	3486.34	286.892
55912	u	novel	-1.37967	-0.0004096	chrA10	+	52929728	52929939	MSTRG.19068.1	1	212	MSTRG.19068	.	35.7642	2.97515	37.0755	3.06399	41.1887	3.75916	57.3939	6.17481	47.5991	4.96031	52.4198	5.70415	42.8066	3.81301	48.25	4.86616	39.184	3.56238	10.2594	1.13721	5.3066	0.658129	17.0236	1.40088
55919	u	novel	-1.11644	-0.053248	chrA10	-	53429682	53429930	MSTRG.19069.1	1	249	MSTRG.19069	.	1.60643	0.133635	0.286192	0.023651	0.903614	0.08247	0	0	0.722892	0.075333	0.481928	0.052442	21.0671	1.87656	23.3524	2.35516	16.2012	1.47292	0	0	0.60241	0.074711	0.200803	0.016524
55918	u	novel	-1.21166	-0.034816	chrA10	-	53426712	53428743	MSTRG.19070.1	1	2032	MSTRG.19070	.	7904.1	657.527	8559.65	707.386	6409.66	584.99	4700.93	505.757	5359.41	558.506	4481.17	487.626	8767.08	780.931	7897.63	796.5	8498.23	772.61	9660.34	1070.8	7782.37	965.175	13428.6	1105.05
55920	u	novel	-1.28754	-0.144589	chrA10	-	53431386	53431783	MSTRG.19071.1	1	398	MSTRG.19071	.	6.57789	0.547202	9.27136	0.766203	7.05025	0.643455	5.04523	0.542799	6.62981	0.690895	7.23116	0.78687	73.6508	6.56046	61.2487	6.17712	75.6709	6.87956	2.26131	0.250654	2.15075	0.266738	6.02764	0.496016
55921	u	novel	-1.31085	-0.086016	chrA10	-	53435417	53437829	MSTRG.19072.1	3	535	MSTRG.19072	.	16.6943	1.38877	22.3504	1.84708	9.99173	0.911914	6.96445	0.749282	9.24153	0.963063	9.42609	1.02571	183.258	16.3238	80.1352	8.08188	57.891	5.26312	3.24376	0.359554	3.91223	0.485198	6.18589	0.509039
55925	u	novel	-1.44497	-0.09216	chrA10	-	53435512	53438027	MSTRG.19072.2	2	709	MSTRG.19072	.	34.3083	2.85404	0	0	29.2822	2.6725	21.7789	2.34312	23.3365	2.4319	20.894	2.27361	0	0	87.1256	8.78688	90.9738	8.27081	8.51788	0.944164	8.25396	1.02366	13.3566	1.09912
55923	u	novel	-1.29827	-0.09216	chrA10	-	53435512	53437820	MSTRG.19072.3	2	516	MSTRG.19072	.	0	0	0	0	0	0	0	0	0	0	0	0	0	0	0	0	72.966	6.63365	0	0	0	0	0	0
55924	u	novel	-1.41074	-0.09216	chrA10	-	53435512	53437830	MSTRG.19072.4	2	525	MSTRG.19072	.	0	0	0	0	0	0	0	0	0	0	0	0	0	0	0	0	56.2272	5.11186	0	0	0	0	0	0
55922	u	novel	-1.40488	-0.0770048	chrA10	-	53435512	53437585	MSTRG.19072.5	2	415	MSTRG.19072	.	0	0	17.5721	1.45219	0	0	0	0	0	0	0	0	4.97183	0.442868	0	0	33.7897	3.07196	0	0	0	0	0	0
55927	u	novel	-1.41147	-0.0413696	chrA10	+	53435513	53437831	MSTRG.19073.1	2	530	MSTRG.19073	.	10.6745	0.887993	10.0464	0.830255	6.20472	0.566286	3.45534	0.371748	6.44582	0.671721	9.4772	1.03128	47.7245	4.25108	52.0757	5.25199	19.5795	1.78005	1.98113	0.219598	1.17641	0.1459	2.36216	0.194383
55926	u	novel	-1.42006	-0.038912	chrA10	+	53435513	53437814	MSTRG.19073.2	2	509	MSTRG.19073	.	0.621231	0.051679	21.6246	1.7871	0.020629	0.001883	0	0	0	0	0.385976	0.042001	2.95333	0.263069	1.63246	0.164639	118.261	10.7516	0	0	0.054028	0.006701	0	0
55928	u	novel	-1.39856	-0.0344064	chrA10	-	53438034	53443863	MSTRG.19074.1	3	3223	MSTRG.19074	.	168.738	14.037	201.105	16.6197	140.061	12.783	92.6314	9.96589	116.531	12.1437	117.424	12.7777	1784.11	158.92	2367.18	238.737	150.901	13.719	78.9837	8.75494	55.4937	6.88237	55.467	4.5644
55929	u	novel	-1.39598	-0.016384	chrA10	-	53438270	53443884	MSTRG.19074.2	2	1517	MSTRG.19074	.	0	0	0	0	0	0	0	0	0	0	0	0	0	0	4.82835	0.486953	0	0	0	0	0	0	0	0
55932	u	novel	-1.35334	-0.0094208	chrA10	-	53441771	53443884	MSTRG.19074.3	2	2055	MSTRG.19074	.	624.613	51.9604	234.542	19.383	0	0	0	0	278.686	29.0419	279.651	30.4306	2212.64	197.092	1862.29	187.818	56543.1	5140.57	17.9922	1.99434	23.931	2.96794	0	0
55946	u	novel	-1.39047	-0.0053248	chrA10	-	53451330	53453135	MSTRG.19076.1	2	1347	MSTRG.19076	.	474.196	39.4475	548.268	45.3099	384.79	35.1186	442.593	47.6171	536.432	55.9017	515.706	56.1174	7642.3	680.741	6506.21	656.171	7235.88	657.844	110.216	12.2169	62.1176	7.70387	107.355	8.83424
55947	u	novel	-1.49137	-0.024576	chrA10	-	53461808	53462178	MSTRG.19077.1	1	371	MSTRG.19077	.	43.9528	3.65635	11140.9	920.705	53.2705	4.86184	19849.4	2135.53	135.334	14.1032	0	0	916.18	81.609	111749	11270.2	1020.72	92.7978	455.982	50.5433	0	0	0	0
55948	u	novel	-1.29308	-0.008192	chrA10	+	53461808	53463318	MSTRG.19078.1	2	371	MSTRG.19078	.	294.384	24.4892	408.59	33.7667	250.089	22.8249	533.631	57.4116	654.221	68.1766	967.226	105.25	3905.94	347.923	5529.98	557.716	7269.16	660.87	17.0606	1.89108	48.5003	6.01505	54.0565	4.44833
55934	u	novel	-1.4411	-0.09216	chrA10	+	53444168	53446535	MSTRG.19079.1	3	458	MSTRG.19079	.	715.063	59.4847	543.446	44.9115	873.415	79.7139	410.773	44.1937	259.355	27.0275	317.894	34.5921	482.329	42.9636	427.174	43.0818	321.656	29.2431	2331.44	258.428	1375.4	170.579	393.159	32.3532
55935	u	novel	-1.43841	-0.0843776	chrA10	+	53444172	53446517	MSTRG.19079.2	4	436	MSTRG.19079	.	4.94592	0.411441	1.27875	0.105679	35.858	3.27265	0.927127	0.099746	0.837717	0.087299	0	0	0.750867	0.066884	7.08825	0.714872	96.5194	8.77499	0.424009	0.046999	0.130273	0.016157	517.64	42.5968
55936	u	novel	-1.44173	-0.036864	chrA10	+	53444404	53446535	MSTRG.19079.3	3	222	MSTRG.19079	.	0	0	6.39971	0.528884	89.828	8.19833	333.696	35.9013	308.572	32.1564	9.64641	1.04969	0	0	9.4315	0.951196	0	0	414.289	45.9218	326.763	40.5254	0	0
55939	u	novel	-1.45112	-0.103629	chrA10	+	53444411	53446532	MSTRG.19079.4	2	212	MSTRG.19079	.	326.498	27.1607	521.233	43.0757	265.32	24.215	106.603	11.469	183.671	19.1404	69.4209	7.55415	225.786	20.1119	106.882	10.7793	316.228	28.7496	186.555	20.6787	161.669	20.0503	1037.61	85.385
55941	u	novel	-1.37412	-0.0581632	chrA10	+	53444476	53446146	MSTRG.19079.5	2	398	MSTRG.19079	.	968.555	80.5722	759.181	62.7402	365.309	33.3406	361.317	38.8729	183.295	19.1012	576.005	62.6789	701.326	62.4708	247.142	24.9251	685.352	62.3083	1069.82	118.584	840.477	104.237	1200.83	98.8168
55940	u	novel	-1.37338	-0.0598016	chrA10	+	53444476	53446144	MSTRG.19079.6	3	396	MSTRG.19079	.	816.599	67.9313	287.336	23.746	649.882	59.3128	511.603	55.0417	449.434	46.8356	629.122	68.4589	214.196	19.0795	148.5	14.9767	757.286	68.8481	1750.44	194.027	921.013	114.225	648.079	53.3306
55942	u	novel	-1.38751	-0.0520192	chrA10	+	53444476	53446517	MSTRG.19079.7	3	452	MSTRG.19079	.	522.965	43.5045	795.592	65.7493	53.4661	4.87969	32.6105	3.50846	33.3074	3.47098	48.5369	5.28162	345.818	30.8038	378.132	38.1358	41.8059	3.80075	140.822	15.6094	592.398	73.4697	1392.28	114.571
55938	u	novel	-1.50309	-0.0598016	chrA10	-	53444408	53448337	MSTRG.19080.1	2	486	MSTRG.19080	.	228.992	19.0494	2610.07	215.701	965.776	88.1434	136.282	14.6621	1028.92	107.224	876.954	95.4272	1221.49	108.805	1162.91	117.283	1259.56	114.512	2561.86	283.97	1907.47	236.566	3415.43	281.057
55937	u	novel	-1.50198	-0.0598016	chrA10	-	53444408	53448330	MSTRG.19080.2	3	479	MSTRG.19080	.	1574.14	130.95	211.441	17.4739	356.151	32.5048	849.024	91.3437	0	0	136.227	14.8237	158.457	14.1146	194.102	19.5758	170.153	15.4693	337.777	37.4408	40.0099	4.96206	152.965	12.5875
55943	u	novel	-1.37092	-0.0544768	chrA10	-	53444489	53448330	MSTRG.19080.3	2	396	MSTRG.19080	.	157.547	13.106	458.682	37.9063	387.238	35.3421	96.3973	10.3711	0	0	241.124	26.2383	322.399	28.7178	112.784	11.3746	107.985	9.81738	326.139	36.1508	243.252	30.1682	247.648	20.379
55944	u	novel	-1.33744	-0.0212992	chrA10	-	53444912	53448330	MSTRG.19080.4	3	612	MSTRG.19080	.	77.3666	6.43598	113.091	9.34603	47.9401	4.37535	30.5799	3.28999	191.843	19.9921	30.0991	3.27528	62.3423	5.55316	65.0338	6.55886	94.1583	8.56033	19.3541	2.14531	251.236	31.1585	474.763	39.0684
55945	u	novel	-1.35377	-0.0856064	chrA10	-	53446304	53446535	MSTRG.19081.1	1	232	MSTRG.19081	.	2171.03	180.604	3755.65	310.374	1843.5	168.251	758.986	81.6568	1277.02	133.079	1107.38	120.502	1847.72	164.586	1636.42	165.038	1818.32	165.311	2218.66	245.927	3508.66	435.147	6614.32	544.294
55949	u	novel	-1.28877	-0.0479232	chrA10	-	53473663	53478782	MSTRG.19082.1	2	953	MSTRG.19082	.	338.315	28.1438	286.47	23.6744	226.979	20.7157	251.997	27.1115	290.44	30.2669	261.211	28.4241	17809.3	1586.37	4.34277	0.437982	13905.3	1264.19	0	0	32.0448	3.97422	42.674	3.51166
55951	u	novel	-1.30134	-0.0278528	chrA10	-	53473850	53475435	MSTRG.19082.2	2	1247	MSTRG.19082	.	0	0	0	0	0	0	0	0	0	0	0	0	0	0	157.047	15.8387	3608	328.018	103.908	11.5176	0	0	0	0
55952	u	novel	-1.29462	-0.045056	chrA10	-	53473860	53475435	MSTRG.19082.3	2	1071	MSTRG.19082	.	705.131	58.6585	727.3	60.1054	546.026	49.8341	354.046	38.0906	393.791	41.037	376.97	41.0206	4815.48	428.941	4473.94	451.21	1140.04	103.646	0	0	75.6347	9.38027	102.662	8.44811
55953	u	novel	-1.31981	-0.160154	chrA10	+	53479110	53479327	MSTRG.19084.1	1	218	MSTRG.19084	.	2992.32	248.925	3158.59	261.032	2430.02	221.78	1558.81	167.707	2121.75	221.108	2085.01	226.884	2238.28	199.376	2124.89	214.302	2328.58	211.701	3478.21	385.542	1799.85	223.218	5228.91	430.288
55966	u	novel	-1.24788	-0.02048	chrA10	-	54562931	54563206	MSTRG.19087.1	1	276	MSTRG.19087	.	4.05415	0.337257	2.74092	0.226515	14.0051	1.2782	38.621	4.1551	29.8804	3.11384	32.8533	3.57499	0	0	0	0	21.9684	1.99724	0	0	0.237276	0.029427	0.700531	0.057647
55967	u	novel	-1.32556	-0.094208	chrA10	-	54563578	54563779	MSTRG.19088.1	1	202	MSTRG.19088	.	17.8771	1.48716	0	0	14.5107	1.32435	0	0	0	0	0	0	18.1213	1.61416	12.8036	1.29129	0	0	7.42574	0.823106	10.1807	1.26262	15.2558	1.2554
56011	u	novel	-1.29999	-0.0004096	chrA10	-	56834400	56834701	MSTRG.19099.1	1	302	MSTRG.19099	.	3.92053	0.326141	0	0	13.6887	1.24933	19.7439	2.12418	7.4982	0.78139	17.4414	1.89791	2.2351	0.199092	0	0	2.39404	0.217652	1.98676	0.220222	1.49007	0.184799	3.69426	0.304002
56043	u	novel	-1.31481	-0.144998	chrA10	-	61271202	61271446	MSTRG.19107.1	1	245	MSTRG.19107	.	21.9959	1.8298	33.1497	2.73955	18.7796	1.71396	23.1869	2.4946	20.5592	2.14248	15.6082	1.69843	25.4508	2.26704	15.449	1.55808	15.532	1.41208	10.7347	1.18989	11.0816	1.37435	14.4082	1.18565
56194	u	novel	-1.28747	-0.0004096	chrA10	+	65448699	65449393	MSTRG.19149.1	1	695	MSTRG.19149	.	0	0	1.48201	0.122476	14.6835	1.34011	6.69065	0.719824	0	0	8.70216	0.946939	0.8	0.07126	0	0	0	0	0	0	0	0	0.828777	0.0682
56269	u	novel	-1.03701	-0.004096	chrA10	-	67162218	67162616	MSTRG.19172.1	1	399	MSTRG.19172	.	72.7105	6.04865	64.9574	5.3682	62.0827	5.6661	27.8759	2.99908	42.7544	4.45545	36.406	3.96158	46.0977	4.10617	35.6003	3.59039	44.9787	4.0892	24.0602	2.66695	19.1165	2.37085	29.2431	2.40643
56311	u	novel	-1.29534	-0.0004096	chrA10	+	68738336	68738981	MSTRG.19181.1	1	646	MSTRG.19181	.	37.7017	3.13633	28.0251	2.31605	36.5144	3.33255	43.1174	4.63886	31.8884	3.3231	36.744	3.99836	22.6933	2.02141	18.9257	1.90871	28.2188	2.56549	21.4814	2.3811	16.2398	2.01407	14.5713	1.19907
56312	u	novel	-1.37534	-0.004096	chrA10	+	68746567	68747537	MSTRG.19183.1	1	971	MSTRG.19183	.	64.2735	5.34679	64.6613	5.34374	78.9171	7.20252	51.0239	5.48949	46.7747	4.8744	44.0563	4.79405	50.1091	4.46348	42.3407	4.27019	41.0816	3.7349	17.0493	1.88982	15.8958	1.97141	23.6025	1.94226
56438	u	novel	-1.30856	-0.0004096	chrA10	-	73918706	73918918	MSTRG.19227.1	1	213	MSTRG.19227	.	23.7653	1.97699	12.875	1.06401	15.1174	1.37972	2.49324	0.268239	10.5258	1.0969	5.50345	0.598866	0	0	0	0	0	0	0	0	1.05634	0.131008	2.11268	0.173853
56439	u	novel	-1.23997	-0.0004096	chrA10	-	73924900	73925195	MSTRG.19228.1	1	296	MSTRG.19228	.	179.03	14.8932	155.457	12.8473	202.218	18.4558	142.918	15.376	107.028	11.1535	139.688	15.2004	145.771	12.9846	154.97	15.6292	147.794	13.4366	51.6723	5.72761	31.6297	3.92274	52.5209	4.32196
56440	u	novel	-1.15335	-0.057344	chrA10	+	74046236	74046541	MSTRG.19229.1	1	306	MSTRG.19229	.	22.6601	1.88505	28.9542	2.39283	0	0	0	0	6.6732	0.695417	14.1879	1.54388	15.4314	1.37455	21.5033	2.16867	29.1634	2.65137	9.80392	1.08672	5.14706	0.638342	7.79412	0.64138
56446	u	novel	-1.29611	-0.0004096	chrA10	-	74207636	74207877	MSTRG.19232.1	1	242	MSTRG.19232	.	1.13636	0.094532	0.795455	0.065738	12.8926	1.17667	20.1306	2.16578	18.5507	1.93317	19.8677	2.16194	0.206612	0.018404	0.413223	0.041675	0.309917	0.028176	7.17975	0.795839	5.65579	0.701435	5.77335	0.475091
56447	u	novel	-1.15908	-0.0004096	chrA10	-	74208445	74208670	MSTRG.19233.1	1	226	MSTRG.19233	.	1.99115	0.16564	1.32743	0.109702	15.823	1.44412	29.7323	3.1988	0	0	25.281	2.75099	2.64602	0.235695	2.34513	0.236514	2.65487	0.241365	3.9823	0.441418	3.30531	0.409927	3.31858	0.273087
56499	u	novel	-1.15578	-0.0004096	chrA10	+	76857333	76857822	MSTRG.19246.1	1	490	MSTRG.19246	.	29.7871	2.47793	22.8126	1.88527	21.8426	1.99351	23.9074	2.57212	16.236	1.69196	16.9372	1.84305	11.8772	1.05797	11.9251	1.20268	11.8365	1.07611	5.92857	0.657152	4.1848	0.519002	4.61214	0.379535
56517	j	novel	-1.16511	-0.098304	chrA10	+	77246962	77250202	MSTRG.19253.2	2	450	MSTRG.19253	LOC107470344	0	0	0	0	0	0	0	0	0	0	0	0	0	0	23.4044	2.36041	0.204444	0.018587	0	0	0	0	0	0
56613	u	novel	-1.07353	-0.012288	chrA10	-	81141541	81142894	MSTRG.19278.1	3	493	MSTRG.19278	.	14.5223	1.20808	12.4032	1.02502	17.4077	1.58875	7.87627	0.847381	3.88259	0.404606	3.32947	0.362301	8.54767	0.761386	3.71631	0.374801	4.70352	0.427617	4.25964	0.472159	1.50934	0.187189	6.62678	0.545319
56706	u	novel	-1.223	-0.176128	chrA10	+	83043141	83044028	MSTRG.19302.1	1	888	MSTRG.19302	.	12.8255	1.06692	14.7736	1.22092	12.1273	1.10682	16.2421	1.74744	0	0	23.6227	2.57055	9.53829	0.849626	0	0	12.25	1.1137	4.72973	0.524266	3.94595	0.489379	6.90428	0.568155
56730	u	novel	-1.14826	-0.1024	chrA10	-	83939261	83939557	MSTRG.19313.1	1	297	MSTRG.19313	.	0	0	0	0	0	0	13.3552	1.43684	15.4562	1.6107	13.0707	1.42231	0.252525	0.022494	0.427609	0.043126	0	0	0	0	3.04714	0.377908	2.04826	0.168552
5614	u	novel	-1.30146	-0.0004096	chrA01	-	102824122	102827035	MSTRG.1932.1	1	2914	MSTRG.1932	.	1.65854	0.137971	1.71191	0.141475	6.01853	0.549293	20.4676	2.20204	11.3085	1.17846	20.2088	2.19906	3.57653	0.31858	2.9221	0.294703	3.68017	0.334579	15.4417	1.71163	12.3765	1.53494	18.2512	1.5019
56761	x	novel	-1.31932	-0.0004096	chrA10	+	84849534	84850141	MSTRG.19321.1	1	608	MSTRG.19321	LOC107470595	4.06579	0.338225	1.47533	0.121924	2.95395	0.269598	4.06579	0.437425	14.5362	1.51482	0	0	0	0	3.89638	0.392962	0	0	0	0	7.54276	0.935459	7.6102	0.626246
56790	u	novel	-1.51849	-0.0004096	chrA10	-	85172420	85172659	MSTRG.19335.1	1	240	MSTRG.19335	.	1124.23	93.5221	1475.45	121.934	1042.36	95.1329	818.388	88.0476	912.171	95.0576	1023.45	111.369	452.138	40.2743	431.754	43.5437	0	0	0	0	113.083	14.0247	242.958	19.9931
56798	u	novel	-1.05746	-0.0704512	chrA10	+	85286804	85287129	MSTRG.19339.1	1	326	MSTRG.19339	.	71.6718	5.96224	75.7577	6.26076	52.6626	4.80635	39.046	4.20083	45.1043	4.70033	31.7485	3.45476	59.5429	5.30381	39.6564	3.99947	56.6718	5.15227	25.7669	2.85613	29.9755	3.71758	47.7055	3.9257
5609	u	novel	-1.06058	-0.0090112	chrA01	+	102749132	102751680	MSTRG.1934.1	2	1253	MSTRG.1934	.	23.2355	1.93291	0	0	27.8861	2.54508	21.662	2.33055	17.7357	1.84824	13.5938	1.47924	32.3969	2.88576	31.7744	3.20455	0	0	6.05422	0.67108	20.028	2.48389	18.4048	1.51454
5610	u	novel	-1.03918	-0.0090112	chrA01	+	102749190	102751612	MSTRG.1934.2	2	1182	MSTRG.1934	.	0.233984	0.019465	29.4979	2.43777	0.709562	0.06476	1.10319	0.118688	0.69773	0.072711	2.16589	0.235685	0.010931	0.000974	0.006357	0.000641	30.8949	2.80879	14.1591	1.56946	0.429328	0.053246	2.07794	0.170994
56858	u	novel	-1.1607	-0.0004096	chrA10	+	86851281	86851650	MSTRG.19360.1	1	370	MSTRG.19360	.	8.09189	0.673149	4.41622	0.364965	0	0	5.4	0.580968	0	0	0	0	17.1865	1.53089	10.1247	1.02111	19.9243	1.8114	0	0	0.810811	0.100557	0	0
56868	x	novel	-1.21503	-0.0004096	chrA10	-	87100684	87100934	MSTRG.19365.1	1	251	MSTRG.19365	LOC107470637	17.6295	1.46656	20.7029	1.71093	28.4414	2.59576	50.281	5.40956	39.2616	4.09146	39.8477	4.3361	11.753	1.0469	10.757	1.08487	8.26693	0.751582	28.5857	3.16857	22.4651	2.78614	0	0
56884	u	novel	-1.20223	-0.0004096	chrA10	-	87282375	87282580	MSTRG.19368.1	1	206	MSTRG.19368	.	0	0	0.728155	0.060176	15.3641	1.40223	0	0	0	0	0	0	0	0	0	0	0	0	0	0	2.18447	0.270919	2.18447	0.17976
56886	o	novel	-1.1717	-0.073728	chrA10	-	87287292	87292248	MSTRG.19370.1	2	2858	MSTRG.19370	LOC107470649	0	0	0	0	1.5644	0.142778	12.1681	1.30913	6.49681	0.677035	11.2303	1.22204	5.13121	0.457064	0	0	0	0	0	0	0	0	0	0
56888	x	novel	-1.17608	-0.0004096	chrA10	-	87292336	87293616	MSTRG.19371.1	1	1281	MSTRG.19371	LOC107470650	28.4528	2.36693	20.0375	1.65593	38.918	3.55193	53.1109	5.71402	45.5441	4.74617	44.5215	4.84468	25.0117	2.22793	19.2763	1.94408	26.128	2.37541	16.4965	1.82855	17.8275	2.21098	20.0359	1.64876
56891	j	novel	-1.22738	-0.557056	chrA10	-	87353005	87354608	MSTRG.19372.1	3	810	MSTRG.19372	LOC107470652	4.81599	0.400633	7.23614	0.598008	15.3934	1.40491	5.031	0.541268	5.78572	0.602931	5.899	0.641909	3.0554	0.272161	3.58358	0.361415	6.25738	0.568885	3.20777	0.355565	2.93333	0.363794	3.21938	0.264924
56894	i	novel	-1.33539	-0.0004096	chrA10	-	87353409	87353858	MSTRG.19373.1	1	450	MSTRG.19373	LOC107470652	28.74	2.39082	23.3311	1.92813	9.33709	0.852168	1.77083	0.190518	7.185	0.748751	17.3305	1.88584	44.3044	3.94643	45.8622	4.62534	55.1179	5.011	19.3333	2.143	17.5333	2.1745	1.45028	0.119344
56895	o	novel	-1.07855	-0.028672	chrA10	-	87355867	87360733	MSTRG.19376.1	2	4636	MSTRG.19376	LOC107470651	0	0	1.50276	0.124191	18.584	1.6961	25.5283	2.7465	10.0511	1.04743	0.165692	0.01803	0	0	0	0	0	0	0	0	0.204181	0.025323	0	0
56896	o	novel	-1.07989	-0.028672	chrA10	-	87355867	87360733	MSTRG.19376.2	2	4748	MSTRG.19376	LOC107470651	0.232289	0.019324	2.83301	0.234125	3.46386	0.316136	0.149816	0.016118	12.6123	1.31433	2.5572	0.278265	0	0	0	0	0	0	0	0	0.271407	0.03366	0	0
56975	u	novel	-1.17471	-0.0004096	chrA10	+	88949438	88950469	MSTRG.19400.1	1	1032	MSTRG.19400	.	1.12823	0.093855	0.454215	0.037537	6.74515	0.61561	15.2786	1.64378	22.6192	2.35715	22.1601	2.41139	0.71447	0.063642	0.418605	0.042218	4.81105	0.437393	8.99696	0.997268	8.06105	0.999737	8.65165	0.711947
56976	u	novel	-1.15897	-0.0004096	chrA10	+	88949445	88950428	MSTRG.19400.2	2	904	MSTRG.19400	.	8.31268	0.691516	1.55559	0.128557	0	0	13.0171	1.40046	0	0	0	0	1.5472	0.137817	1.88496	0.190104	1.03706	0.094283	0.30236	0.033515	0	0	0.473451	0.03896
56977	u	novel	-1.33214	-0.0004096	chrA10	+	88951368	88951760	MSTRG.19401.1	1	393	MSTRG.19401	.	0	0	0	0	14.5452	1.32749	18.3976	1.97933	17.5687	1.83084	14.0623	1.53022	0	0	0	0	0	0	5.18448	0.574673	2.73537	0.339243	2.91688	0.240031
56978	u	novel	-1.28264	-0.0004096	chrA10	+	88952547	88952804	MSTRG.19402.1	1	258	MSTRG.19402	.	0	0	0	0	0	0	0	0	0	0	0	0	0	0	0	0	0	0	0	0	3.51163	0.435515	0	0
56994	u	novel	-1.06958	-0.0487424	chrA10	-	89515513	89516263	MSTRG.19407.1	2	534	MSTRG.19407	.	5.95076	0.495032	17.2659	1.42689	8.25929	0.7538	4.1779	0.449487	4.74429	0.494404	5.31903	0.578799	8.07491	0.719275	8.44195	0.851396	2.61421	0.237669	0	0	6.28532	0.779511	6.99184	0.575361
56998	x	novel	-1.10276	-0.004096	chrA10	+	89557578	89559035	MSTRG.19409.1	2	942	MSTRG.19409	LOC107470701	2.207	0.183596	2.08068	0.171951	2.44076	0.222761	4.31944	0.464714	2.81004	0.292835	2.72763	0.296811	3.43357	0.305846	5.91033	0.596074	4.13694	0.376107	8.48861	0.94092	10.9554	1.3587	9.33121	0.767868
57099	u	novel	-1.06948	-0.036864	chrA10	+	90896145	90899953	MSTRG.19433.1	6	2593	MSTRG.19433	.	11.2781	0.938203	11.483	0.94898	14.6126	1.33365	13.4219	1.44402	15.574	1.62298	13.8029	1.50199	7.52295	0.670109	7.52301	0.758718	6.67257	0.606631	5.18049	0.57423	5.03625	0.6246	5.5619	0.45769
57132	u	novel	-1.28136	-0.0512	chrA10	-	91644372	91644687	MSTRG.19446.1	1	316	MSTRG.19446	.	22.5032	1.872	0	0	0	0	6.82911	0.734721	11.731	1.22249	5.62975	0.61261	0	0	0	0	11.5158	1.04695	0	0	13.39	1.66064	0	0
57177	i	novel	-1.10086	-0.0217088	chrA10	+	92849001	92849580	MSTRG.19461.1	1	580	MSTRG.19461	LOC107470925	28.0655	2.33472	31.45	2.59909	23.9414	2.18506	0	0	10.8276	1.12835	7.61724	0.828882	42.9759	3.82809	34.7655	3.50621	35.3259	3.21162	5.69138	0.630861	3.0931	0.383609	7.56293	0.622356
57188	u	novel	-1.298	-0.049152	chrA10	-	93052676	93053034	MSTRG.19464.1	1	359	MSTRG.19464	.	12.6323	1.05086	18.2549	1.50862	0	0	0	0	1.25348	0.130626	0	0	5.4624	0.486565	0	0	1.88022	0.170939	0	0	2.92479	0.362735	2.5195	0.20733
57198	u	novel	-1.14558	-0.0200704	chrA10	+	93152712	93153026	MSTRG.19470.1	1	315	MSTRG.19470	.	5.20635	0.433106	7.47619	0.617847	5.91111	0.539489	21.4127	2.30372	15.3333	1.59789	17.0095	1.85092	31.1683	2.77632	14.9143	1.50415	20.9429	1.904	14.7619	1.63628	15.6063	1.93551	16.8381	1.38561
57228	u	novel	-1.05543	-0.0155648	chrA10	+	93470113	93470651	MSTRG.19481.1	1	539	MSTRG.19481	.	0	0	0	0	14.4601	1.31973	0	0	0	0	0	0	0	0	0.556586	0.056133	2.22078	0.2019	0	0	1.39147	0.172571	0	0
57270	u	novel	-1.05301	-0.0004096	chrA10	-	93989451	93990041	MSTRG.19497.1	1	591	MSTRG.19497	.	7.49746	0.623699	0	0	17.0744	1.55833	7.09137	0.762937	0	0	9.30795	1.01286	1.77665	0.158256	0	0	2.15228	0.195673	4.56853	0.506398	3.99662	0.495663	5.1269	0.421895
57283	j	novel	-1.28652	-0.118784	chrA10	+	94085180	94089107	MSTRG.19500.10	7	1095	MSTRG.19500	LOC107470926	30.938	2.57367	56.8545	4.69857	16.8558	1.53838	18.8161	2.02436	23.3759	2.43601	126.63	13.7794	12.5346	1.11653	18.5543	1.87126	18.2755	1.6615	7.17959	0.795821	5.36643	0.665549	12.2544	1.00842
57284	j	novel	-1.32268	-0.118784	chrA10	+	94085180	94089108	MSTRG.19500.11	7	2723	MSTRG.19500	LOC107470926	12.1859	1.01372	11.7778	0.973344	14.8241	1.35295	27.5347	2.96237	20.7212	2.15936	15.6063	1.69822	15.0944	1.34454	5.90695	0.595734	12.345	1.12234	8.34297	0.924775	4.92073	0.610273	5.64619	0.464627
57282	j	novel	-1.28858	-0.118784	chrA10	+	94085180	94089106	MSTRG.19500.12	7	1112	MSTRG.19500	LOC107470926	12.3238	1.02519	18.4935	1.52834	10.9921	1.00322	12.7581	1.3726	9.58609	0.99897	38.3656	4.17481	9.60965	0.855983	11.5354	1.16338	11.4178	1.03804	3.771	0.417996	2.72355	0.337777	4.68641	0.385646
57285	j	novel	-1.28577	-0.032768	chrA10	+	94085185	94089119	MSTRG.19500.13	7	1089	MSTRG.19500	LOC107470926	45.8304	3.81255	59.9267	4.95246	26.6302	2.43046	19.7571	2.1256	28.5293	2.97305	8.23677	0.896298	14.235	1.26799	4.23986	0.427603	2.90246	0.263875	12.8405	1.42331	6.23532	0.773309	19.7752	1.62731
57286	j	novel	-1.32268	-0.118784	chrA10	+	94085196	94089144	MSTRG.19500.14	7	2725	MSTRG.19500	LOC107470926	97.2478	8.08986	20.2044	1.66973	80.0458	7.30553	62.3519	6.70823	53.3995	5.56478	15.0753	1.64044	36.5464	3.25538	10.1068	1.0193	12.1467	1.10431	14.9295	1.65486	14.8288	1.83908	34.6121	2.84824
57287	j	novel	-1.32375	-0.118784	chrA10	+	94085196	94089176	MSTRG.19500.15	6	2877	MSTRG.19500	LOC107470926	25.6344	2.13247	22.8228	1.88612	36.6986	3.34937	38.2374	4.11383	41.5297	4.32782	37.6796	4.10017	15.3091	1.36366	5.80081	0.585029	6.51084	0.591928	15.5812	1.72709	15.0612	1.86791	14.485	1.19197
57288	j	novel	-1.1724	-0.0049152	chrA10	+	94085210	94086674	MSTRG.19500.16	4	576	MSTRG.19500	LOC107470926	9.05869	0.753575	29.8727	2.46874	9.95238	0.908323	5.48068	0.589648	10.6517	1.11002	27.679	3.01194	5.39064	0.480173	30.1158	3.03727	31.1885	2.83548	1.69332	0.187696	1.21038	0.150112	1.33049	0.109487
57335	i	novel	-1.23148	-0.0004096	chrA10	+	94650852	94651248	MSTRG.19513.1	1	397	MSTRG.19513	LOC107470871	12.7961	1.06449	0	0	15.1167	1.37966	0	0	5.82913	0.607456	5.77421	0.62833	0	0	0	0	10.5516	0.959294	2.45592	0.272226	0.697229	0.086471	2.31276	0.190318
57369	u	novel	-1.43096	-0.0626688	chrA10	-	95306467	95311495	MSTRG.19529.1	3	1036	MSTRG.19529	.	37.5164	3.12092	39.777	3.28725	26.0434	2.3769	21.612	2.32516	20.3369	2.11931	19.4459	2.11604	32.6039	2.90421	26.3398	2.65645	26.1486	2.37728	19.236	2.13221	15.9099	1.97316	25.5125	2.09944
57395	j	novel	-1.00971	-0.04096	chrA10	-	95535707	95540607	MSTRG.19538.1	4	1510	MSTRG.19538	LOC107470870	47.4364	3.94614	52.5258	4.34084	39.6744	3.62096	21.5095	2.31413	22.4995	2.34468	19.6711	2.14054	37.8276	3.36951	32.3463	3.26222	40.6397	3.69473	15.2054	1.68544	16.4667	2.04222	23.4818	1.93233
57402	i	novel	-1.3928	-0.0004096	chrA10	-	95619217	95619570	MSTRG.19543.1	1	354	MSTRG.19543	LOC107470974	9.63313	0.801362	14.1994	1.17346	7.65886	0.699001	10.81	1.16301	11.4778	1.1961	10.143	1.10373	16.8514	1.50105	19.2439	1.94081	11.8093	1.07363	3.17847	0.352317	2.98914	0.370715	4.34201	0.357305
57405	u	novel	-1.43072	-0.0004096	chrA10	-	95763665	95763924	MSTRG.19544.1	1	260	MSTRG.19544	.	5.13462	0.427139	6.88462	0.568958	21.6994	1.98043	65.1451	7.00875	54.2147	5.64973	62.0561	6.75273	4.55962	0.406149	3.76923	0.380138	4.71923	0.429045	49.0096	5.43247	29.3	3.63381	36.9423	3.03999
57408	u	novel	-1.1248	-0.126976	chrA10	-	95799543	95799828	MSTRG.19545.1	1	286	MSTRG.19545	.	20.4266	1.69925	23.465	1.9392	18.8182	1.71748	5.30769	0.571037	7.34266	0.765181	9.86014	1.07295	0	0	10.1818	1.02687	13.972	1.27026	6.81818	0.755761	0	0	0	0
57479	j	novel	-1.06153	-0.02048	chrA10	+	97036761	97039913	MSTRG.19572.5	7	1107	MSTRG.19572	LOC107471104	23.0068	1.91389	5.61482	0.464019	0	0	0	0	5.56518	0.57995	12.6187	1.37312	0	0	0	0	13.8528	1.25942	9.25918	1.02633	1.95201	0.24209	9.59611	0.789667
57568	u	novel	-1.09173	-0.0004096	chrA10	+	98399748	98400019	MSTRG.19604.1	1	272	MSTRG.19604	.	0	0	19.4798	1.60985	18.5699	1.69481	8.19118	0.881261	6.94485	0.723725	8.76471	0.953746	11.5441	1.0283	0	0	0	0	16.2684	1.80327	14.1949	1.76046	13.6526	1.12347
57644	u	novel	-1.0406	-0.008192	chrA10	+	98958265	98958477	MSTRG.19635.1	1	213	MSTRG.19635	.	9.05086	0.752924	7.07981	0.585089	16.6894	1.52319	0	0	0	0	41.0401	4.46584	77.7944	6.92956	0	0	0	0	0.352113	0.03903	3.65618	0.453443	4.55274	0.374646
57656	u	novel	-1.26227	-0.032768	chrA10	-	99054358	99055451	MSTRG.19640.1	1	1094	MSTRG.19640	.	16.7258	1.39139	19.8263	1.63848	0	0	0	0	10.5676	1.10126	0	0	0	0	4.05667	0.409128	0	0	0	0	5.65539	0.701386	8.26234	0.67991
57665	u	novel	-1.01031	-0.032768	chrA10	-	99195764	99198428	MSTRG.19643.1	2	1253	MSTRG.19643	.	66.1508	5.50296	57.1979	4.72695	56.7195	5.17662	0	0	50.1684	5.22806	49.4735	5.38354	100.586	8.95977	92.246	9.30329	103.193	9.38166	46.0057	5.0995	36.4829	4.52464	68.2206	5.6139
57666	u	novel	-1.09972	-0.008192	chrA10	-	99196188	99198427	MSTRG.19643.2	3	881	MSTRG.19643	.	15.4715	1.28705	0	0	2.8237	0.25771	86.3428	9.28933	0	0	0	0	21.6594	1.92932	0	0	0.265087	0.0241	0	0	0	0	0	0
57748	u	novel	-1.09429	-0.04096	chrA10	-	100403469	100405066	MSTRG.19672.1	2	823	MSTRG.19672	.	12.5769	1.04625	18.562	1.534	18.0328	1.6458	11.7205	1.26097	13.1324	1.36854	17.658	1.92148	9.0729	0.808172	9.78493	0.98684	3.23151	0.29379	1.6844	0.186707	2.18226	0.270646	1.94046	0.159681
57780	u	novel	-1.09867	-0.0004096	chrA10	+	100698685	100699065	MSTRG.19681.1	1	381	MSTRG.19681	.	5.08661	0.423146	0	0	10.0886	0.920754	10.5971	1.14011	9.45472	0.98528	15.6732	1.70551	0	0	2.84055	0.286478	3.51968	0.319989	1.95538	0.216744	1.94488	0.241206	5.47507	0.450545
57795	u	novel	-1.1207	-0.0671744	chrA10	-	100830848	100833171	MSTRG.19686.1	4	943	MSTRG.19686	.	18.7266	1.55783	59.8559	4.94661	19.0224	1.73612	17.6254	1.89626	8.22179	0.856795	23.4602	2.55286	37.4302	3.33411	27.6293	2.7865	34.0403	3.09475	18.5645	2.05778	16.4352	2.0383	7.10067	0.584316
57796	u	novel	-1.0183	-0.0704512	chrA10	-	100831433	100833163	MSTRG.19686.2	3	728	MSTRG.19686	.	50.008	4.16007	2.25155	0.186072	36.9623	3.37343	6.44688	0.693598	23.3974	2.43825	5.10167	0.555147	1.24327	0.110744	1.2416	0.125219	13.4114	1.21929	0.907309	0.100571	0	0	24.5575	2.02084
57810	u	novel	-1.02115	-0.151552	chrA10	+	100963080	100963414	MSTRG.19691.1	2	225	MSTRG.19691	.	2.19778	0.182829	4.66667	0.385662	2.4	0.219041	9.28981	0.99946	2.3691	0.246885	17.6978	1.92581	0.586673	0.052258	0.711837	0.071791	0.791259	0.071937	4.46455	0.494873	1.76	0.218277	3.84375	0.316303
57856	x	novel	-1.31773	-0.0004096	chrA10	-	101420787	101421226	MSTRG.19711.1	1	440	MSTRG.19711	LOC107471367	0	0	0.340909	0.028173	0	0	0.340909	0.036677	0.340909	0.035526	0.904545	0.09843	4.43636	0.395171	6.49773	0.655315	5.34773	0.486184	21.1477	2.34412	9.43636	1.1703	23.8273	1.96075
58010	i	novel	-1.2722	-0.02048	chrA10	+	102594466	102594722	MSTRG.19772.1	1	257	MSTRG.19772	LOC107471482	23.9611	1.99328	0	0	0	0	0	0	0	0	0	0	0	0	0	0	0	0	0	0	2.48638	0.308363	2.33463	0.192117
58045	u	novel	-1.3543	-0.0004096	chrA10	+	103001963	103002472	MSTRG.19790.1	1	510	MSTRG.19790	.	0	0	0	0	0	0	0	0	0	0	0	0	0	0	0	0	0	0	398.21	44.1395	364.776	45.2398	465.057	38.2697
58065	u	novel	-1.15932	-0.0446464	chrA10	-	103159868	103160073	MSTRG.19799.1	1	206	MSTRG.19799	.	0	0	14.5097	1.19911	19.2039	1.75268	10.2816	1.10616	0	0	0	0	6.8932	0.614014	2.18447	0.22031	0	0	5.09223	0.564448	2.18447	0.270919	9.42718	0.775766
58204	x	novel	-1.16431	-0.0004096	chrA10	+	104048289	104048574	MSTRG.19856.1	1	286	MSTRG.19856	LOC107471758	3.67133	0.305411	0.524476	0.043344	7.83217	0.714818	18.5524	1.99599	15.1818	1.5821	31.993	3.48137	0	0	1.04895	0.10579	0.524476	0.047682	0	0	0	0	4.17483	0.343548
58231	i	novel	-1.19793	-0.045056	chrA10	-	104171706	104171989	MSTRG.19870.1	1	284	MSTRG.19870	LOC107471771	10.3732	0.86293	18.8838	1.56059	13.088	1.1945	0	0	7.65141	0.797356	7.41901	0.807312	17.8556	1.5905	19.7394	1.99078	0	0	11.662	1.29267	0	0	9.98239	0.821454
58329	u	novel	-1.13509	-0.0548864	chrA10	+	104699571	104699975	MSTRG.19904.1	1	405	MSTRG.19904	.	10.8049	0.898842	0	0	0	0	0	0	13.9111	1.44968	5.18518	0.564234	7.77778	0.692808	0	0	7.58519	0.689601	0	0	0	0	0	0
58433	u	novel	-1.21771	-0.088064	chrA10	+	105300845	105301239	MSTRG.19946.1	1	395	MSTRG.19946	.	44.3418	3.68871	89.3797	7.38651	53.6532	4.89676	46.4076	4.99284	41.162	4.28951	40.5367	4.41107	39.3139	3.5019	30.4911	3.07512	58.8937	5.35427	0	0	14.9544	1.85466	40.6329	3.34369
58452	u	novel	-1.03924	-0.055296	chrA10	+	105452506	105453097	MSTRG.19953.1	1	592	MSTRG.19953	.	16.3041	1.3563	20.8345	1.7218	19.8412	1.81085	14.7432	1.58618	15.8784	1.65469	11.5338	1.25507	39.9307	3.55684	26.277	2.65012	33.5203	3.04747	51.1824	5.67331	17.5659	2.17853	26.8902	2.2128
58476	j	novel	-1.2127	-0.02048	chrA10	+	105589862	105592670	MSTRG.19967.2	3	551	MSTRG.19967	LOC107471804	9.23243	0.768028	4.45739	0.368368	19.5052	1.78018	4.56878	0.49154	5.96149	0.621248	0.663289	0.072177	4.4635	0.397588	2.47145	0.249253	4.67841	0.425334	4.45837	0.494188	3.48171	0.431805	3.83893	0.315907
58649	o	novel	-1.3108	-0.0004096	chrA10	-	106491335	106494892	MSTRG.20027.1	2	356	MSTRG.20027	LOC107471605	0.842697	0.070102	0.824902	0.068171	3.14747	0.28726	25.6882	2.76371	17.8624	1.86144	17.6447	1.92003	0.421348	0.037532	0	0	0	0	1.68539	0.186817	2.10674	0.26128	1.99091	0.163832
58661	x	novel	-1.06308	-0.045056	chrA10	+	106563445	106563723	MSTRG.20033.1	1	279	MSTRG.20033	LOC107471866	14.7921	1.23053	14.9032	1.23163	8.85305	0.80799	11.4659	1.23358	15.3763	1.60237	17.4839	1.90254	21.4946	1.91464	11.1434	1.12384	0	0	1.0681	0.118393	0.982079	0.121798	1.0681	0.087894
58731	x	novel	-1.23464	-0.0004096	chrA10	-	106827909	106832976	MSTRG.20055.1	2	219	MSTRG.20055	LOC107471725	8.8828	0.738943	3.6309	0.300064	20.1735	1.84118	36.7245	3.95107	31.8592	3.32006	39.3969	4.28704	0	0	0	0	0	0	0.680365	0.075415	0	0	8.62253	0.70955
58775	u	novel	-1.06271	-0.0360448	chrA10	+	107055473	107056405	MSTRG.20067.1	1	933	MSTRG.20067	.	21.3065	1.77245	24.0439	1.98704	14.1994	1.29593	0	0	9.28403	0.967492	12.2111	1.32878	18.985	1.6911	15.478	1.56101	18.5263	1.6843	4.01929	0.445518	6.24009	0.7739	8.64094	0.711066
58807	u	novel	-1.10045	-0.110592	chrB01	+	132612	132900	MSTRG.20083.1	1	289	MSTRG.20083	.	18.4187	1.53222	0	0	0	0	0	0	0	0	0	0	0	0	0	0	0	0	0	0	0	0	0	0
58962	u	novel	-1.0552	-0.0622592	chrB01	-	1055010	1055217	MSTRG.20148.1	1	208	MSTRG.20148	.	21.1923	1.76295	27.4327	2.26709	14.7524	1.34641	5.34135	0.574657	6.12981	0.638789	9.6875	1.05416	6.0625	0.540019	6.51923	0.657484	4.28846	0.389882	1.44231	0.159872	1.32692	0.164566	8.80288	0.724392
59075	j	novel	-1.01282	-0.0720896	chrB01	+	1680661	1683777	MSTRG.20188.1	4	1170	MSTRG.20188	LOC107615942	38.0505	3.16535	38.8649	3.21187	63.9764	5.83893	40.5434	4.36193	1.54147	0.160638	2.17123	0.236266	48.6165	4.33053	41.857	4.2214	44.583	4.05323	0.344065	0.038138	0.551414	0.068387	0.25641	0.0211
59102	u	novel	-1.19518	-0.147456	chrB01	-	1784799	1785238	MSTRG.20203.1	1	440	MSTRG.20203	.	0	0	0	0	0	0	0	0	0.340909	0.035526	0.153409	0.016693	0	0	16.8273	1.69708	25.2273	2.29352	0.153409	0.017005	0	0	0	0
59141	u	novel	-1.15966	-0.0004096	chrB01	-	2080685	2081119	MSTRG.20218.1	1	435	MSTRG.20218	.	72.2368	6.00924	75.554	6.24393	99.6632	9.09596	103.644	11.1507	71.5057	7.45164	92.4552	10.0607	0.344828	0.030716	0.344828	0.034777	0	0	0.344828	0.038222	0	0	0	0
59323	j	novel	-1.01857	-0.0356352	chrB01	-	3273522	3275895	MSTRG.20262.2	3	486	MSTRG.20262	LOC107644187	25.4561	2.11764	27.2985	2.256	28.2929	2.5822	31.4478	3.38336	28.3365	2.95296	18.0835	1.96778	14.5843	1.2991	21.9733	2.21607	30.0353	2.73063	27.6947	3.06981	31.3938	3.89348	33.3824	2.74705
59368	j	novel	-1.12297	-0.018432	chrB01	+	3585626	3589519	MSTRG.20271.4	3	3622	MSTRG.20271	LOC107645932	19.3789	1.61209	25.7076	2.12453	12.4585	1.13705	17.0722	1.83674	25.8398	2.69278	24.3345	2.64799	17.7212	1.57852	4.78565	0.482647	7.02508	0.63868	3.20471	0.355226	2.41991	0.300119	8.34398	0.686628
59369	j	novel	-1.09027	-0.0376832	chrB01	+	3585647	3589425	MSTRG.20271.6	2	3685	MSTRG.20271	LOC107645932	18.0839	1.50436	23.4365	1.93684	15.7981	1.44185	9.7856	1.0528	8.64778	0.901188	12.0856	1.31512	4.52627	0.403179	1.5857	0.159922	3.36938	0.306324	1.97047	0.218417	1.40498	0.174246	10.9532	0.901342
59358	i	novel	-1.08395	-0.0458752	chrB01	+	3537521	3539082	MSTRG.20273.1	3	1155	MSTRG.20273	LOC107645932	11.3936	0.947815	17.5105	1.4471	9.17285	0.837178	3.8866	0.418146	8.35423	0.870597	7.92739	0.862631	4.21393	0.375357	13.7818	1.38994	10.0403	0.912808	6.76114	0.749438	4.56329	0.565943	2.09064	0.17204
59359	i	novel	-1.05815	-0.0466944	chrB01	+	3537603	3539233	MSTRG.20273.2	3	1359	MSTRG.20273	LOC107645932	23.7417	1.97502	19.7259	1.63019	25.0417	2.28548	14.3804	1.54713	7.54892	0.786675	7.17021	0.780238	15.3657	1.3687	4.33362	0.437058	9.3846	0.853194	11.0494	1.22477	7.52497	0.933253	18.1591	1.49432
59396	j	novel	-1.25302	-0.0688128	chrB01	-	3750917	3754138	MSTRG.20284.2	3	479	MSTRG.20284	LOC107644544	0	0	0	0	15.9436	1.45513	0	0	0	0	0	0	0	0	0	0	0	0	0	0	0.875691	0.108604	0	0
59397	j	novel	-1.28326	-0.0708608	chrB01	-	3753317	3754159	MSTRG.20284.3	2	547	MSTRG.20284	LOC107644544	4.01593	0.334078	0	0	0.301344	0.027503	0	0	3.17763	0.331142	0.959823	0.104445	0	0	0	0	0	0	0	0	0	0	0.396748	0.032649
59418	u	novel	-1.02839	-0.0004096	chrB01	-	4076405	4076713	MSTRG.20299.1	2	217	MSTRG.20299	.	9.61751	0.800062	17.6682	1.46013	9.4447	0.861989	1.22581	0.13188	6.56682	0.684331	2.07373	0.225657	0	0	0	0	0	0	2.76498	0.306484	0	0	0	0
59422	u	novel	-1.21291	-0.036864	chrB01	+	4150255	4151297	MSTRG.20301.1	1	1043	MSTRG.20301	.	76.9012	6.39727	77.2215	6.38173	56.1083	5.12084	35.5072	3.8201	38.7546	4.03862	31.6798	3.44729	86.2924	7.68653	63.5417	6.40837	81.0709	7.3705	21.4286	2.37525	22.4784	2.78779	25.5887	2.1057
5853	u	novel	-1.19632	-0.0479232	chrA01	-	105415329	105415548	MSTRG.2031.1	1	220	MSTRG.2031	.	14.7227	1.22476	23.7803	1.96525	19.5909	1.788	38.575	4.15015	0	0	0	0	0	0	20.7477	2.09247	17.8136	1.61951	18.0682	2.00277	14.9864	1.85862	19.5818	1.61139
59474	u	novel	-1.32208	-0.0004096	chrB01	-	4727601	4728338	MSTRG.20312.1	2	643	MSTRG.20312	.	0	0	0	0	0.525661	0.047975	2.65037	0.285144	1e-06	0	3.50222	0.3811	0	0	0	0	0.466563	0.042417	8.014	0.888311	13.409	1.663	9.13219	0.751491
59477	u	novel	-1.44175	-0.118784	chrB01	-	4771605	4771967	MSTRG.20313.1	1	363	MSTRG.20313	.	34.2529	2.84943	25.2625	2.08774	31.4217	2.86776	5.76151	0.619862	7.73396	0.805959	4.7477	0.516629	19.0373	1.69575	20.5171	2.06921	18.4225	1.67487	10.9229	1.21074	12.6967	1.57465	10.6356	0.87521
59487	u	novel	-1.2939	-0.0172032	chrB01	-	4915587	4916298	MSTRG.20317.1	2	451	MSTRG.20317	.	2.47007	0.20548	16.7783	1.38659	5.4789	0.500043	0	0	0	0	0	0	0.665188	0.059252	0.665188	0.067086	0.332594	0.030238	0	0	0	0	0	0
59518	u	novel	-1.52722	-0.0069632	chrB01	+	5102874	5104113	MSTRG.20327.1	2	548	MSTRG.20327	.	11.7986	0.981501	20.7938	1.71844	12.7905	1.16735	9.34124	1.00499	6.81524	0.710218	11.8594	1.2905	8.59574	0.765668	8.86679	0.894242	5.22244	0.474794	5.30038	0.58752	0.637332	0.079042	3.65078	0.300424
59535	u	novel	-1.36535	-0.12288	chrB01	-	5383460	5383797	MSTRG.20335.1	2	261	MSTRG.20335	.	2.29885	0.191237	0.574713	0.047495	2.32096	0.211826	3.51341	0.377996	2.27267	0.236836	0.823814	0.089645	3.36186	0.299459	18.3525	1.8509	4.40216	0.400219	4.30268	0.47693	6.88506	0.85389	4.82562	0.397102
59579	u	novel	-1.13576	-0.0004096	chrB01	+	5642379	5643030	MSTRG.20348.1	2	482	MSTRG.20348	.	7.11411	0.591809	5.5529	0.458903	8.21058	0.749355	9.14938	0.984351	3.73651	0.389383	7.45643	0.811384	8.40249	0.748454	8.07676	0.814566	5.77386	0.524926	13.6929	1.51779	15.0674	1.86867	14.6172	1.20286
59573	j	novel	-1.01226	-0.0643072	chrB01	-	5628958	5632103	MSTRG.20349.1	5	1866	MSTRG.20349	LOC107644990	74.1356	6.16719	66.671	5.50982	65.0569	5.93755	99.3173	10.6852	66.2974	6.90887	96.527	10.5037	202.984	18.0809	144.781	14.6016	144.34	13.1226	103.378	11.4589	95.5691	11.8526	143.442	11.8039
59574	j	novel	-1.00369	-0.0626688	chrB01	-	5628958	5632103	MSTRG.20349.2	6	1651	MSTRG.20349	LOC107644990	29.8204	2.4807	34.6372	2.86248	41.2401	3.76386	48.5662	5.22507	77.5656	8.08314	26.4412	2.87724	59.5561	5.30498	71.2064	7.18138	69.6836	6.33523	36.3233	4.02626	23.685	2.93743	31.0497	2.55509
59575	j	novel	-1.03436	-0.0647168	chrB01	-	5628974	5632065	MSTRG.20349.3	3	2755	MSTRG.20349	LOC107644990	2.58754	0.215252	2.75202	0.227432	9.61796	0.877802	19.1164	2.05667	20.1309	2.09785	21.9035	2.38347	2.99025	0.266357	5.94873	0.599948	5.70577	0.518735	4.42349	0.490321	3.12996	0.388181	4.44633	0.36589
59576	j	novel	-1.00557	-0.0643072	chrB01	-	5629002	5632021	MSTRG.20349.5	5	1695	MSTRG.20349	LOC107644990	0	0	0	0	0	0	0	0	0	0	0	0	0	0	0	0	0	0	0	0	0	0	9.70586	0.798698
59578	j	novel	-1.00905	-0.0643072	chrB01	-	5629010	5632103	MSTRG.20349.6	5	1780	MSTRG.20349	LOC107644990	0	0	0	0	0	0	0	0	0	0	1.58819	0.172821	0	0	0	0	23.916	2.1743	0.458038	0.050771	0	0	0	0
59589	j	novel	-1.11255	-0.088064	chrB01	+	5749623	5752776	MSTRG.20353.2	4	2852	MSTRG.20353	LOC107645026	17.6107	1.465	16.4348	1.3582	0	0	32.8896	3.53848	32.6902	3.40665	40.7725	4.43673	0	0	0	0	14.6834	1.33493	0	0	4.22738	0.524283	4.58813	0.377558
59590	u	novel	-1.14248	-0.045056	chrB01	-	5751423	5752050	MSTRG.20354.1	1	628	MSTRG.20354	.	1.43312	0.119219	1.59713	0.13199	0	0	0	0	12.9315	1.3476	0	0	0.597134	0.05319	1.43312	0.144535	1.19427	0.108576	1.19427	0.132379	0.238853	0.029623	0.477707	0.039311
59620	j	novel	-1.14012	-0.0004096	chrB01	+	6086153	6093852	MSTRG.20363.1	3	1921	MSTRG.20363	LOC107611051	29.0386	2.41566	22.3756	1.84916	16.5887	1.514	10.506	1.1303	14.4709	1.50801	8.50097	0.925047	1.56011	0.138967	8.43014	0.850205	9.1253	0.82962	6.88403	0.76306	9.8774	1.225	7.6715	0.63129
59668	j	novel	-1.18056	-0.0581632	chrB01	-	6475708	6478249	MSTRG.20381.3	4	528	MSTRG.20381	LOC107612955	8.42827	0.701132	0.361234	0.029853	17.8074	1.62522	0.295885	0.031833	0.46306	0.048256	0.183229	0.019938	12.7289	1.13383	12.3834	1.2489	0.129588	0.011781	0	0	11.8764	1.47292	16.6964	1.37396
59755	u	novel	-1.06852	-0.0004096	chrB01	-	7766285	7766619	MSTRG.20418.1	1	335	MSTRG.20418	.	1251.44	104.105	1473.5	121.773	1167.89	106.589	856.284	92.1247	975.922	101.701	993.546	108.114	775.522	69.0799	628.725	63.4089	752.86	68.4456	366.693	40.646	385.075	47.7573	681.767	56.1028
59791	u	novel	-1.22088	-0.0417792	chrB01	+	8178075	8179003	MSTRG.20434.1	1	929	MSTRG.20434	.	28.732	2.39016	27.1582	2.24441	25.4187	2.31989	0	0	17.4499	1.81846	11.3391	1.23388	9.10764	0.811266	4.34446	0.438152	5.82131	0.52924	4.19806	0.465334	4.42088	0.548281	5.15393	0.424118
59797	u	novel	-1.39347	-0.0004096	chrB01	+	8300681	8300885	MSTRG.20435.1	1	205	MSTRG.20435	.	0	0	0	0	0	0	0	0	0	0	0	0	0	0	0	0	0	0	46.0976	5.10968	0	0	53.0984	4.36948
59808	j	novel	-1.02056	-0.016384	chrB01	-	8458210	8459654	MSTRG.20438.1	2	777	MSTRG.20438	LOC107616437	20.0556	1.66839	30.4176	2.51377	21.09	1.92482	12.6384	1.35972	3.36692	0.350868	7.61749	0.828909	5.18442	0.461804	4.46075	0.44988	1.26486	0.114994	6.84658	0.758908	7.56069	0.937682	7.67681	0.631727
59882	j	novel	-1.27926	-0.059392	chrB01	+	9407631	9411539	MSTRG.20461.1	5	992	MSTRG.20461	LOC107622172	0	0	49.2149	4.06722	0	0	0	0	0.988474	0.103009	1.0145	0.110394	0	0	0	0	0	0	0.015083	0.001672	0	0	0	0
59884	j	novel	-1.28484	-0.057344	chrB01	+	9408072	9411592	MSTRG.20461.3	3	1103	MSTRG.20461	LOC107622172	15.0354	1.25077	4.73113	0.39099	19.8798	1.81437	19.7148	2.12105	13.7285	1.43065	5.5453	0.603421	1.66257	0.148094	2.9837	0.300916	2.78944	0.2536	24.2991	2.69344	7.97906	0.989569	21.4469	1.76487
59891	u	novel	-1.00233	-0.0610304	chrB01	+	9550575	9554188	MSTRG.20463.1	2	3499	MSTRG.20463	.	45.4919	3.78438	46.2679	3.82367	40.4213	3.68913	30.0054	3.22818	28.7675	2.99787	34.13	3.71392	29.7019	2.64571	22.8153	2.30099	28.1418	2.55849	16.7937	1.8615	14.386	1.78416	19.7191	1.62269
59906	j	novel	-1.20439	-0.065536	chrB01	-	9766859	9767729	MSTRG.20466.1	2	603	MSTRG.20466	LOC107616492	12.91	1.07395	18.7038	1.54572	20.1148	1.83582	26.1144	2.80956	20.7783	2.16532	28.5857	3.1106	1e-06	0	0	0	1.34522	0.122299	0	0	0	0	0	0
59911	i	novel	-1.10633	-0.0237568	chrB01	-	9826566	9827804	MSTRG.20468.1	1	1239	MSTRG.20468	LOC107623233	32.632	2.71459	33.0065	2.72772	28.6804	2.61757	17.5545	1.88863	14.9621	1.5592	13.6287	1.48303	19.1889	1.70925	13.5278	1.36432	16.4407	1.49469	19.1283	2.12028	11.5964	1.4382	21.2583	1.74935
59924	j	novel	-1.04098	-0.0172032	chrB01	-	9920303	9927714	MSTRG.20472.5	7	1825	MSTRG.20472	LOC107623654	20.5181	1.70686	25.5068	2.10793	6.38376	0.582626	1.94644	0.209411	7.46804	0.778247	7.80798	0.849639	14.0918	1.25523	14.4525	1.45758	0	0	10.1955	1.13011	6.11746	0.758693	13.9554	1.1484
59991	i	novel	-1.40529	-0.135168	chrB01	+	10689268	10689918	MSTRG.20494.1	1	651	MSTRG.20494	LOC107646191	0	0	0	0	0	0	0	0	0	0	0	0	0	0	0	0	0	0	1253.58	138.953	809.569	100.403	1446.81	119.059
60005	u	novel	-1.0983	-0.008192	chrB01	+	10936550	10937330	MSTRG.20501.1	1	781	MSTRG.20501	.	8.14981	0.677967	7.95006	0.657009	9.44174	0.861719	15.2266	1.63818	12.2894	1.28068	11.6543	1.26818	24.5525	2.18702	21.4302	2.1613	15.452	1.40481	0.576184	0.063867	0.960307	0.119098	0.558259	0.045939
60025	j	novel	-1.00238	-0.008192	chrB01	-	11043258	11047318	MSTRG.20505.1	5	1197	MSTRG.20505	LOC107624990	38.114	3.17063	16.7384	1.38329	16.6532	1.51988	15.5232	1.67009	26.9617	2.80969	17.5243	1.90693	12.2959	1.09526	20.3022	2.04754	8.88052	0.807365	9.77869	1.08392	5.97631	0.741187	15.0574	1.23907
60031	u	novel	-1.26021	-0.02048	chrB01	+	11161782	11162001	MSTRG.20506.1	1	220	MSTRG.20506	.	19.1898	1.59636	31.2952	2.5863	17.8654	1.63052	0	0	7.19124	0.749402	0	0	2.95303	0.263042	2.04364	0.206107	3.5503	0.322773	0	0	0.568182	0.070466	1.44091	0.118573
60065	u	novel	-1.17664	-0.032768	chrB01	-	11621061	11621459	MSTRG.20517.1	1	399	MSTRG.20517	.	18.4762	1.537	23.9524	1.97947	0	0	0	0	9.62406	1.00293	6.35338	0.691354	6.61654	0.58937	5.87469	0.59248	0.75188	0.068357	2.25564	0.250026	3.74186	0.464068	4.42105	0.36381
60092	u	novel	-1.09882	-0.004096	chrB01	-	11982656	11983995	MSTRG.20531.1	1	1340	MSTRG.20531	.	29.8149	2.48025	27.8522	2.30176	27.65	2.52353	21.8134	2.34683	19.5388	2.03615	16.2276	1.76583	0	0	16.1843	1.63224	14.4321	1.31208	0	0	19.9933	2.47958	0	0
60118	u	novel	-1.10257	-0.0004096	chrB01	-	12630606	12630993	MSTRG.20540.1	1	388	MSTRG.20540	.	20.2474	1.68434	18.4025	1.52082	27.7216	2.53007	38.1423	4.1036	36.323	3.78523	31.7204	3.45171	41.073	3.65859	33.4822	3.37678	51.7517	4.70496	21.5206	2.38545	12.3534	1.53207	20.8753	1.71784
60159	x	novel	-1.32353	-0.0004096	chrB01	+	13234410	13234706	MSTRG.20553.1	1	297	MSTRG.20553	LOC107616661	0	0	1.0101	0.083477	9.3468	0.853054	43.6448	4.69559	16.0471	1.67228	29.2323	3.18096	0	0	0.50505	0.050936	1.78114	0.161931	0	0	0	0	0	0
60162	u	novel	-1.07689	-0.04096	chrB01	-	13303317	13303922	MSTRG.20555.1	1	606	MSTRG.20555	.	8.66337	0.720689	5.88944	0.486715	15.4785	1.41268	0	0	0	0	0	0	0	0	9.87624	0.996049	9.63036	0.875537	0	0	0	0	0	0
60295	u	novel	-1.33358	-0.0004096	chrB01	-	14831411	14831677	MSTRG.20582.1	1	267	MSTRG.20582	.	12.9213	1.0749	0	0	11.4944	1.04906	5.00375	0.538336	0	0	4.48315	0.487841	12.764	1.13696	8.32959	0.840064	16.8989	1.53635	0	0	2.23596	0.277305	4.35955	0.358749
60385	j	novel	-1.167	-0.0278528	chrB01	-	16316117	16317597	MSTRG.20612.1	2	1006	MSTRG.20612	LOC107626433	28.9738	2.41027	27.4261	2.26654	17.5138	1.59843	12.8307	1.38041	8.92485	0.930062	17.0976	1.8605	4.03785	0.359673	5.38925	0.543522	2.18083	0.198268	12.4175	1.37641	15.0929	1.87183	16.1634	1.33009
60463	u	novel	-1.35704	-0.0004096	chrB01	-	17585035	17585598	MSTRG.20632.1	1	564	MSTRG.20632	.	2.94306	0.244827	2.13125	0.17613	15.29	1.39547	17.3983	1.87182	0	0	11.1796	1.21653	1.87523	0.167037	2.92572	0.295067	3.75263	0.341168	3.75443	0.41616	0	0	0	0
60476	u	novel	-1.14757	-0.0004096	chrB01	+	17629722	17630000	MSTRG.20635.1	1	279	MSTRG.20635	.	3.81243	0.317148	0	0	20.5721	1.87755	0	0	0	0	0	0	0.402628	0.035864	1.05615	0.106516	1.20968	0.109977	0	0	0	0	0	0
60538	u	novel	-1.31225	-0.0004096	chrB01	-	18647518	18648621	MSTRG.20646.1	2	299	MSTRG.20646	.	222.426	18.5032	183.556	15.1694	215.375	19.6566	25.0068	2.6904	147.278	15.3479	110.755	12.052	38.0237	3.38697	40.8757	4.12244	42.685	3.88067	41.3105	4.57906	14.4434	1.79129	17.3258	1.42574
60554	u	novel	-1.03839	-0.02048	chrB01	-	19041669	19045409	MSTRG.20652.1	2	750	MSTRG.20652	.	2.32931	0.193771	0	0	4.68957	0.428003	2.37213	0.25521	7.22667	0.753093	1.34509	0.146368	0	0	0.508019	0.051235	0	0	0.572398	0.063447	0	0	1.55734	0.128154
60555	u	novel	-1.02866	-0.012288	chrB01	-	19042431	19045402	MSTRG.20652.2	2	683	MSTRG.20652	.	4.54322	0.377941	11.082	0.915837	3.68202	0.336047	1.79147	0.192738	0.37084	0.038645	8.38384	0.912302	6.24524	0.556297	6.10613	0.615822	7.82138	0.711074	4.11669	0.456314	2.17862	0.270195	4.33235	0.35651
60577	j	novel	-1.12312	-0.016384	chrB01	+	19738920	19745387	MSTRG.20660.5	4	2115	MSTRG.20660	LOC107627046	11.8877	0.988913	6.26844	0.518036	16.7559	1.52926	21.381	2.3003	19.2169	2.00259	20.0251	2.17906	8.12633	0.723855	16.9344	1.70788	26.0912	2.37206	16.5019	1.82916	16.2025	2.00945	9.49306	0.781187
60578	j	novel	-1.08329	-0.012288	chrB01	+	19738923	19745173	MSTRG.20660.6	5	1140	MSTRG.20660	LOC107627046	0	0	7.62992	0.630551	0.959745	0.087593	0	0	2.57514	0.268356	0.351309	0.038228	32.0505	2.85491	0	0	0	0	0.577801	0.064046	0	0	4.45637	0.366716
60589	u	novel	-1.06097	-0.0004096	chrB01	+	19972599	19973092	MSTRG.20663.1	1	494	MSTRG.20663	.	19.9798	1.66208	16.3947	1.35489	14.6457	1.33667	12.5769	1.35311	6.5668	0.684329	10.164	1.10601	13.9939	1.24651	14.2267	1.43481	12.0445	1.09502	8.50202	0.942406	3.29352	0.408465	9.45344	0.777927
60618	j	novel	-1.33602	-0.0352256	chrB01	-	20663691	20666575	MSTRG.20672.1	2	1045	MSTRG.20672	LOC107627172	29.9828	2.49421	19.2783	1.5932	15.4045	1.40592	9.35187	1.00614	15.9885	1.66617	9.43404	1.02658	16.292	1.45121	12.5402	1.26472	17.1848	1.56234	9.90431	1.09784	0.314946	0.03906	10.7904	0.887948
60619	j	novel	-1.1231	-0.0352256	chrB01	-	20663811	20666556	MSTRG.20672.2	3	764	MSTRG.20672	LOC107627172	0	0	4.58652	0.379039	3.9531	0.360787	5.31138	0.571434	0	0	5.03198	0.547563	5.42678	0.483392	0.422957	0.042656	0.254818	0.023167	0	0	16.4056	2.03464	0	0
60635	x	novel	-1.3973	-0.0004096	chrB01	+	20998811	20999114	MSTRG.20678.1	1	304	MSTRG.20678	LOC107627216	0.986842	0.082093	0	0	0	0	14.7336	1.58513	4.125	0.429868	0	0	0	0	0	0	0	0	0.986842	0.109386	0	0	0	0
60651	u	novel	-1.25742	-0.0344064	chrB01	-	21368940	21372323	MSTRG.20685.1	3	1151	MSTRG.20685	.	13.4297	1.11719	25.8907	2.13966	24.3116	2.21885	16.7441	1.80144	7.58437	0.790369	14.3086	1.55702	46.3128	4.12533	2.28638	0.230588	52.6337	4.78515	26.4353	2.93022	8.4119	1.04325	18.7732	1.54485
60652	u	novel	-1.25447	-0.0344064	chrB01	-	21368967	21372330	MSTRG.20685.2	3	1118	MSTRG.20685	.	10.0916	0.839499	10.2196	0.844571	0	0	0	0	10.1242	1.05505	0	0	0	0	41.2625	4.16145	0	0	11.0849	1.22871	25.5402	3.16751	49.2219	4.05049
60684	u	novel	-1.19567	-0.0004096	chrB01	+	22157413	22159998	MSTRG.20691.1	2	474	MSTRG.20691	.	45.1567	3.7565	51.8186	4.28238	43.7307	3.99116	40.8106	4.39067	49.9578	5.20612	55.9496	6.08825	48.3267	4.30471	34.4648	3.47588	40.6873	3.69905	88.0025	9.75462	89.9403	11.1545	96.3902	7.93198
60685	u	novel	-1.39238	-0.0004096	chrB01	-	22157539	22159917	MSTRG.20692.1	2	267	MSTRG.20692	.	7.02279	0.584212	3.21914	0.266036	8.77743	0.801089	10.0973	1.08634	9.73647	1.01464	6.61073	0.719358	6.05444	0.539301	5.34538	0.539098	3.92982	0.357276	8.42579	0.933956	9.31828	1.15566	27.1702	2.23584
60694	j	novel	-1.1884	-0.0638976	chrB01	-	22402316	22406096	MSTRG.20695.3	4	1172	MSTRG.20695	LOC107617193	2.74329	0.228209	0.100897	0.008338	3.20453	0.292467	0.930542	0.100114	3.23478	0.337097	0.777619	0.084618	15.3915	1.37101	22.8549	2.30499	1.33953	0.121783	0	0	0.026541	0.003292	8.54003	0.702761
60761	u	novel	-1.29099	-0.0729088	chrB01	-	23735858	23736728	MSTRG.20711.1	2	758	MSTRG.20711	.	17.0858	1.42133	17.846	1.47483	6.35326	0.579843	2.55102	0.274456	3.72682	0.388373	4.30189	0.468117	18.4796	1.64607	15.5994	1.57324	18.1358	1.6488	0.879152	0.09745	3.09787	0.384201	2.3622	0.194386
60762	u	novel	-1.30186	-0.053248	chrB01	-	23740224	23742565	MSTRG.20712.1	2	2229	MSTRG.20712	.	29.5146	2.45526	26.1198	2.15859	25.153	2.29564	16.3466	1.75867	17.2162	1.79411	16.8596	1.8346	45.2907	4.03428	39.3914	3.97274	46.548	4.23187	8.20996	0.910032	10.2275	1.26842	15.1907	1.25005
60764	x	novel	-1.16808	-0.0004096	chrB01	+	23959557	23959838	MSTRG.20714.1	1	282	MSTRG.20714	LOC107627595	30.4149	2.53016	26.4574	2.18649	29.6383	2.705	36.4078	3.91699	35.7021	3.72053	44.4645	4.83848	15.4007	1.37182	8.37234	0.844376	14.9752	1.36146	12.5	1.38556	6.38298	0.791622	19.5177	1.60612
60829	u	novel	-1.17451	-0.0004096	chrB01	+	24941529	24941804	MSTRG.20726.1	1	276	MSTRG.20726	.	0	0	7.95807	0.65767	11.463	1.04619	0	0	17.1636	1.78862	16.1297	1.75517	5.7971	0.516379	4.34783	0.438491	3.71377	0.337634	15.7814	1.74929	13.4647	1.6699	17.7732	1.46257
60838	u	novel	-1.0885	-0.069632	chrB01	-	25076536	25077190	MSTRG.20729.1	1	655	MSTRG.20729	.	2.86565	0.238388	1.37405	0.113554	1.34428	0.122688	0	0	1.14504	0.119325	0.644275	0.070108	0	0	3.63511	0.366612	3.11145	0.282875	24.8458	2.75403	31.3221	3.8846	39.0771	3.21567
60860	u	novel	-1.17835	-0.0446464	chrB01	+	25501425	25502267	MSTRG.20734.1	1	843	MSTRG.20734	.	16.4211	1.36604	19.8541	1.64078	20.9609	1.91303	10.9015	1.17286	10.9692	1.1431	0	0	25.1435	2.23967	17.5599	1.77097	0	0	13.7011	1.51869	12.4614	1.54548	15.3594	1.26393
60861	u	novel	-1.0253	-0.0004096	chrB01	-	25544699	25546137	MSTRG.20735.1	3	1118	MSTRG.20735	.	121.933	10.1434	108.06	8.93025	63.2709	5.77454	45.1335	4.85576	51.1115	5.32635	51.6984	5.62565	33.7578	3.00698	30.5321	3.07925	39.3788	3.5801	42.4472	4.70506	19.5531	2.42499	53.3369	4.38911
60878	u	novel	-1.39947	-0.16384	chrB01	-	26175605	26175871	MSTRG.20741.1	1	267	MSTRG.20741	.	32.0498	2.66616	41.5649	3.435	32.0469	2.92482	19.84	2.13452	22.0024	2.29288	18.174	1.97764	25.7122	2.29032	19.8179	1.9987	13.9066	1.26431	6.91507	0.7665	6.91507	0.857612	4.77528	0.392959
60879	u	novel	-1.06304	-0.0065536	chrB01	-	26177608	26177951	MSTRG.20742.1	1	344	MSTRG.20742	.	14.2227	1.18316	18.7224	1.54725	9.52917	0.869698	7.22069	0.776849	2.93329	0.305679	3.80741	0.41431	6.99864	0.623406	7.83043	0.789722	7.03547	0.639624	5.85029	0.648475	4.48256	0.55593	6.60136	0.543228
60883	u	novel	-1.39227	-0.0004096	chrB01	+	26242166	26242368	MSTRG.20745.1	1	203	MSTRG.20745	.	21.0443	1.75064	15.1478	1.25184	23.5714	2.15129	56.6207	6.09163	21.4433	2.23462	45.8325	4.98734	14.4089	1.28347	11.4532	1.15509	19.7685	1.79723	7.38916	0.819051	7.75862	0.96223	9.1133	0.749936
60892	u	novel	-1.09012	-0.0577536	chrB01	-	26797557	26801159	MSTRG.20747.1	2	727	MSTRG.20747	.	38.5076	3.20337	34.9021	2.88438	33.0456	3.01597	22.4319	2.41337	17.2869	1.80147	16.1989	1.7627	41.7013	3.71456	31.1511	3.14168	36.9811	3.36211	11.3801	1.26142	7.06118	0.875733	20.7273	1.70566
60927	i	novel	-1.33423	-0.126566	chrB01	+	27579558	27579893	MSTRG.20756.1	1	336	MSTRG.20756	LOC107628097	30.7113	2.55482	29.2381	2.41629	28.25	2.57829	7.58929	0.816506	20.9732	2.18563	7.13393	0.77629	11.9048	1.06042	13.6548	1.37712	7.14286	0.649387	19.1964	2.12783	13.8393	1.71636	21.6012	1.77757
60941	u	novel	-1.02332	-0.0004096	chrB01	-	28737564	28737781	MSTRG.20760.1	1	218	MSTRG.20760	.	0	0	0.688073	0.056864	17.0275	1.55405	8.39908	0.903629	3.4266	0.357088	3.39602	0.369544	0.218654	0.019477	0	0	0	0	0	0	0	0	0	0
60981	u	novel	-1.33688	-0.0004096	chrB01	-	29990035	29990714	MSTRG.20771.1	1	680	MSTRG.20771	.	3.72917	0.310223	3.47206	0.286938	2.77445	0.253216	22.9712	2.4714	17.157	1.78794	16.0497	1.74648	1.93932	0.172746	1.18036	0.119043	1.27313	0.115745	7.68028	0.85132	3.3372	0.413882	6.13143	0.504558
60982	u	novel	-1.32592	-0.0004096	chrB01	-	29993803	29994316	MSTRG.20772.1	1	514	MSTRG.20772	.	1.5321	0.127453	1.16732	0.096469	9.09572	0.830139	33.6764	3.62313	12.012	1.25178	34.6848	3.77428	0.559339	0.049823	0.97846	0.098681	0.291829	0.026531	2.1644	0.239912	1.18872	0.147425	2.15545	0.177372
60992	u	novel	-1.16447	-0.0004096	chrB01	-	30571019	30571453	MSTRG.20773.1	1	435	MSTRG.20773	.	4.53793	0.377502	0	0	0	0	0	0	0	0	0	0	0	0	0	0	0.689655	0.062699	0.287356	0.031852	0.344828	0.042766	0.086207	0.007094
61104	j	novel	-1.22946	-0.028672	chrB01	-	36002196	36005236	MSTRG.20802.1	2	244	MSTRG.20802	LOC107605499	24.9871	2.07863	20.3402	1.68095	8.63934	0.788487	13.2705	1.42773	2.56661	0.267467	15.418	1.67774	2.0185	0.179798	4.30328	0.433999	7.11066	0.64646	12.5	1.38556	13.2951	1.64887	18.5164	1.52372
61127	u	novel	-1.2306	-0.053248	chrB01	-	36615020	36615273	MSTRG.20804.1	1	254	MSTRG.20804	.	0	0	0	0	0	0	0	0	0	0	0	0	0	0	0	0	0	0	2.95276	0.327298	0	0	0	0
61128	u	novel	-1.36849	-0.0303104	chrB01	-	36623775	36624414	MSTRG.20806.1	1	640	MSTRG.20806	.	0	0	0	0	0	0	0	0	0	0	0	0	0	0	15.5563	1.56889	0	0	0	0	0	0	0	0
61129	u	novel	-1.22555	-0.034816	chrB01	-	36631019	36634008	MSTRG.20807.1	3	846	MSTRG.20807	.	36.922	3.07147	44.1235	3.64645	27.0898	2.47241	20.4465	2.19977	19.1986	2.00069	22.9657	2.49905	24.2266	2.15799	19.8915	2.00612	21.7279	1.97538	8.56735	0.949647	8.80733	1.09229	11.3853	0.936903
61145	u	novel	-1.4568	-0.036864	chrB01	-	36826522	36827163	MSTRG.20812.1	1	642	MSTRG.20812	.	0	0	0	0	0	0	0	0	0	0	0	0	0	0	0	0	0	0	47.552	5.2709	34.663	4.29893	48.8531	4.02014
61242	u	novel	-1.53144	-0.0004096	chrB01	-	39938567	39938858	MSTRG.20843.1	1	292	MSTRG.20843	.	29.5856	2.46117	22.2671	1.8402	33.8151	3.0862	11.3071	1.21649	13.3984	1.39625	17.6815	1.92404	9.76027	0.8694	13.839	1.39571	13.5308	1.23014	15.6678	1.7367	3.75685	0.465927	10.8836	0.895612
61248	u	novel	-1.52694	-0.0004096	chrB01	-	39997980	39998186	MSTRG.20844.1	1	207	MSTRG.20844	.	13.3305	1.10894	11.5531	0.954774	12.5592	1.14624	0	0	7.62963	0.795086	13.8723	1.50954	6.08164	0.541724	9.85225	0.99363	5.49517	0.499589	1.81159	0.200806	4.84541	0.600932	2.33382	0.192051
61268	u	novel	-1.18441	-0.0004096	chrB01	-	40581374	40581654	MSTRG.20850.1	1	281	MSTRG.20850	.	0.533808	0.044406	2.95818	0.24447	63.0006	5.74987	43.1121	4.63829	38.9008	4.05386	47.194	5.13549	1.86833	0.166422	0	0	2.13523	0.194123	12.8114	1.42008	16.211	2.01051	12.9146	1.06275
61286	u	novel	-1.21791	-0.03072	chrB01	-	41108658	41110172	MSTRG.20854.1	3	748	MSTRG.20854	.	15.7005	1.3061	13.4317	1.11002	7.78995	0.710965	10.1693	1.09408	2.62486	0.273537	1.97034	0.214406	8.17025	0.727768	11.5026	1.16007	7.89305	0.71759	4.86358	0.539103	2.98008	0.369592	4.50936	0.371076
61371	u	novel	-1.31292	-0.0004096	chrB01	+	43739142	43739407	MSTRG.20880.1	1	266	MSTRG.20880	.	2.52632	0.210159	0.900376	0.074409	32.5784	2.97333	36.2391	3.89884	24.9471	2.59975	31.9389	3.47548	0	0	0.879162	0.088666	1.37406	0.124922	8.96214	0.993407	6.10714	0.757413	7.46992	0.614702
61386	u	novel	-1.123	-0.0004096	chrB01	-	44345216	44345547	MSTRG.20885.1	1	332	MSTRG.20885	.	0	0	5.05121	0.417441	17.2741	1.57655	20.8163	2.23955	11.7244	1.2218	36.6852	3.99196	4.06626	0.362204	2.48494	0.250614	3.38855	0.308068	7.45482	0.826329	7.60241	0.942857	4.54518	0.374024
61404	u	novel	-1.03568	-0.0684032	chrB01	-	45103430	45103815	MSTRG.20891.1	1	386	MSTRG.20891	.	31.5203	2.62211	30.7668	2.54263	24.7798	2.26158	15.1291	1.62769	19.1826	1.99903	17.9935	1.95799	21.4896	1.9142	20.6813	2.08578	26.3377	2.39447	18.8472	2.08911	10.2332	1.26913	13.1718	1.08391
61449	u	novel	-1.35044	-0.0278528	chrB01	-	47022239	47022652	MSTRG.20907.1	1	414	MSTRG.20907	.	364.049	30.2846	530.903	43.8749	343.025	31.3069	210.393	22.6355	124.107	12.9332	132.79	14.4498	286.224	25.4955	389.287	39.2608	233.395	21.2189	71.6546	7.94255	62.81	7.78975	104.972	8.63821
61486	u	novel	-1.28702	-0.0004096	chrB01	+	48714869	48715216	MSTRG.20911.1	1	348	MSTRG.20911	.	1.6796	0.139723	1.61638	0.133581	14.7693	1.34794	43.4965	4.67964	18.1358	1.88994	35.5761	3.87127	1.54454	0.13758	0.933908	0.094187	2.58082	0.234633	5.9181	0.655992	3.6796	0.456347	3.96695	0.326442
61566	j	novel	-1.0544	-0.08192	chrB01	-	51218519	51220918	MSTRG.20934.1	2	1894	MSTRG.20934	LOC107618004	0.52635	0.043786	14.6607	1.21159	11.6615	1.06431	11.6988	1.25864	10.241	1.06722	14.6614	1.59541	2.78875	0.248409	6.5979	0.665418	1.10472	0.100435	1.38249	0.153242	0.887509	0.11007	1.84896	0.152152
61595	u	novel	-1.09945	-0.024576	chrB01	-	52268267	52268571	MSTRG.20944.1	1	305	MSTRG.20944	.	23.5869	1.96215	40.6754	3.36149	28.5148	2.60245	10.4918	1.12878	16.6525	1.73536	22.5148	2.44998	27.1639	2.41964	0	0	20.0918	1.82663	12.7869	1.41736	15.118	1.87495	12.0623	0.99261
61619	i	novel	-1.21099	-0.0290816	chrB01	-	53446726	53447297	MSTRG.20952.1	1	572	MSTRG.20952	LOC107630493	14.0997	1.17292	16.2657	1.34423	18.9825	1.73248	0	0	0	0	1.90746	0.207563	0	0	13.2552	1.33683	0	0	0	0	0	0	0	0
61620	u	novel	-1.05679	-0.0004096	chrB01	+	53457942	53458221	MSTRG.20953.1	1	280	MSTRG.20953	.	95.8202	7.9711	61.658	5.09554	98.1143	8.95459	77.0548	8.29006	75.7173	7.89052	58.3785	6.35255	55.8464	4.97454	63.9962	6.45421	72.2068	6.56463	51.6964	5.73029	41.956	5.20341	57.0465	4.69437
61742	j	novel	-1.20575	-0.0237568	chrB01	+	60354759	60356530	MSTRG.20983.1	3	904	MSTRG.20983	LOC107618225	9.23009	0.767833	12.2258	1.01036	7.57301	0.691165	1.83481	0.197401	2.05679	0.214338	2.21165	0.240665	5.95098	0.530086	7.41012	0.747333	7.47225	0.679334	10.5412	1.16844	11.0783	1.37393	21.2109	1.74545
61845	u	novel	-1.00334	-0.0569344	chrB01	-	65297655	65298185	MSTRG.21009.1	1	531	MSTRG.21009	.	0	0	0	0	0	0	0	0	0	0	23.4934	2.55647	0	0	0	0	0	0	0	0	0	0	0	0
61877	u	novel	-1.21025	-0.038912	chrB01	-	68675047	68675510	MSTRG.21015.1	1	464	MSTRG.21015	.	17.0562	1.41887	18.2089	1.50482	15.6783	1.43091	10.7592	1.15755	13.6339	1.42079	0	0	3.98631	0.355082	3.36268	0.339137	3.82963	0.348168	0	0	0	0	0.080819	0.006651
61878	u	novel	-1.37758	-0.0626688	chrB01	-	68676025	68676341	MSTRG.21017.1	1	317	MSTRG.21017	.	13.4656	1.12018	24.7981	2.04936	11.6395	1.06231	3.82779	0.411819	1.96372	0.20464	2.80673	0.305419	2.3306	0.207599	1.3452	0.135668	1.37224	0.124756	0	0	0	0	0.094637	0.007788
61880	u	novel	-1.48682	-0.0475136	chrB01	-	68692515	68692874	MSTRG.21018.1	1	360	MSTRG.21018	.	1.40503	0.116881	4.11336	0.339936	1.13667	0.10374	1.96759	0.211687	2.54815	0.265543	2.94815	0.320808	54.1424	4.82275	50.6586	5.10907	60.2806	5.48036	0	0	0.124074	0.015388	0	0
61879	u	novel	-1.25159	-0.0380928	chrB01	-	68689664	68691833	MSTRG.21019.1	2	1323	MSTRG.21019	.	33.3018	2.77031	37.3647	3.08789	26.076	2.37988	16.4695	1.77189	20.4584	2.13198	20.0826	2.18533	951.272	84.7348	909.866	91.7627	960.205	87.2962	2.47362	0.274188	2.90718	0.360551	6.09597	0.501639
61886	u	novel	-1.24952	-0.0110592	chrB01	-	68740847	68741502	MSTRG.21020.1	1	656	MSTRG.21020	.	95.6594	7.95772	168.717	13.9431	78.4277	7.15785	41.2198	4.4347	42.5238	4.43142	45.7313	4.97633	352.806	31.4263	300.358	30.292	353.207	32.1115	9.21174	1.02107	12.2085	1.51411	13.6329	1.12185
61881	u	novel	-1.55729	-0.0536576	chrB01	+	68725469	68731920	MSTRG.21022.1	3	574	MSTRG.21022	.	13.9774	1.16276	0	0	13.5733	1.23879	0	0	0	0	20.5347	2.23452	31.2321	2.78201	118.138	11.9146	388.364	35.3078	0.020056	0.002223	0	0	0	0
61885	u	novel	-1.27743	-0.0004096	chrB01	+	68730924	68731926	MSTRG.21022.3	2	225	MSTRG.21022	.	36.3184	3.02125	64.1611	5.30239	29.7545	2.7156	105.984	11.4024	78.0697	8.13567	15.3904	1.67474	275.577	24.5471	216.387	21.8233	40.9728	3.72501	5.11719	0.567215	13.3325	1.65351	33.6978	2.773
61883	u	novel	-1.28989	-0.0458752	chrB01	-	68725811	68732218	MSTRG.21023.1	3	1221	MSTRG.21023	.	195.527	16.2655	203.367	16.8066	144.968	13.2308	201.304	21.6577	231.658	24.1412	247.423	26.9238	8106.7	722.107	4736.05	477.645	7596.14	690.597	26.5101	2.93851	11.02	1.36671	19.3341	1.59101
61884	u	novel	-1.34822	-0.0274432	chrB01	-	68725812	68731401	MSTRG.21023.2	2	1149	MSTRG.21023	.	0	0	0	0	0	0	0	0	0	0	0	0	0	0	141.26	14.2464	97.5932	8.87261	0	0	0	0	16.0326	1.31933
61888	u	novel	-1.34089	-0.016384	chrB01	-	68751027	68751442	MSTRG.21024.1	1	416	MSTRG.21024	.	33.7883	2.81079	50.3591	4.16177	34.7761	3.17391	301.488	32.4361	308.198	32.1175	337.278	36.7015	1504.86	134.046	1626.79	164.067	1788.36	162.587	3.0649	0.339729	2.41386	0.299368	7.16539	0.589642
61889	u	novel	-1.34359	-0.0356352	chrB01	-	68765973	68766824	MSTRG.21025.1	1	852	MSTRG.21025	.	0	0	189.849	15.6895	0	0	71.9546	7.74135	82.5716	8.60481	0	0	0	0	0	0	0	0	30.1612	3.34322	22.0216	2.73114	42.6629	3.51074
61890	u	novel	-1.46358	-0.077824	chrB01	-	68767895	68768330	MSTRG.21026.1	1	436	MSTRG.21026	.	30.4827	2.5358	31.3722	2.59266	20.5797	1.87825	0	0	0	0	20.6552	2.24763	0	0	0	0	0	0	2.95298	0.327323	3.9094	0.484847	5.27408	0.434006
61891	u	novel	-1.34539	-0.0442368	chrB01	-	68775908	68776598	MSTRG.21027.1	1	691	MSTRG.21027	.	67.2909	5.5978	121.543	10.0445	52.7305	4.81256	39.0235	4.19841	51.6971	5.38737	51.5447	5.60892	591.379	52.6773	604.587	60.9744	631.133	57.379	12.1936	1.3516	8.59288	1.0657	19.8873	1.63653
61935	u	novel	-1.12679	-0.0569344	chrB01	-	73467408	73471320	MSTRG.21037.1	3	1141	MSTRG.21037	.	53.2071	4.4262	57.5688	4.7576	48.5276	4.42897	23.7166	2.55159	22.7274	2.36843	24.5925	2.67607	32.0254	2.85267	24.8437	2.50556	30.6744	2.78874	13.135	1.45595	13.7379	1.70379	20.3702	1.67627
61936	u	novel	-1.17604	-0.0004096	chrB01	+	73712373	73712812	MSTRG.21038.1	1	440	MSTRG.21038	.	527.969	43.9207	481.352	39.7798	466.408	42.5676	238.417	25.6505	227.461	23.7038	190.907	20.7739	162.217	14.4495	199.965	20.1671	182.436	16.5861	49.2614	5.46037	49.6045	6.15199	80.2792	6.6062
61937	u	novel	-1.48809	-0.164659	chrB01	+	73713163	73713581	MSTRG.21039.1	1	419	MSTRG.21039	.	28.1265	2.33979	33.0286	2.72955	42.8568	3.91141	20.8043	2.23826	14.2363	1.48357	15.5895	1.6964	13.8986	1.23802	13.6516	1.3768	11.8258	1.07513	9.90453	1.09787	8.83652	1.09591	12.8735	1.05936
61985	u	novel	-1.02648	-0.4096	chrB01	+	75954533	75954745	MSTRG.21049.1	1	213	MSTRG.21049	.	2.8169	0.234333	13.1925	1.09025	7.62911	0.696285	5.32864	0.57329	8.4507	0.880651	7.21127	0.784706	23.6103	2.1031	19.7183	1.98865	16.8638	1.53316	1.40845	0.15612	1.40845	0.174677	4.33803	0.356978
62013	u	novel	-1.35722	-0.02048	chrB01	+	77004138	77004998	MSTRG.21056.1	1	861	MSTRG.21056	.	12.071	1.00417	11.7131	0.967995	16.4824	1.5043	6.49245	0.698501	6.17073	0.643054	6.95993	0.757356	7.13628	0.635666	9.39141	0.947152	5.07317	0.461223	3.91986	0.434497	4.5	0.558093	0	0
62035	u	novel	-1.37439	-0.032768	chrB01	-	78071756	78072057	MSTRG.21059.1	1	302	MSTRG.21059	.	0	0	0	0	0	0	0	0	0	0	0	0	0	0	0	0	0	0	101.708	11.2738	110.035	13.6467	160.332	13.1938
62055	j	novel	-1.16266	-0.0606208	chrB01	-	78973450	78980534	MSTRG.21066.1	4	1296	MSTRG.21066	LOC107631660	0	0	0.154747	0.012789	0.039559	0.00361	0	0	15.8009	1.64662	18.0607	1.9653	0	0	0	0	0	0	0	0	0	0	36.814	3.02944
62124	u	novel	-1.35043	-0.0659456	chrB01	+	80609022	80609416	MSTRG.21075.1	1	395	MSTRG.21075	.	25.5582	2.12614	24.8409	2.0529	20.6504	1.8847	8.87636	0.954978	14.8933	1.55204	9.95692	1.08348	6.64905	0.592266	0	0	6.68354	0.607629	0	0	1.0443	0.129515	0.883544	0.072707
62123	u	novel	-1.49553	-0.0385024	chrB01	+	80604024	80606975	MSTRG.21076.1	3	506	MSTRG.21076	.	29.1123	2.42179	31.1826	2.57699	19.2459	1.75652	24.5513	2.64139	23.7082	2.47064	23.6633	2.57496	1316.82	117.297	1779.33	179.45	1345.24	122.302	3.75083	0.415761	3.53587	0.438521	4.79682	0.394732
62122	u	novel	-1.31561	-0.0548864	chrB01	-	80604024	80605929	MSTRG.21077.1	3	735	MSTRG.21077	.	8.88177	0.738857	14.2728	1.17953	10.363	0.945804	1.66742	0.179392	4.17321	0.434891	5.68029	0.61811	109.85	9.78496	86.1588	8.68938	78.0702	7.09769	0.580848	0.064384	1.66586	0.206601	2.84832	0.234389
62105	u	novel	-1.24439	-0.0208896	chrB01	-	80591309	80591837	MSTRG.21078.1	1	529	MSTRG.21078	.	96.9797	8.06755	89.3576	7.38468	77.717	7.093	638.773	68.7235	743.433	77.4734	710.839	77.3511	2592.52	230.929	2519.79	254.128	2446.91	222.459	26.1531	2.89894	25.9743	3.22136	28.5413	2.34867
62106	o	novel	-1.30707	-0.0135168	chrB01	+	80591535	80595162	MSTRG.21079.1	2	556	MSTRG.21079	LOC107631761	3099.51	257.843	10.6621	0.88114	2594.02	236.749	28902.9	3109.57	33458.8	3486.75	32096	3492.58	166716	14850.3	149678	15095.4	133690	12154.3	123.056	13.6401	137.434	17.0447	85.6791	7.05056
62107	o	novel	-1.30727	-0.0446464	chrB01	+	80591541	80594774	MSTRG.21079.2	2	280	MSTRG.21079	LOC107631761	0	0	0	0	0	0	0.029911	0.003218	0.054726	0.005703	0	0	0	0	0	0	0.105159	0.00956	0	0	0	0	0	0
62109	o	novel	-1.42557	-0.0262144	chrB01	+	80597788	80598805	MSTRG.21080.2	2	761	MSTRG.21080	LOC107631761	0	0	63.2657	5.2284	12.3244	1.12481	0.356365	0.03834	17.4255	1.81592	3.36573	0.366247	138.922	12.3745	132.78	13.3913	448.841	40.806	0.574964	0.063732	0.24137	0.029935	2.83582	0.23336
62116	o	novel	-1.45403	-0.114688	chrB01	+	80598111	80598805	MSTRG.21080.3	2	439	MSTRG.21080	LOC107631761	26.1243	2.17323	30.7005	2.53715	4.82228	0.440115	9.81987	1.05649	15.3039	1.59483	14.2259	1.54801	89.9727	8.01435	67.5231	6.80991	263.223	23.9307	1.56993	0.174019	61.8777	7.67412	0.48371	0.039805
62117	o	novel	-1.45403	-0.114688	chrB01	+	80598111	80598805	MSTRG.21080.4	2	439	MSTRG.21080	LOC107631761	104.952	8.73077	0.360011	0.029752	47.6418	4.34812	0.479397	0.051577	0.157103	0.016372	0.481685	0.052415	0.214963	0.019148	0.162535	0.016392	3119.89	283.642	0.577734	0.064039	0.26605	0.032996	17.4958	1.43973
62118	o	novel	-1.453	-0.217088	chrB01	+	80598117	80598805	MSTRG.21080.5	2	432	MSTRG.21080	LOC107631761	2.69484	0.224179	12.1604	1.00496	117.004	10.6786	0.199288	0.021441	12.4017	1.29238	29.6796	3.22964	373.902	33.3055	154.995	15.6317	370.579	33.6909	0.000253	2.8e-05	0.019429	0.00241	2.87877	0.236895
62110	x	novel	-1.32085	-0.253952	chrB01	-	80597972	80598805	MSTRG.21081.1	2	751	MSTRG.21081	LOC107631761	114.436	9.5197	102.474	8.46867	5.98879	0.546579	34.9932	3.7648	30.5296	3.1815	5.88044	0.639889	87.4279	7.78767	15.2277	1.53576	111.514	10.1382	27.7056	3.07103	20.5209	2.54502	12.0256	0.989594
62111	x	novel	-1.30129	-0.253952	chrB01	-	80597972	80598805	MSTRG.21081.2	2	577	MSTRG.21081	LOC107631761	0	0	0	0	0.465441	0.042479	8.39225	0.902893	9.21934	0.96075	10.3099	1.12189	72.8282	6.4872	54.6404	5.51065	87.831	7.98509	7.90723	0.876477	0	0	17.1491	1.4112
62112	x	novel	-1.30129	-0.065536	chrB01	-	80597972	80598805	MSTRG.21081.3	2	577	MSTRG.21081	LOC107631761	0.392227	0.032629	0.332978	0.027518	0	0	0	0	0.095711	0.009974	0	0	0.028278	0.002519	0	0	78.8088	7.16484	0	0	0	0	0	0
62113	x	novel	-1.29342	-0.49152	chrB01	-	80598105	80598805	MSTRG.21081.4	2	526	MSTRG.21081	LOC107631761	0.571738	0.047562	0.959798	0.07932	2.49221	0.227456	0.6334	0.068145	0.282449	0.029434	0	0	0.213181	0.018989	161.214	16.2589	0	0	0.023527	0.002608	0.063511	0.007877	0	0
62114	x	novel	-1.26821	-0.49152	chrB01	-	80598105	80598805	MSTRG.21081.5	2	444	MSTRG.21081	LOC107631761	0	0	0	0	61.5032	5.61321	0	0	0	0	12.1693	1.32422	25.3522	2.25826	37.6766	3.7998	25.8039	2.34594	0	0	0	0	26.2444	2.15966
62115	x	novel	-1.23568	-0.04096	chrB01	-	80598105	80598805	MSTRG.21081.6	2	446	MSTRG.21081	LOC107631761	0	0	0	0	22.0896	2.01605	10.694	1.15053	0	0	0	0	24.7112	2.20116	37.5491	3.78694	0	0	0	0	0	0	0	0
62119	x	novel	-1.26662	-0.0004096	chrB01	-	80598151	80598805	MSTRG.21081.7	2	399	MSTRG.21081	LOC107631761	50.6792	4.21591	25.6821	2.12242	0	0	13.0479	1.40378	10.9921	1.14549	16.5394	1.79977	15.4295	1.37439	24.3828	2.45908	11.5381	1.04898	7.80176	0.864786	20.0131	2.48204	0	0
62120	x	novel	-1.25494	-0.0004096	chrB01	-	80598151	80598805	MSTRG.21081.8	2	397	MSTRG.21081	LOC107631761	0.253686	0.021104	13.5591	1.12055	0	0	0.01041	0.00112	1.93623	0.201775	18.7457	2.03985	20.7271	1.84627	56.479	5.69608	15.4938	1.40861	0.015482	0.001716	0.071276	0.00884	31.3782	2.58212
62121	x	novel	-1.26636	-0.0004096	chrB01	-	80598151	80598805	MSTRG.21081.9	2	398	MSTRG.21081	LOC107631761	0	0	22.5004	1.85948	0	0	11.2054	1.20556	0	0	8.43589	0.917965	14.7698	1.31563	65.0104	6.55649	8.91577	0.81057	0	0	0	0	0	0
62133	u	novel	-1.30527	-0.0004096	chrB01	+	81566844	81567067	MSTRG.21083.1	1	224	MSTRG.21083	.	0	0	0	0	0	0	0	0	0	0	0	0	0	0	0	0	0	0	13.6719	1.51546	12.1286	1.50419	20.0263	1.64797
62134	u	novel	-1.05857	-0.0004096	chrB01	+	81569099	81569622	MSTRG.21084.1	1	524	MSTRG.21084	.	0	0	0	0	0	0	0	0	0	0	0	0	0	0	0	0	0	0	45.1369	5.0032	25.1683	3.12139	42.5518	3.50161
62144	u	novel	-1.13884	-0.139264	chrB01	+	82679013	82679239	MSTRG.21085.1	1	227	MSTRG.21085	.	2.31277	0.192395	0.660793	0.054609	0	0	0	0	0	0	13.4436	1.46289	0	0	2.11454	0.213257	1.32159	0.120151	0	0	0	0	3.74009	0.307773
62171	u	novel	-1.33753	-0.08192	chrB01	-	86211646	86212511	MSTRG.21088.1	1	866	MSTRG.21088	.	11.4263	0.950531	9.44193	0.780299	16.1005	1.46944	17.668	1.90084	16.6905	1.73933	17.1542	1.86666	15.3646	1.36861	15.0237	1.51518	19.2141	1.74684	4.0127	0.444788	2.75058	0.341129	2.94457	0.24231
62173	u	novel	-1.12592	-0.0004096	chrB01	-	86215659	86215904	MSTRG.21090.1	1	246	MSTRG.21090	.	4.87805	0.405795	5.88211	0.486109	0	0	0	0	5.4878	0.571886	0	0	9.7439	0.867941	15.3374	1.54682	0	0	0.609756	0.067588	4.26829	0.529357	1.82927	0.150531
62199	j	novel	-1.195	-0.0458752	chrB01	-	89638170	89642623	MSTRG.21095.3	4	1210	MSTRG.21095	LOC107631923	1.77479	0.147641	21.4384	1.77171	0	0	0	0	2.5245	0.263079	0	0	0	0	0	0	3.56579	0.324181	0	0	0	0	2.62142	0.215717
62223	j	novel	-1.1001	-0.0495616	chrB01	+	91944257	91948170	MSTRG.21101.2	4	1362	MSTRG.21101	LOC107632008	0	0	0	0	0.303359	0.027687	1.42054	0.152831	0.693236	0.072242	0.940091	0.102298	0.429243	0.038235	0	0	0.531079	0.048283	10.2736	1.13878	1.50651	0.186839	2.10693	0.17338
62229	u	novel	-1.24197	-0.0151552	chrB01	+	92787634	92789649	MSTRG.21103.1	4	592	MSTRG.21103	.	18.8288	1.56633	38.9586	3.21962	35.3917	3.23009	9.62092	1.03508	14.8868	1.55136	14.3481	1.56131	18.7399	1.66926	12.0887	1.21918	12.5346	1.13958	19.0072	2.10685	14.1375	1.75335	19.2308	1.58251
62242	j	novel	-1.10428	-0.0442368	chrB01	+	93666455	93671593	MSTRG.21108.2	2	1257	MSTRG.21108	LOC107632057	71.3771	5.93772	89.6888	7.41205	57.9146	5.28568	44.2839	4.76436	47.6465	4.96526	43.8782	4.77468	85.5682	7.62202	71.729	7.23409	77.1564	7.01462	24.3646	2.70069	24.0438	2.98193	34.9576	2.87667
62247	u	novel	-1.47997	-0.0004096	chrB01	+	94430434	94430673	MSTRG.21112.1	1	240	MSTRG.21112	.	0	0	0	0	0	0	7.5743	0.814894	7.68125	0.800466	7.69146	0.836959	24.833	2.21201	11.2458	1.13418	0	0	0	0	9.235	1.14533	5.88264	0.484084
62250	u	novel	-1.21978	-0.0466944	chrB01	-	94622411	94623646	MSTRG.21114.1	2	743	MSTRG.21114	.	12.3984	1.0314	9.65545	0.797945	13.8284	1.26208	15.3499	1.65145	11.5666	1.20536	13.961	1.51919	12.1507	1.08233	5.97039	0.602132	12.8143	1.165	37.6783	4.17645	13.6555	1.69356	21.0168	1.72948
62325	u	novel	-1.4144	-0.0004096	chrB01	-	99410700	99411021	MSTRG.21132.1	1	322	MSTRG.21132	.	0	0	0	0	0	0	0	0	0	0	16.514	1.79699	0	0	0	0	0	0	0	0	3.26087	0.404416	0	0
62348	u	novel	-1.03177	-0.0421888	chrB01	-	100439491	100439833	MSTRG.21142.1	1	343	MSTRG.21142	.	23.7551	1.97614	21.3003	1.7603	0	0	10.137	1.09061	19.8542	2.06902	18.6181	2.02596	0	0	0	0	14.5423	1.3221	0	0	0	0	8.04956	0.662401
62390	x	novel	-1.35552	-0.06144	chrB01	-	101286641	101288247	MSTRG.21155.1	2	667	MSTRG.21155	LOC107632539	142.559	11.8592	145.547	12.0283	110.645	10.0982	76.961	8.27998	81.2714	8.46932	81.7916	8.90029	173.469	15.4518	132.857	13.399	159.534	14.504	86.3478	9.57122	99.4453	12.3333	126.055	10.3731
62394	u	novel	-1.07753	-0.0004096	chrB01	+	101624612	101624913	MSTRG.21158.1	1	302	MSTRG.21158	.	0	0	0	0	0	0	0	0	0	0	0	0	0	0	0	0	0	0	1196.47	132.623	954.251	118.347	1089.95	89.6924
62397	u	novel	-1.27866	-0.0004096	chrB01	-	101634542	101635209	MSTRG.21161.1	1	668	MSTRG.21161	.	0	0	0	0	0	0	0	0	0	0	0	0	0	0	0	0	0	0	16.7353	1.85502	14.8131	1.83713	13.2345	1.08907
62432	u	novel	-1.22259	-0.0004096	chrB01	+	102806823	102807051	MSTRG.21166.1	1	229	MSTRG.21166	.	79.2795	6.59511	65.0808	5.3784	107.28	9.79114	56.583	6.08757	50.3559	5.24761	45.6747	4.97016	49.1463	4.37772	46.8763	4.72761	50.6681	4.60645	27.4017	3.03734	28.1114	3.48639	34.2686	2.81997
62463	u	novel	-1.09817	-0.0315392	chrB01	+	104507976	104508235	MSTRG.21174.1	1	260	MSTRG.21174	.	25.8077	2.14689	32.7077	2.70303	21.4615	1.95873	9.27692	0.998073	15.7923	1.64572	12.0038	1.30622	26.7449	2.38231	22.6769	2.28704	28.6077	2.60085	7.5	0.831337	10.2462	1.27074	6.2	0.5102
62464	u	novel	-1.0571	-0.0004096	chrB01	+	104508580	104508879	MSTRG.21175.1	1	300	MSTRG.21175	.	0	0	0	0	6.16667	0.562813	0	0	0	0	0	0	0	0	0	0	3.28652	0.298791	0.5	0.055422	0	0	0.5	0.041145
62465	u	novel	-1.31531	-0.0004096	chrB01	+	104510460	104511214	MSTRG.21176.1	1	755	MSTRG.21176	.	0	0	0	0	0	0	0	0	16.5944	1.72931	0	0	0	0	16.2676	1.64063	15.8695	1.44277	3.33333	0.369483	2.80132	0.347423	2.31977	0.190895
62469	j	novel	-1.21764	-0.0864256	chrB01	-	105082798	105086840	MSTRG.21177.2	3	3820	MSTRG.21177	LOC107632769	1.24685	0.103723	0	0	6.14551	0.560882	13.3244	1.43353	3.51607	0.366411	4.71092	0.512626	2.17624	0.193849	2.84337	0.286762	0	0	0	0	0.11441	0.014189	0	0
62472	j	novel	-1.19067	-0.0823296	chrB01	-	105088257	105093223	MSTRG.21179.1	3	4744	MSTRG.21179	LOC107632776	10.7661	0.895614	11.7066	0.967453	17.5955	1.60589	19.2023	2.06591	13.6337	1.42078	20.7637	2.25943	16.9168	1.50686	15.8337	1.59687	18.2534	1.65949	2.86488	0.317558	2.68891	0.333481	4.79077	0.394234
62474	i	novel	-1.2472	-0.016384	chrB01	+	105089695	105091274	MSTRG.21180.1	1	1580	MSTRG.21180	LOC107632776	3.72067	0.309516	3.91656	0.323672	0	0	3.60554	0.387908	0	0	0	0	2.7784	0.247487	7.04256	0.710264	5.16371	0.469455	1.07595	0.119263	0.645781	0.08009	0.552848	0.045494
62476	u	novel	-1.50231	-0.0004096	chrB01	-	105103435	105103721	MSTRG.21182.1	1	287	MSTRG.21182	.	17.5993	1.46405	15.1568	1.25259	0	0	16.7317	1.80011	10.5993	1.10456	8.07666	0.878874	0	0	10.2091	1.02961	9.29268	0.844837	11.5052	1.2753	15.223	1.88797	0	0
62485	x	novel	-1.04825	-0.0012288	chrB01	+	105255008	105255732	MSTRG.21186.1	2	343	MSTRG.21186	LOC107632799	52.9534	4.40509	38.1166	3.15003	36.6268	3.34282	28.8742	3.10648	36.07	3.75886	31.9067	3.47198	104.015	9.26513	92.66	9.34504	89.5423	8.14066	35.519	3.93709	44.4636	5.51441	48.4402	3.98616
62492	i	novel	-1.13965	-0.0004096	chrB01	-	105460785	105462338	MSTRG.21190.1	1	1554	MSTRG.21190	LOC107632837	0	0	10.9332	0.90354	0	0	0	0	0	0	0	0	10.1671	0.905634	0	0	0	0	0	0	0	0	0	0
62494	u	novel	-1.03136	-0.0004096	chrB01	-	105506075	105508786	MSTRG.21191.2	3	1135	MSTRG.21191	.	15.185	1.26321	9.48379	0.783759	9.79076	0.893573	9.47604	1.0195	5.38008	0.56066	3.59478	0.391172	19.0319	1.69528	1.82587	0.184145	2.88154	0.261973	4.69589	0.520516	6.82646	0.846623	5.76088	0.474065
62560	j	novel	-1.11899	-0.0217088	chrB01	-	107276318	107279257	MSTRG.21213.1	5	945	MSTRG.21213	LOC107618966	0	0	0	0	24.9428	2.27645	6.06984	0.653034	4.33082	0.451316	0	0	0	0	0	0	0	0	0	0	0	0	0	0
62624	u	novel	-1.10098	-0.0114688	chrB01	+	108434302	108434665	MSTRG.21228.1	1	364	MSTRG.21228	.	12.6051	1.04859	24.9905	2.06526	22.4811	2.05178	6.46223	0.695249	4.59615	0.478967	0	0	10.7206	0.954941	10.0844	1.01704	10.6318	0.966579	2.43819	0.270261	2.80884	0.348354	5.07633	0.417733
62637	u	novel	-1.06393	-0.0536576	chrB01	+	109184492	109185722	MSTRG.21229.1	2	851	MSTRG.21229	.	6.72068	0.55908	3.96289	0.327501	19.4914	1.77892	17.3821	1.87008	10.0627	1.04864	7.56209	0.822882	0	0	0.42832	0.043197	1.24341	0.113044	1.21582	0.134768	2.09605	0.259954	6.71127	0.552273
62638	u	novel	-1.05358	-0.0536576	chrB01	+	109184492	109185722	MSTRG.21229.2	2	807	MSTRG.21229	.	6.68984	0.556515	6.5856	0.544247	18.9428	1.72885	12.4954	1.34434	10.129	1.05555	9.07145	0.987124	0.371747	0.033113	0.663569	0.066923	0.279871	0.025444	2.43536	0.269947	1.10318	0.136817	3.46556	0.285182
62651	u	novel	-1.18325	-0.0004096	chrB01	-	109221822	109222143	MSTRG.21234.1	1	322	MSTRG.21234	.	0	0	1.86335	0.153991	20.6801	1.88741	5.57143	0.599411	6.52174	0.679633	8.29193	0.902299	0	0	0	0	2.21118	0.201028	8.85093	0.981081	1.86335	0.231095	4.61491	0.379762
62700	j	novel	-1.11502	-0.012288	chrB01	+	110639633	110643306	MSTRG.21246.1	2	1231	MSTRG.21246	LOC107633574	22.6929	1.88778	6.0046	0.496232	27.9845	2.55406	11.4643	1.23341	8.73652	0.910436	7.23399	0.787179	11.0333	0.982792	2.97763	0.300303	8.20227	0.745703	2.68525	0.297646	2.40088	0.297759	9.90445	0.81504
62802	u	novel	-1.2035	-0.0004096	chrB01	+	114494526	114494786	MSTRG.21276.1	1	261	MSTRG.21276	.	1.0728	0.089244	1.4636	0.120955	0.52682	0.048081	0.856322	0.092129	1.10345	0.114991	0.287356	0.031269	0.559387	0.049828	2.3908	0.24112	3.5364	0.321509	31.8966	3.53557	30.5287	3.7862	56.3582	4.63774
62827	u	novel	-1.19107	-0.032768	chrB01	+	114658768	114660479	MSTRG.21281.1	1	1712	MSTRG.21281	.	34.8957	2.90291	32.9787	2.72542	32.0923	2.92896	12.7301	1.36959	0	0	9.35222	1.01768	19.1776	1.70825	20.248	2.04207	20.6665	1.87888	29.045	3.21949	26.2658	3.2575	29.4136	2.42045
62828	u	novel	-1.03932	-0.0454656	chrB01	-	114660632	114663352	MSTRG.21282.1	1	2721	MSTRG.21282	.	113.151	9.4128	133.082	10.9981	97.472	8.89597	51.4421	5.53448	54.9908	5.73061	54.1819	5.89589	87.8065	7.82139	72.4476	7.30656	78.4504	7.13225	53.3965	5.91873	55.1474	6.83942	82.16	6.76097
62829	u	novel	-1.21292	-0.0712704	chrB01	+	114665127	114665907	MSTRG.21283.1	1	781	MSTRG.21283	.	19.3816	1.61231	23.3688	1.93124	22.5269	2.05596	10.8643	1.16885	8.88604	0.926018	7.93726	0.863706	15.7362	1.40171	11.8784	1.19797	10.7644	0.978637	5.28169	0.585448	3.91165	0.485126	0	0
62884	u	novel	-1.15734	-0.0053248	chrB01	+	115494009	115494385	MSTRG.21298.1	1	377	MSTRG.21298	.	41.7162	3.47029	51.6525	4.26866	28.2308	2.57654	20.809	2.23877	22.2162	2.31516	24.866	2.70584	41.8435	3.72722	52.7387	5.31886	54.7069	4.97363	21.0875	2.33745	18.7427	2.32449	19.7427	1.62463
62909	u	novel	-1.1765	-0.140083	chrB01	-	115746230	115746743	MSTRG.21304.1	1	514	MSTRG.21304	.	22.9786	1.91155	19.6939	1.62754	20.0966	1.83416	15.6918	1.68823	13.4656	1.40326	12.9765	1.41206	15.4776	1.37868	13.3996	1.35139	14.2685	1.29721	4.66926	0.517564	2.9882	0.370599	7.62257	0.627263
6068	u	novel	-1.06018	-0.106496	chrA02	-	969642	969882	MSTRG.2131.1	1	241	MSTRG.2131	.	2.40664	0.200204	3.73444	0.308621	0.622407	0.056805	0	0	0	0	19.9627	2.17227	0	0	3.73444	0.37663	5.80913	0.528132	0	0	4.34855	0.53931	2.24896	0.185068
6076	u	novel	-1.08725	-0.0212992	chrA02	-	1037479	1038157	MSTRG.2135.1	2	494	MSTRG.2135	.	0	0	22.6299	1.87018	18.2915	1.66941	0	0	0	0	0	0	2.55892	0.227937	0	0	30.9372	2.81264	10.6215	1.17733	0	0	14.0506	1.15623
63045	u	novel	-1.06859	-0.0004096	chrB01	+	119071822	119072110	MSTRG.21353.1	1	289	MSTRG.21353	.	2.1782	0.1812	0.773356	0.063912	18.2664	1.66712	7.22664	0.77749	0	0	10.2526	1.11565	0	0	0	0	0.927336	0.084308	0.515571	0.057148	0.257785	0.031971	0	0
63080	u	novel	-1.08784	-0.004096	chrB01	+	120597011	120598672	MSTRG.21370.2	2	860	MSTRG.21370	.	16.5302	1.37512	17.9174	1.48073	13.0201	1.1883	3.81713	0.410672	18.3116	1.90826	6.66168	0.724901	0	0	0	0	0	0	5.09084	0.564294	0	0	6.84289	0.563104
63109	u	novel	-1.09942	-0.0487424	chrB01	+	120932165	120932674	MSTRG.21382.1	2	298	MSTRG.21382	.	25.0369	2.08277	18.6797	1.54373	10.2784	0.938082	13.1132	1.41081	7.01485	0.73102	7.22483	0.786182	5.08122	0.452611	4.413	0.445065	7.29195	0.662941	5.53691	0.613739	0.761745	0.094472	10.9677	0.902534
63111	u	novel	-1.18094	-0.057344	chrB01	+	120954361	120955276	MSTRG.21383.1	1	916	MSTRG.21383	.	25.7604	2.14296	27.2658	2.2533	26.4552	2.41449	21.3188	2.29361	17.8117	1.85616	15.7757	1.71665	21.2762	1.89518	15.6605	1.57941	19.0202	1.72921	15.4749	1.71531	15.1092	1.87385	21.8925	1.80154
63112	u	novel	-1.12636	-0.0172032	chrB01	-	120955407	120956183	MSTRG.21384.1	1	777	MSTRG.21384	.	21.3462	1.77575	22.7683	1.88162	19.8674	1.81324	40.1596	4.32064	38.0476	3.96495	36.2806	3.94793	7.02188	0.625476	7.14286	0.720379	4.99099	0.453752	5.79151	0.641959	6.33205	0.785305	0	0
63114	u	novel	-1.29855	-0.0004096	chrB01	-	121103861	121106065	MSTRG.21385.1	1	2205	MSTRG.21385	.	2.98322	0.248168	2.5712	0.212489	6.37732	0.582039	18.0075	1.93736	12.2249	1.27397	17.8082	1.93782	4.83084	0.430309	3.99229	0.402635	4.86893	0.442655	21.0844	2.33709	16.044	1.98979	23.6367	1.94507
63130	x	novel	-1.15031	-0.008192	chrB01	-	121451638	121453536	MSTRG.21394.1	1	1899	MSTRG.21394	LOC107612046	8.45024	0.702959	0	0	0	0	0	0	0	0	7.14007	0.776959	20.3549	1.81312	17.9621	1.81153	0	0	2.1327	0.236399	0	0	1.73776	0.143001
63162	j	novel	-1.02095	-0.0004096	chrB01	-	121816859	121818888	MSTRG.21410.6	5	700	MSTRG.21410	LOC107635313	7.34173	0.610744	5.72183	0.472863	7.80026	0.711906	11.442	1.23101	13.5959	1.41684	8.80115	0.957711	9.43594	0.840509	7.02169	0.708159	18.2904	1.66286	5.49644	0.609253	6.67131	0.827381	5.67615	0.467092
63204	i	novel	-1.32164	-0.0004096	chrB01	+	122454109	122454448	MSTRG.21417.1	1	340	MSTRG.21417	LOC107635453	366.804	30.5138	434.601	35.9163	312.616	28.5315	329.135	35.4106	379.665	39.565	399.974	43.5238	629.513	56.074	593.881	59.8947	661.582	60.1472	17.2059	1.90718	132.4	16.4204	282.224	23.2243
63213	u	novel	-1.28013	-0.0004096	chrB01	-	122602704	122603394	MSTRG.21421.1	1	691	MSTRG.21421	.	0.434153	0.036116	1.27641	0.105485	0	0	0	0	15.0203	1.56527	0	0	0	0	0.642547	0.064803	1.30246	0.118412	4.34153	0.481237	4.77569	0.592284	3.05644	0.251515
63319	u	novel	-1.42812	-0.024576	chrB01	-	123771609	123771847	MSTRG.21463.1	1	239	MSTRG.21463	.	17.7545	1.47697	13.0356	1.07728	0	0	8.95188	0.963103	14.3556	1.49601	0	0	4.38494	0.39059	5.34379	0.538938	0.924686	0.084067	1.56904	0.17392	5.4219	0.672428	9.82845	0.808786
63435	u	novel	-1.13135	-0.0004096	chrB01	+	124370581	124371697	MSTRG.21500.1	1	1117	MSTRG.21500	.	2.68218	0.223126	0.537153	0.044391	0	0	13.7663	1.48107	0	0	0	0	1.27842	0.113876	0	0	0	0	0	0	0	0	0	0
63446	x	novel	-1.21811	-0.237568	chrB01	+	124408034	124408323	MSTRG.21503.1	1	290	MSTRG.21503	LOC107636348	5.13793	0.427415	0	0	1.02759	0.093785	0	0	12.6655	1.31988	0	0	21.5	1.91512	14.3448	1.44672	5.37691	0.488837	7.0383	0.78016	0	0	19.969	1.64325
63450	i	novel	-1.2055	-0.0004096	chrB01	+	124533759	124535634	MSTRG.21505.1	1	1876	MSTRG.21505	LOC107636371	21.634	1.79969	17.3574	1.43445	23.3992	2.13557	0	0	17.5554	1.82946	1.78792	0.194555	0	0	9.94034	1.00251	11.1552	1.01417	6.87633	0.762206	4.28785	0.531782	6.46269	0.531817
63463	u	novel	-1.19867	-0.0004096	chrB01	-	124701222	124702143	MSTRG.21507.1	1	922	MSTRG.21507	.	3.79875	0.316011	4.18303	0.345693	5.31453	0.485041	0	0	6.14534	0.640408	15.7206	1.71066	14.833	1.32125	0	0	11.3855	1.0351	0	0	1.96475	0.24367	3.17245	0.261062
63455	j	novel	-1.18752	-0.0512	chrB01	+	124654744	124657554	MSTRG.21508.1	2	1019	MSTRG.21508	LOC107636381	15.9357	1.32566	13.8837	1.14737	8.94254	0.816158	9.61123	1.03404	11.5475	1.20337	10.4687	1.13916	0	0	24.7002	2.49109	14.6931	1.33581	8.10863	0.8988	10.0479	1.24615	14.6227	1.2033
63456	j	novel	-1.14726	-0.0512	chrB01	+	124654747	124657175	MSTRG.21508.2	2	936	MSTRG.21508	LOC107636381	0	0	0	0	0	0	0	0	0	0	0	0	0	0	0.100872	0.010173	8.39926	0.763612	0	0	0	0	0	0
63464	u	novel	-1.29278	-0.0004096	chrB01	-	124708654	124709762	MSTRG.21509.1	1	1109	MSTRG.21509	.	5.65969	0.470819	5.36196	0.443123	5.57611	0.508914	8.88282	0.955672	0	0	0	0	15.8806	1.41457	15.4729	1.56049	0	0	0	0	5.59068	0.693361	4.7283	0.389094
6128	u	novel	-1.00763	-0.053248	chrA02	+	1317180	1317998	MSTRG.2153.1	1	819	MSTRG.2153	.	11.2711	0.937618	9.18071	0.758711	13.1575	1.20085	15.2251	1.63801	14.1563	1.47523	10.2518	1.11557	12.2821	1.09403	9.3431	0.94228	15.7277	1.42987	0	0	19.6752	2.44014	22.4115	1.84425
63550	u	novel	-1.22393	-0.0004096	chrB01	+	125643255	125643538	MSTRG.21542.1	1	284	MSTRG.21542	.	0	0	0	0	0	0	0	0	0	0	56.5	6.14814	9.50704	0.846843	7.39437	0.745744	0	0	25.3521	2.81015	8.25352	1.02361	19.3838	1.5951
63551	u	novel	-1.09984	-0.094208	chrB01	+	125644048	125644410	MSTRG.21543.1	1	363	MSTRG.21543	.	626.418	52.1105	668.646	55.2582	477.913	43.6177	386.193	41.5492	489.405	51.0011	465.128	50.6137	441.977	39.3692	427.397	43.1043	412.009	37.4575	218.499	24.2195	133.126	16.5104	393.422	32.3748
63603	x	novel	-1.14789	-0.0004096	chrB01	-	126036965	126037400	MSTRG.21561.1	1	436	MSTRG.21561	LOC107613341	95.422	7.93797	81.7225	6.7537	0	0	110.865	11.9276	80.9794	8.43889	84.1101	9.15258	35.2913	3.14358	37.0229	3.73387	31.594	2.87235	18.2339	2.02114	12.461	1.54542	17.7775	1.46292
63678	u	novel	-1.08421	-0.0004096	chrB01	-	126628384	126628657	MSTRG.21582.1	1	274	MSTRG.21582	.	16.8992	1.40581	12.5912	1.04056	14.5958	1.33211	11.6254	1.25074	9.30657	0.969841	16.5135	1.79695	8.75912	0.780222	4.37956	0.441692	1.64234	0.149312	6.56934	0.728178	3.28467	0.407368	9.18978	0.75623
63709	j	novel	-1.22944	-0.004096	chrB01	-	126651695	126656497	MSTRG.21585.27	6	1329	MSTRG.21585	LOC107637145	7.27715	0.605372	8.46543	0.6996	8.93466	0.815439	3.90424	0.420044	8.40306	0.875685	8.05445	0.876458	25.7285	2.29178	15.2572	1.53873	7.78546	0.707809	9.82494	1.08904	1.88012	0.233174	7.00737	0.576638
63723	x	novel	-1.36746	-0.0004096	chrB01	-	126728520	126728776	MSTRG.21593.1	1	257	MSTRG.21593	LOC107637242	29.677	2.46878	26.2101	2.16605	41.8054	3.81546	38.3191	4.12262	27.9105	2.90856	39.4825	4.29635	27.8872	2.48406	14.5875	1.4712	25.4514	2.31389	16.3424	1.81147	14.5447	1.80385	10.4825	0.862607
63745	j	novel	-1.06299	-0.0180224	chrB01	-	126983971	126988843	MSTRG.21604.1	6	1076	MSTRG.21604	LOC107637338	19.373	1.6116	4.49544	0.371512	9.62054	0.878037	15.1501	1.62995	17.9288	1.86837	11.1794	1.2165	18.4046	1.63939	1.31473	0.132595	1.64135	0.149222	21.1769	2.34735	5.39966	0.66967	6.3133	0.519524
63768	j	novel	-1.28579	-0.12288	chrB01	-	127138436	127139543	MSTRG.21612.1	3	594	MSTRG.21612	LOC107613630	0	0	0.50505	0.041738	0	0	7.51905	0.808949	3.63554	0.378861	4.12542	0.448914	6.61379	0.589125	7.46121	0.752485	4.08817	0.371673	4.99739	0.553936	15.2465	1.89088	6.31711	0.519837
63789	x	novel	-1.43593	-0.138035	chrB01	+	127242298	127242742	MSTRG.21620.1	1	445	MSTRG.21620	LOC107637527	22.7281	1.89071	32.6831	2.701	26.3326	2.40329	18.6517	2.00667	13.6607	1.42358	19.0989	2.07828	12.5169	1.11494	11.4494	1.15471	9.78876	0.889938	12.3034	1.36377	11.2921	1.40046	21.9674	1.80771
63796	u	novel	-1.3773	-0.0876544	chrB01	+	127310552	127310961	MSTRG.21621.1	1	410	MSTRG.21621	.	0	0	0	0	7.25122	0.661797	0	0	21.2585	2.21536	14.7634	1.60651	4.66585	0.415612	5.50732	0.55543	5.33415	0.48495	9.87805	1.09493	11.4463	1.41958	11.6585	0.959385
63808	j	novel	-1.02923	-0.0221184	chrB01	-	127484913	127488873	MSTRG.21629.1	3	970	MSTRG.21629	LOC107637634	22.7037	1.88867	14.3576	1.18654	9.42582	0.860266	10.9438	1.17741	21.0032	2.18875	17.9062	1.94849	15.3819	1.37015	7.86231	0.792937	12.5419	1.14024	29.6605	3.28771	29.3858	3.64445	26.2851	2.16301
63811	j	novel	-1.40717	-0.0339968	chrB01	+	127489680	127495394	MSTRG.21630.2	2	1034	MSTRG.21630	LOC107637657	33.8944	2.81961	39.2157	3.24086	15.0092	1.36984	8.76119	0.942586	30.9455	3.22485	4.32213	0.47032	20.8451	1.85679	19.9773	2.01477	21.0217	1.91118	21.5656	2.39043	11.7377	1.45572	22.8436	1.87981
63830	x	novel	-1.14471	-0.0618496	chrB01	-	127660463	127661220	MSTRG.21639.1	1	758	MSTRG.21639	LOC107637776	6.15435	0.511969	7.79947	0.644563	3.43536	0.313534	2.8496	0.306579	2.32058	0.241828	3.24802	0.353439	1.05277	0.093776	0	0	0.766491	0.069685	1.58311	0.17548	1.88654	0.233971	3.39842	0.279657
63851	x	novel	-1.22603	-0.01024	chrB01	-	127882769	127883084	MSTRG.21646.1	1	316	MSTRG.21646	LOC107637881	29.0665	2.41798	36.6297	3.02715	18.0158	1.64425	14.8481	1.59746	14.5696	1.51831	13.538	1.47316	17.1203	1.52499	18.6614	1.88206	31.7722	2.88854	11.4146	1.26525	12.2658	1.52122	27.9114	2.29684
63918	u	novel	-1.39745	-0.0004096	chrB01	+	128751701	128751975	MSTRG.21666.1	1	275	MSTRG.21666	.	49.0145	4.07743	58.8327	4.86205	67.9491	6.20151	69.5091	7.47825	79.6764	8.3031	54.6909	5.95128	23.4436	2.08825	19.6364	1.98039	16.6036	1.50951	39.2727	4.35318	34.52	4.2812	44.2764	3.64352
63973	j	novel	-1.01207	-0.0118784	chrB01	+	129151295	129154177	MSTRG.21683.1	4	2613	MSTRG.21683	LOC107638359	15.3804	1.27947	18.5488	1.53291	25.4865	2.32608	10.3005	1.1082	8.13294	0.847536	10.1499	1.10448	8.79293	0.783234	4.71682	0.475705	5.88196	0.534754	3.9219	0.434722	5.58412	0.692547	9.98208	0.821428
64037	j	novel	-1.24333	-0.147456	chrB01	+	129667833	129668732	MSTRG.21712.2	2	775	MSTRG.21712	LOC107638683	3.55003	0.29532	4.21158	0.348053	0	0	8.21617	0.88395	3.83088	0.399217	7.62536	0.829766	23.0685	2.05483	23.7318	2.39342	20.0749	1.82509	7.97644	0.884148	4.96208	0.615401	16.1543	1.32934
64057	u	novel	-1.28608	-0.004096	chrB01	+	129831699	129833148	MSTRG.21720.1	1	1450	MSTRG.21720	.	11.2138	0.932854	10.9441	0.904445	14.3262	1.30751	15.9807	1.71931	19.1772	1.99847	19.1938	2.0886	18.251	1.62572	11.1283	1.12232	17.3476	1.57714	7.44828	0.825603	0	0	8.22552	0.67688
64150	u	novel	-1.15916	-0.045056	chrB01	-	130607479	130608431	MSTRG.21755.1	1	953	MSTRG.21755	.	49.7833	4.14138	63.5724	5.25375	51.16	4.66922	22.6818	2.44026	20.6894	2.15605	30.3945	3.30743	23.1375	2.06098	21.9423	2.21295	15.659	1.42362	29.9843	3.3236	24.0373	2.98112	33.702	2.77335
64151	u	novel	-1.03763	-0.024576	chrB01	+	130617873	130620888	MSTRG.21756.1	2	443	MSTRG.21756	.	82.3205	6.84809	94.2776	7.79129	69.6743	6.35896	61.2089	6.58526	61.6027	6.41964	59.5242	6.47722	80.9616	7.21168	74.2111	7.48441	75.8984	6.90024	29.9819	3.32335	32.9842	4.09073	42.1772	3.47078
64171	u	novel	-1.05074	-0.177357	chrB01	-	130721548	130721805	MSTRG.21768.1	1	258	MSTRG.21768	.	57.1323	4.75272	54.5091	4.50474	51.4364	4.69444	36.9633	3.97675	42.2836	4.40638	36.3009	3.95014	47.3569	4.21833	49.5266	4.99491	0	0	16.6293	1.84327	15.1166	1.87477	19.8589	1.6342
6219	i	novel	-1.45812	-0.0004096	chrA02	+	2106596	2106871	MSTRG.2177.1	1	276	MSTRG.2177	LOC107472748	8.75664	0.728448	6.00362	0.496151	3.66989	0.334939	29.854	3.2119	31.4843	3.28099	39.2464	4.27066	0	0	5.90181	0.595216	5.59783	0.508922	0	0	15.2174	1.88727	0	0
64189	u	novel	-1.19514	-0.0004096	chrB01	-	130899514	130900451	MSTRG.21780.1	1	938	MSTRG.21780	.	196.445	16.3419	228.936	18.9197	200.35	18.2854	172.364	18.5441	141.568	14.7529	163.407	17.7814	86.7825	7.73018	92.2233	9.301	95.1818	8.65338	35.338	3.91703	50.459	6.25796	62.2244	5.12047
64223	u	novel	-1.21357	-0.018432	chrB01	-	131462612	131464070	MSTRG.21796.1	1	1459	MSTRG.21796	.	21.6511	1.80112	25.2824	2.08939	16.3269	1.49011	13.7923	1.48387	14.7512	1.53723	17.4119	1.89471	12.3893	1.10358	10.1583	1.0245	11.645	1.05869	17.889	1.9829	12.8047	1.58804	24.4407	2.01123
64339	j	novel	-1.0829	-0.022528	chrB01	-	132594410	132596516	MSTRG.21829.11	5	895	MSTRG.21829	LOC107639796	24.1581	2.00966	3.34788	0.276675	0	0	4.02367	0.432893	1.04694	0.109102	4.92058	0.535441	13.8742	1.23585	2e-06	0	3.69356	0.335798	3.28732	0.364383	7.36478	0.913385	10.5164	0.865397
64337	j	novel	-1.09628	-0.022528	chrB01	-	132594337	132596517	MSTRG.21829.9	5	966	MSTRG.21829	LOC107639796	15.2484	1.26849	24.1447	1.99536	13.0523	1.19125	13.7707	1.48154	1.12784	0.117532	19.9686	2.17291	16.6876	1.48646	28.0226	2.82616	14.6745	1.33413	15.8113	1.7526	9.65703	1.19767	8.53278	0.702165
64355	u	novel	-1.28937	-0.0004096	chrB01	+	132687897	132688314	MSTRG.21833.1	1	418	MSTRG.21833	.	0	0	0	0	0	0	15.9091	1.71161	0	0	0	0	0.717703	0.06393	1.78708	0.180233	4.30622	0.391497	0.717703	0.079554	0	0	3.22966	0.26577
64468	u	novel	-1.34052	-0.0004096	chrB01	+	133399465	133399770	MSTRG.21864.1	1	306	MSTRG.21864	.	66.2974	5.51515	60.049	4.96257	45.6405	4.16547	17.451	1.87749	20.4706	2.13325	14.1863	1.5437	28.6863	2.55524	27.0131	2.72435	36.4248	3.31154	7.35294	0.815036	12.9412	1.60498	24.9902	2.05645
64560	i	novel	-1.30119	-0.0241664	chrB01	-	133949027	133950618	MSTRG.21908.1	1	1592	MSTRG.21908	LOC107620307	23.5195	1.95654	0	0	0	0	43.4535	4.67501	46.2362	4.81829	46.1187	5.01848	10.3543	0.92231	8.31344	0.838436	9.42337	0.856718	8.76256	0.971285	5.55716	0.689203	5.5647	0.457921
6285	u	novel	-1.30035	-0.0004096	chrA02	+	2581274	2581700	MSTRG.2193.1	1	427	MSTRG.2193	.	100.787	8.38427	78.3396	6.47413	310.159	28.3073	344.811	37.0971	311.78	32.4907	406.077	44.188	52.3185	4.66029	34.7354	3.50317	64.37	5.85215	0	0	0	0	254.361	20.9314
64638	j	novel	-1.18452	-0.012288	chrB01	-	134316370	134317463	MSTRG.21930.2	2	750	MSTRG.21930	LOC107641100	0	0	0	0	20.2634	1.84938	0	0	0	0	0	0	22.693	2.02138	14.3616	1.44841	0	0	126.501	14.0219	64.1385	7.9545	58.5038	4.8143
64640	j	novel	-1.38062	-0.02048	chrB01	-	134319448	134320556	MSTRG.21931.1	2	743	MSTRG.21931	LOC107641107	6272.53	521.799	7993.18	660.572	6279.52	573.112	3.87483	0.41688	4646.67	484.231	4587.13	499.156	2596.94	231.323	2178.61	219.719	2393.91	217.64	3619.43	401.195	5.30781	0.658278	6.04551	0.497487
64643	u	novel	-1.2744	-0.053248	chrB01	-	134323890	134326062	MSTRG.21932.1	2	1037	MSTRG.21932	.	314.166	26.1348	317.449	26.2346	453.818	41.4186	597.093	64.2392	587.905	61.2658	614.439	66.8612	208.232	18.5483	178.358	17.988	193.763	17.6158	428.742	47.5238	361.168	44.7923	502.859	41.3804
64644	u	novel	-1.24344	-0.004096	chrB01	+	134325005	134326117	MSTRG.21933.1	1	1113	MSTRG.21933	.	15.1204	1.25784	17.5768	1.45258	17.4744	1.59483	21.9928	2.36613	21.0548	2.19413	22.5085	2.4493	8.95957	0.798076	9.50764	0.958874	16.3154	1.4833	0	0	10.3028	1.27776	0	0
64655	j	novel	-1.12542	-0.073728	chrB01	-	134362417	134363813	MSTRG.21938.2	3	782	MSTRG.21938	LOC107641162	23.516	1.95625	7.31129	0.604219	3.19219	0.291341	0.390255	0.041986	1.58525	0.165199	1.61222	0.175437	1.26586	0.112757	1.96994	0.198675	0	0	1.16535	0.129173	0.176371	0.021874	0.872902	0.071831
64805	u	novel	-1.3698	-0.0004096	chrB01	-	135389932	135390192	MSTRG.22012.1	1	261	MSTRG.22012	.	13.4502	1.1189	14.6679	1.21219	7.1175	0.649592	0	0	15.9649	1.6637	19.3429	2.10483	18.4923	1.64721	12.7803	1.28893	15.1807	1.38014	14.9425	1.6563	13.8838	1.72188	15.2944	1.25858
64867	x	novel	-1.23895	-0.0352256	chrB01	-	135767345	135768353	MSTRG.22036.1	2	865	MSTRG.22036	LOC107642447	1.04046	0.086554	0.346821	0.028662	2.52456	0.230409	1.0809	0.116291	6.44971	0.672126	8.60116	0.935949	0.635838	0.056637	0.576879	0.05818	0.347977	0.031636	12.5329	1.38921	9.92948	1.23146	3.49205	0.287362
6314	u	novel	-1.13211	-0.0004096	chrA02	-	2730899	2731332	MSTRG.2204.1	1	434	MSTRG.2204	.	0	0	0	0	1.38249	0.126175	3.76498	0.405061	0.691244	0.072035	13.5484	1.47429	0	0	2.39401	0.241443	0.172811	0.015711	0	0	0	0	0.601382	0.049488
64886	u	novel	-1.00644	-0.0172032	chrB01	+	135836619	135838639	MSTRG.22046.1	4	805	MSTRG.22046	.	2.90014	0.241257	25.4586	2.10394	18.7622	1.71237	11.8101	1.27061	11.7747	1.22704	20.1257	2.19001	26.3148	2.344	17.0294	1.71747	7.619	0.692676	18.4362	2.04356	4.7659	0.59107	20.5891	1.69428
64887	u	novel	-1.01313	-0.0172032	chrB01	+	135836640	135838228	MSTRG.22046.2	4	859	MSTRG.22046	.	22.4073	1.86402	5.14769	0.425415	6.49169	0.592477	7.29622	0.784975	7.24374	0.754872	8.44391	0.918838	3.90981	0.348268	9.91629	1.00009	27.8611	2.53297	8.43402	0.934868	15.6215	1.9374	7.88686	0.649012
64888	u	novel	-1.00038	-0.151552	chrB01	-	135836838	135837154	MSTRG.22047.1	1	317	MSTRG.22047	.	12.9401	1.07646	0	0	0	0	0	0	0	0	0	0	0	0	15.0946	1.52234	16.9937	1.54497	12.776	1.41616	0	0	0	0
6315	u	novel	-1.35499	-0.0004096	chrA02	-	2732367	2732889	MSTRG.2205.1	1	523	MSTRG.2205	.	10.5296	0.87594	5.85851	0.484158	13.6233	1.24336	0	0	0	0	8.97769	0.976922	13.5903	1.21056	13.4595	1.35743	13.5864	1.23519	1.24283	0.137761	2.72466	0.337915	2.08413	0.171504
64948	u	novel	-1.08043	-0.0352256	chrB01	+	136187430	136188048	MSTRG.22073.1	1	619	MSTRG.22073	.	0	0	14.8885	1.23042	8.61228	0.786016	0	0	0	0	0	0	0	0	13.1599	1.32722	0	0	14.5396	1.61164	0	0	9.61066	0.790864
6326	x	novel	-1.11976	-0.0028672	chrA02	-	2818224	2818610	MSTRG.2208.1	1	387	MSTRG.2208	LOC107472898	7.71576	0.641859	0	0	0	0	5.75194	0.618832	0	0	6.24548	0.679612	0	0	15.0487	1.5177	0	0	5.07235	0.562244	1.15246	0.142928	0	0
65052	x	novel	-1.40338	-0.0004096	chrB01	-	136653721	136654270	MSTRG.22120.1	1	550	MSTRG.22120	LOC107643385	0.818182	0.068063	0.545455	0.045077	0	0	0	0	0	0	2.98	0.324274	0	0	0	0	0	0	11.4545	1.26968	0	0	0	0
65054	x	novel	-1.36614	-0.06144	chrB01	+	136655267	136655816	MSTRG.22122.1	1	550	MSTRG.22122	LOC107643394	3.09818	0.257732	0	0	0	0	0	0	0	0	0	0	0.545455	0.048587	0	0	0	0	13.6109	1.5087	0	0	0	0
65055	x	novel	-1.17158	-0.0004096	chrB01	+	136656812	136657087	MSTRG.22123.1	1	276	MSTRG.22123	LOC107643394	7.41667	0.616978	6.15942	0.509026	0	0	5.56522	0.598743	4.34783	0.453088	4.8913	0.532255	5.76812	0.513797	13.75	1.38673	7.94203	0.722043	33.8225	3.74905	20.3188	2.51996	65.5507	5.39419
65126	u	novel	-1.2762	-0.0827392	chrB02	-	203792	204317	MSTRG.22161.1	1	526	MSTRG.22161	.	0	0	0	0	25.1331	2.29382	0	0	0	0	0	0	21.9544	1.95559	20.4049	2.0579	0	0	10.2662	1.13795	0	0	0	0
65146	u	novel	-1.14486	-0.036864	chrB02	-	309420	309766	MSTRG.22173.1	1	347	MSTRG.22173	.	58.8473	4.89539	65.5908	5.42055	56.5274	5.15908	16.1873	1.74154	13.5187	1.40879	12.6398	1.37542	40.0692	3.56917	41.0144	4.13643	42.1254	3.82979	7.3487	0.814566	9.30836	1.15443	14.7061	1.21017
65165	i	novel	-1.10154	-0.0528384	chrB02	+	356038	357207	MSTRG.22184.1	1	1170	MSTRG.22184	LOC107621338	19.747	1.64272	20.8137	1.72008	15.065	1.37493	10.8564	1.168	10.4009	1.08388	0	0	12.2675	1.09273	17.5197	1.76691	14.1359	1.28515	5.44872	0.603963	3.36667	0.417537	10.2855	0.846395
6356	u	novel	-1.22874	-0.0004096	chrA02	-	3311568	3311928	MSTRG.2219.1	1	361	MSTRG.2219	.	0	0	0	0	4.12188	0.376192	0	0	13.2078	1.37638	0	0	0	0	0	0	0	0	0	0	7.56233	0.937886	0	0
65225	i	novel	-1.18472	-0.069632	chrB02	+	715664	716345	MSTRG.22209.1	1	682	MSTRG.22209	LOC107621547	24.8456	2.06685	17.7297	1.46522	13.368	1.22006	10.2736	1.1053	14.6144	1.52297	12.1036	1.31707	0	0	4.03519	0.406961	0	0	0.439883	0.048759	0.439883	0.054555	0	0
65226	i	novel	-1.30628	-0.004096	chrB02	+	717579	718813	MSTRG.22210.1	1	1235	MSTRG.22210	LOC107621547	29.0846	2.41949	32.0379	2.64768	30.2519	2.761	43.2743	4.65573	35.1658	3.66464	33.8106	3.67915	10.2526	0.913256	7.81903	0.788573	8.7004	0.79099	17.9858	1.99364	17.8279	2.21103	24.2748	1.99758
65274	u	novel	-1.10323	-0.0004096	chrB02	+	1312104	1312411	MSTRG.22221.1	1	308	MSTRG.22221	.	0	0	2.7987	0.23129	3.23377	0.295136	8.43506	0.9075	2.92208	0.304511	14.9708	1.62907	0.974026	0.086762	2.85065	0.287497	0.487013	0.044276	0.974026	0.107966	1.83766	0.227908	2.74026	0.225497
65280	u	novel	-1.09873	-0.0004096	chrB02	+	1337304	1337891	MSTRG.22223.1	1	588	MSTRG.22223	.	0	0	0	0	13.6939	1.2498	0	0	16.2517	1.69359	12.9983	1.41443	13.0238	1.1601	0	0	11.8044	1.07319	3.06122	0.339321	0	0	0	0
65287	u	novel	-1.25992	-0.0344064	chrB02	-	1376798	1377963	MSTRG.22225.1	1	1166	MSTRG.22225	.	2.99571	0.249208	2.66724	0.220426	13.9434	1.27257	12.6435	1.36027	10.1346	1.05614	16.7611	1.82389	1.13293	0.100916	1.41938	0.143149	0	0	8.81218	0.976785	6.16552	0.764653	8.99571	0.74026
65311	j	novel	-1.2119	-0.0499712	chrB02	-	1496364	1500934	MSTRG.22230.2	3	493	MSTRG.22230	LOC107621955	2.73755	0.227732	4.05664	0.335248	0	0	3.68013	0.395932	1.66126	0.17312	0	0	6.48139	0.577332	0	0	7.1792	0.652691	2.13561	0.236722	1.39681	0.173233	4.19021	0.344814
65405	u	novel	-1.2542	-0.159744	chrB02	+	1930011	1931129	MSTRG.22249.1	1	1119	MSTRG.22249	.	71.849	5.97698	40.8311	3.37436	129.055	11.7785	127.891	13.7594	156.858	16.3462	186.321	20.2749	34.4004	3.06422	34.4433	3.47371	64.7936	5.89066	68.3056	7.57133	127.244	15.7809	180.999	14.8944
65439	i	novel	-1.12617	-0.028672	chrB02	+	2086225	2087638	MSTRG.22266.1	1	1414	MSTRG.22266	LOC107622651	12.8805	1.0715	13.005	1.07475	16.2532	1.48338	6.75247	0.726476	8.36068	0.871269	6.9413	0.755329	0.635078	0.05657	0.954738	0.096288	0.622348	0.05658	0.318246	0.035276	0.53041	0.065782	0.212164	0.017459
6387	i	novel	-1.30138	-0.090112	chrA02	+	3642212	3643022	MSTRG.2228.1	1	811	MSTRG.2228	LOC107472933	18.2885	1.52139	17.426	1.44012	0	0	0	0	0	0	0	0	0	0	0	0	0	0	0	0	0	0	0	0
65517	i	novel	-1.04762	-0.0438272	chrB02	-	2532000	2533821	MSTRG.22300.2	1	1822	MSTRG.22300	LOC107622995	33.4555	2.7831	29.8366	2.46576	0	0	24.2975	2.61408	28.5505	2.97526	22.5836	2.45747	0	0	36.7228	3.70361	38.1597	3.46926	18.6059	2.06237	16.4424	2.0392	25.5673	2.10394
65524	i	novel	-1.38331	-0.148275	chrB02	-	2581767	2582113	MSTRG.22305.1	1	347	MSTRG.22305	LOC107622953	0	0	7.96529	0.658267	7.85869	0.717239	10.2949	1.10759	14.0563	1.46481	15.8438	1.72406	7.62336	0.679053	5.86842	0.591848	6.58712	0.598863	0	0	3.19238	0.395922	3.67115	0.3021
65525	i	novel	-1.26515	-0.148275	chrB02	-	2588835	2589243	MSTRG.22306.1	1	409	MSTRG.22306	LOC107622953	9.37393	0.779799	10.9684	0.906448	7.70798	0.703484	0	0	22.4928	2.34398	16.7015	1.8174	0	0	8.39896	0.847061	8.97139	0.815627	6.09515	0.675616	0	0	0	0
65607	x	novel	-1.11626	-0.0004096	chrB02	-	3435922	3441680	MSTRG.22327.1	4	432	MSTRG.22327	LOC107626632	6.97837	0.580517	10.0799	0.833019	7.65509	0.698657	14.2847	1.53685	5.89444	0.614262	14.5162	1.5796	6.93325	0.617582	10.5741	1.06643	7.69907	0.699955	8.01848	0.888807	8.28704	1.02777	7.00368	0.576335
65615	x	novel	-1.1724	-0.0188416	chrB02	+	3495476	3495793	MSTRG.22330.1	1	318	MSTRG.22330	LOC107626633	8.8805	0.738752	5.18868	0.428802	3.30189	0.301353	9.57233	1.02985	0	0	0	0	10.1509	0.904199	0	0	12.7358	1.15787	8.01887	0.888851	12.0849	1.49878	0	0
65633	u	novel	-1.48772	-0.069632	chrB02	+	3589033	3589853	MSTRG.22337.1	2	253	MSTRG.22337	.	22.5929	1.87946	11.4071	0.942706	14.9012	1.35999	18.2075	1.95888	12.7813	1.33194	5.48203	0.596536	8.14229	0.725277	9.70356	0.978633	15.6219	1.42025	16.0079	1.77439	13.1225	1.62747	22.1976	1.82665
65669	u	novel	-1.11962	-0.0884736	chrB02	-	3888375	3889890	MSTRG.22346.1	1	1516	MSTRG.22346	.	18.377	1.52875	0	0	20.9904	1.91573	32.8126	3.53019	11.5249	1.20101	11.2985	1.22946	0	0	1.37929	0.139105	1.66768	0.151616	17.0286	1.88753	15.272	1.89404	14.8341	1.2207
65670	u	novel	-1.11868	-0.0745472	chrB02	-	3888377	3889931	MSTRG.22346.2	2	1483	MSTRG.22346	.	0	0	0	0	0	0	0	0	1.40256	0.146161	14.0913	1.53337	12.7494	1.13566	4.22994	0.426602	6.81915	0.619958	0	0	0	0	0	0
6409	i	novel	-1.10491	-0.065536	chrA02	-	3930494	3931572	MSTRG.2236.1	1	1079	MSTRG.2236	LOC107473051	16.3742	1.36214	19.0581	1.575	14.5463	1.32759	6.90226	0.742591	8.31144	0.866138	7.87216	0.856622	8.13271	0.724424	7.09937	0.715993	7.0633	0.642154	3.46298	0.383854	3.66181	0.454141	3.10987	0.255912
65774	u	novel	-1.03542	-0.0565248	chrB02	+	4875319	4876445	MSTRG.22382.1	2	575	MSTRG.22382	.	40.4226	3.36268	36.2035	2.99193	28.2104	2.57468	18.793	2.02188	30.2722	3.15467	24.853	2.70442	80.8339	7.20031	66.26	6.68252	73.5365	6.68551	33.2574	3.68641	30.3959	3.76973	34.6635	2.85247
65779	u	novel	-1.00152	-0.0589824	chrB02	-	4914585	4915229	MSTRG.22384.1	1	645	MSTRG.22384	.	30.4992	2.53717	41.1659	3.40203	29.8031	2.72004	12.3349	1.32707	15.1442	1.57818	14.6395	1.59302	27.7907	2.47546	23.7721	2.39749	34.2884	3.1173	8.37209	0.928004	7.58295	0.940443	12.4186	1.02193
65828	u	novel	-1.05715	-0.073728	chrB02	+	5349459	5350574	MSTRG.22399.1	1	1116	MSTRG.22399	.	0	0	3.22133	0.266217	0	0	29.474	3.17101	17.3427	1.80729	28.6891	3.12185	5.87366	0.523198	0	0	2.8638	0.26036	0	0	11.5753	1.43557	14.1864	1.1674
65829	u	novel	-1.19766	-0.0004096	chrB02	+	5351298	5352694	MSTRG.22400.1	1	1397	MSTRG.22400	.	0.322119	0.026796	0	0	0.858984	0.078397	8.61203	0.926539	2.57266	0.268097	16.141	1.75641	0.214746	0.019129	0.536865	0.054144	0.900501	0.081868	0.751611	0.083312	2.09878	0.260293	1.03507	0.085177
65873	u	novel	-1.0335	-0.008192	chrB02	-	5795392	5795673	MSTRG.22413.1	1	282	MSTRG.22413	.	6.6844	0.556062	10.6738	0.8821	5.53191	0.504881	10.0426	1.08044	5.1773	0.539529	6.55319	0.713096	23.4574	2.08948	16.7872	1.69304	14.5248	1.32051	0	0	2.58865	0.321047	2.12766	0.175086
65883	u	novel	-1.1475	-0.03072	chrB02	+	5874101	5874410	MSTRG.22416.1	1	310	MSTRG.22416	.	39.3871	3.27654	35.4742	2.93166	31.3645	2.86254	16.9258	1.82099	14.5194	1.51307	10.0323	1.09168	54.3226	4.8388	37.2032	3.75206	47.3161	4.30171	8.70968	0.965423	8.96774	1.11219	16.2742	1.33921
65977	u	novel	-1.20476	-0.0004096	chrB02	+	6551948	6552526	MSTRG.22436.1	1	579	MSTRG.22436	.	0	0	0	0	23.4646	2.14154	11.0153	1.18509	4.03915	0.420921	0	0	0.259067	0.023076	0	0	0	0	0.215889	0.02393	0.777202	0.096389	0	0
66075	u	novel	-1.37597	-0.0004096	chrB02	-	7669640	7670467	MSTRG.22467.1	1	828	MSTRG.22467	.	17.1039	1.42284	15.3792	1.27097	15.25	1.39182	1.65308	0.177849	2.92295	0.304601	0.747283	0.081317	6.14912	0.547734	6.84531	0.69037	4.61322	0.419408	2.91868	0.323521	2.17391	0.26961	1.77899	0.146393
66076	u	novel	-1.34952	-0.036864	chrB02	-	7671002	7671210	MSTRG.22468.1	1	209	MSTRG.22468	.	18.3589	1.52724	30.0574	2.484	12.0383	1.0987	1.73206	0.186346	2.38278	0.24831	0.717703	0.078098	3.70335	0.329877	2.11483	0.213287	10.6411	0.967432	1.43541	0.159108	1.84689	0.229053	1.43541	0.11812
66088	u	novel	-1.16635	-0.0004096	chrB02	+	7794145	7794868	MSTRG.22476.1	2	294	MSTRG.22476	.	400.216	33.2932	404.616	33.4382	356.379	32.5256	235.431	25.3292	246.985	25.7384	217.288	23.6445	109.648	9.76693	115.586	11.6572	131.192	11.9272	82.7949	9.17739	84.6952	10.504	136.929	11.2679
66091	u	novel	-1.14274	-0.0004096	chrB02	-	7797277	7797667	MSTRG.22478.1	1	391	MSTRG.22478	.	611.48	50.8679	692.882	57.2611	495.172	45.1929	461.31	49.6308	548.407	57.1497	452.756	49.2674	181.954	16.2076	177.328	17.884	202.453	18.4059	78.1701	8.66475	90.9989	11.2858	147.754	12.1587
66106	i	novel	-1.08509	-0.0344064	chrB02	+	7977869	7979098	MSTRG.22485.1	2	603	MSTRG.22485	LOC107626734	37.2711	3.10051	47.4278	3.91953	38.5719	3.52034	10.9514	1.17823	13.1442	1.36976	14.1279	1.53735	24.3524	2.1692	21.6343	2.18189	17.5416	1.59478	13.0382	1.44522	9.46932	1.17439	23.1924	1.90851
66188	j	novel	-1.11426	-0.069632	chrB02	+	8701739	8707342	MSTRG.22502.2	4	840	MSTRG.22502	LOC107624801	46.2385	3.84649	46.9385	3.87909	36.3404	3.31668	20.3389	2.18819	16.6256	1.73256	21.8254	2.37496	21.5504	1.91961	14.8636	1.49904	17.4672	1.58802	18.3791	2.03723	18.5808	2.30441	20.3023	1.67068
66239	u	novel	-1.12905	-0.121651	chrB02	+	9205555	9206027	MSTRG.22518.1	1	473	MSTRG.22518	.	20.5971	1.71343	20.2368	1.67241	15.4971	1.41437	10.3269	1.11104	10.5249	1.09681	11.8695	1.2916	13.8382	1.23264	11.2966	1.1393	11.5382	1.04899	3.87893	0.429959	4.96673	0.615978	7.6423	0.628887
66285	x	novel	-1.06865	-0.0004096	chrB02	-	9614257	9615296	MSTRG.22535.1	1	1040	MSTRG.22535	LOC107624831	0	0	0	0	0.576923	0.052654	2.72596	0.293277	2.37037	0.247017	0	0	0.865385	0.077084	0	0	1.43942	0.130864	12.0705	1.33795	14.501	1.79842	12.6722	1.0428
66293	x	novel	-1.28255	-0.0004096	chrB02	-	9674053	9674983	MSTRG.22543.1	1	931	MSTRG.22543	LOC107624836	11.3495	0.94414	0	0	12.6845	1.15767	35.8194	3.85369	30.0444	3.13094	0	0	19.4984	1.73683	14.312	1.44341	0	0	0	0	11.4329	1.41791	17.29	1.4228
66294	i	novel	-1.29103	-0.0004096	chrB02	-	9675327	9675549	MSTRG.22544.1	1	223	MSTRG.22544	LOC107624836	0	0	0	0	9.68161	0.883611	0	0	25.8386	2.69265	10.4933	1.14184	6.06726	0.540444	0	0	0	0	0	0	0	0	0	0
66305	x	novel	-1.28825	-0.0032768	chrB02	+	9728712	9729078	MSTRG.22551.1	1	367	MSTRG.22551	LOC107624845	17.3215	1.44094	20.9946	1.73503	14.1444	1.29092	12.2943	1.3227	5.26975	0.549163	17.5886	1.91393	6.68665	0.595615	0	0	1.40054	0.127329	2.45232	0.271827	1.63488	0.202759	3.67847	0.302703
66349	j	novel	-1.26345	-0.055296	chrB02	+	10119840	10121983	MSTRG.22567.1	4	1221	MSTRG.22567	LOC107624867	28.5313	2.37346	35.2752	2.91521	26.3915	2.40867	2.30702	0.248204	5.68284	0.59221	4.62514	0.503292	11.6129	1.03442	0	0	0	0	19.0992	2.11705	0	0	0	0
66358	j	novel	-1.02432	-0.0004096	chrB02	+	10209510	10214704	MSTRG.22570.1	5	543	MSTRG.22570	LOC107624870	0	0	0.276243	0.022829	2.72432	0.248641	13.9057	1.49607	8.60395	0.89662	9.25971	1.00761	1.96361	0.174909	3.74023	0.377214	3.65509	0.332299	32.4439	3.59624	26.144	3.2424	29.7094	2.4448
66391	j	novel	-1.0716	-0.0540672	chrB02	-	10485448	10487766	MSTRG.22578.4	7	1349	MSTRG.22578	LOC107624883	17.8163	1.4821	16.4053	1.35576	23.2654	2.12336	17.9701	1.93334	12.0194	1.25255	14.1238	1.5369	9.39424	0.836795	17.8002	1.79521	13.0351	1.18508	4.06532	0.45062	18.8084	2.33263	15.5403	1.27882
66400	i	novel	-1.08906	-0.0401408	chrB02	-	10540306	10540970	MSTRG.22581.1	1	665	MSTRG.22581	LOC107624887	0	0	17.4045	1.43834	0	0	0	0	0	0	0	0	8.11128	0.722515	8.94286	0.901914	8.86015	0.805514	4.28571	0.47505	6.50827	0.807161	0	0
66452	i	novel	-1.25607	-0.043008	chrB02	+	11116342	11117406	MSTRG.22597.1	1	1065	MSTRG.22597	LOC107624905	27.0183	2.2476	28.2056	2.33097	28.1728	2.57124	23.061	2.48106	23.5549	2.45467	18.2864	1.98986	47.9061	4.26725	42.5174	4.28801	42.3728	3.85229	10.6338	1.1787	11.739	1.45588	16.9343	1.39353
66508	u	novel	-1.14698	-0.0454656	chrB02	+	12008651	12008955	MSTRG.22615.1	1	305	MSTRG.22615	.	0.468033	0.038935	1.31639	0.108789	0.93918	0.085716	1.99783	0.21494	1.29776	0.13524	0	0	16.4393	1.46434	0	0	10.9905	0.999197	0	0	0	0	0.091803	0.007554
66525	u	novel	-1.0952	-0.024576	chrB02	+	12148794	12149020	MSTRG.22624.1	1	227	MSTRG.22624	.	421.599	35.072	655.952	54.2091	411.489	37.5553	288.861	31.0776	268.273	27.9568	271.119	29.5023	818.87	72.9411	856.562	86.3868	1143.04	103.919	8.59031	0.952192	227.154	28.1718	386.504	31.8056
66574	u	novel	-1.14205	-0.0024576	chrB02	+	12557617	12558136	MSTRG.22635.1	1	520	MSTRG.22635	.	0	0	0	0	16.0923	1.4687	0	0	0	0	6.25769	0.680941	15.8192	1.4091	0	0	0	0	8.94231	0.991209	0	0	0	0
66585	u	novel	-1.31697	-0.192102	chrB02	-	12620411	12621391	MSTRG.22639.1	1	981	MSTRG.22639	.	4.63099	0.385243	0.611621	0.050546	0	0	15.4088	1.65778	12.3925	1.29142	0	0	1.22324	0.108961	0	0	0.611621	0.055605	0	0	1.98165	0.245766	3.62385	0.298208
66586	u	novel	-1.02109	-0.032768	chrB02	-	12622499	12623876	MSTRG.22640.1	3	500	MSTRG.22640	.	23.292	1.93762	29.41	2.4305	19.902	1.81639	7.23421	0.778304	7.5773	0.789633	12.0079	1.30666	20.546	1.83014	17.136	1.72822	21.054	1.91411	7.0147	0.777544	1.876	0.232663	10.602	0.872442
66603	u	novel	-1.13534	-0.0004096	chrB02	-	12702450	12703756	MSTRG.22641.1	3	389	MSTRG.22641	.	0	0	0	0	11.8483	1.08136	32.9614	3.54621	21.1877	2.20797	23.3149	2.53705	0	0	0	0	0	0	0	0	0	0	0	0
66605	i	novel	-1.13936	-0.0004096	chrB02	+	12707294	12707638	MSTRG.22643.1	1	345	MSTRG.22643	LOC107628193	7.1766	0.597007	0	0	0	0	0	0	0	0	0	0	15.6484	1.39388	15.1464	1.52756	10.1796	0.925469	4.08696	0.453018	0	0	3.53768	0.291117
66601	j	novel	-1.09397	-0.0192512	chrB02	+	12663713	12664859	MSTRG.22644.10	3	717	MSTRG.22644	LOC107624961	18.0731	1.50347	0.868774	0.071797	1.11715	0.101959	12.266	1.31966	14.5277	1.51394	7.15295	0.77836	11.5975	1.03305	23.8013	2.40043	0.058274	0.005298	3.95478	0.438367	0.458987	0.056924	10.4616	0.860888
66608	u	novel	-1.02166	-0.0475136	chrB02	-	12761549	12768619	MSTRG.22646.1	5	2322	MSTRG.22646	.	19.528	1.6245	24.2263	2.00211	19.1947	1.75184	13.7562	1.47999	10.5027	1.09449	8.42761	0.917064	35.8501	3.19336	30.6548	3.09163	29.5784	2.6891	4.5463	0.503934	1.89677	0.235239	4.18917	0.344728
66619	i	novel	-1.38416	-0.0004096	chrB02	+	12897538	12898522	MSTRG.22650.1	1	985	MSTRG.22650	LOC107624968	3.64162	0.30294	0	0	0	0	11.9503	1.28569	9.99695	1.04179	0	0	0	0	0	0	0	0	0	0	0	0	0	0
66638	u	novel	-1.36085	-0.06144	chrB02	-	13272750	13273419	MSTRG.22652.1	1	670	MSTRG.22652	.	0	0	0.4	0.033057	1.09254	0.099713	0.895522	0.096346	2.46269	0.256637	0	0	1.21791	0.108486	3.12985	0.315655	0.443284	0.040301	65.1493	7.22146	57.4209	7.12138	87.059	7.16411
66639	u	novel	-1.26206	-0.0172032	chrB02	+	13283679	13285691	MSTRG.22653.1	1	2013	MSTRG.22653	.	24.2652	2.01857	23.5405	1.94543	25.79	2.35378	19.9308	2.14429	15.8972	1.65665	25.8247	2.81015	0	0	8.58183	0.865504	9.24991	0.840948	8.92697	0.989509	8.69868	1.07882	5.60557	0.461284
66663	u	novel	-1.20822	-0.0499712	chrB02	+	13726772	13727841	MSTRG.22657.1	1	1070	MSTRG.22657	.	0	0	0.131776	0.01089	0.560748	0.051178	1.68224	0.180987	1.81589	0.189234	2.69907	0.293703	3.49346	0.311181	0	0	0	0	24.9533	2.76594	24.6897	3.06204	33.614	2.76611
66671	u	novel	-1.16368	-0.0004096	chrB02	+	13856672	13857477	MSTRG.22663.1	1	806	MSTRG.22663	.	14.6484	1.21858	11.063	0.914265	44.213	4.03519	32.3707	3.48266	29.5988	3.0845	26.4524	2.87846	7.7367	0.689149	5.54773	0.559505	10.2337	0.930385	14.4107	1.59735	9.49051	1.17702	15.5417	1.27893
66674	j	novel	-1.01203	-0.03072	chrB02	+	13860579	13862566	MSTRG.22664.3	2	970	MSTRG.22664	LOC107628200	30.5572	2.54199	29.195	2.41273	5.29984	0.4837	9.51889	1.02411	14.9628	1.55927	8.39778	0.913818	5.62203	0.500784	11.815	1.19158	18.9085	1.71905	2.27642	0.252329	3.99277	0.495187	1.0767	0.088602
66680	u	novel	-1.30189	-0.008192	chrB02	-	14038337	14040775	MSTRG.22665.1	3	2286	MSTRG.22665	.	25.0104	2.08057	16.0807	1.32894	10.3681	0.946265	26.8565	2.8894	24.0464	2.50588	25.6206	2.78795	18.3071	1.63071	18.507	1.86649	16.5608	1.50561	10.6129	1.17638	10.6255	1.31779	12.6977	1.0449
66699	j	novel	-1.07257	-0.028672	chrB02	-	14324907	14329854	MSTRG.22671.1	9	1652	MSTRG.22671	LOC107624993	0.798426	0.06642	0.7447	0.061543	0.710277	0.064825	31.0782	3.3436	38.0704	3.96733	13.0618	1.42134	0.154358	0.013749	0.627724	0.063308	0.16586	0.015079	18.9324	2.09856	13.7721	1.70802	19.1914	1.57927
66700	j	novel	-1.15667	-0.028672	chrB02	-	14325004	14329850	MSTRG.22671.2	8	1451	MSTRG.22671	LOC107624993	0	0	0	0	0	0	10.2882	1.10687	4.60465	0.479852	10.0943	1.09843	0	0	0	0	0	0	4.12964	0.45775	15.3631	1.90534	8.05675	0.662992
66737	u	novel	-1.12106	-0.0221184	chrB02	-	15351326	15351605	MSTRG.22676.1	1	280	MSTRG.22676	.	11.7312	0.975895	22.7591	1.88086	5.25995	0.480059	9.90685	1.06584	11.2763	1.1751	7.90748	0.860466	2.47653	0.220598	1.14796	0.115775	3.42369	0.311262	0	0	0	0	0.178571	0.014695
66782	u	novel	-1.30356	-0.0004096	chrB02	+	15835843	15836055	MSTRG.22692.1	1	213	MSTRG.22692	.	5.28169	0.439374	8.77465	0.725154	6.33803	0.578452	0	0	4.92958	0.513713	1.94836	0.212014	17.5164	1.56028	20.0329	2.02038	15.7559	1.43243	0.352113	0.03903	1.05634	0.131008	2.11268	0.173853
66800	u	novel	-1.18102	-0.0004096	chrB02	+	16382590	16382916	MSTRG.22702.1	1	327	MSTRG.22702	.	0.458716	0.03816	0	0	0	0	16.2722	1.75067	0	0	19.5749	2.13008	1.37615	0.122581	1.22018	0.123059	3.41896	0.310832	1.83486	0.203385	0	0	2.45872	0.202329
66840	u	novel	-1.16816	-0.0004096	chrB02	+	17203606	17203883	MSTRG.22712.1	1	278	MSTRG.22712	.	0	0	7.89709	0.652631	3.02133	0.275748	0	0	0	0	0	0	26.4646	2.35734	18.0765	1.82307	0	0	2.18525	0.242224	1.59712	0.198076	0.996403	0.081994
66842	u	novel	-1.17277	-0.0765952	chrB02	+	17237592	17239447	MSTRG.22713.1	2	758	MSTRG.22713	.	0	0	27.8857	2.30453	0	0	0	0	0	0	0	0	0	0	0	0	15.1108	1.37379	0	0	18.5396	2.29929	30.8172	2.53596
66843	u	novel	-1.18377	-0.0765952	chrB02	+	17237599	17239567	MSTRG.22713.2	2	877	MSTRG.22713	.	25.2497	2.10048	0	0	16.7008	1.52423	6.75268	0.726498	10.5975	1.10437	10.6623	1.16023	14.0413	1.25074	9.87189	0.99561	0.042645	0.003877	0.964576	0.106918	0.164218	0.020366	0	0
66884	u	novel	-1.17561	-0.008192	chrB02	-	18064691	18065168	MSTRG.22725.1	1	478	MSTRG.22725	.	0	0	14.6444	1.21024	6.90377	0.630086	17.0732	1.83685	0	0	11.1109	1.20905	0.90795	0.080876	2.82427	0.284836	2.51046	0.228236	0.627615	0.069568	0.313808	0.038919	0	0
66896	j	novel	-1.10482	-0.0360448	chrB02	-	18357888	18360242	MSTRG.22729.1	3	2102	MSTRG.22729	LOC107628229	0.206139	0.017148	0.002577	0.000213	64.2129	5.86051	60.2889	6.48628	45.7246	4.76497	56.1817	6.1135	1e-06	0	0.308483	0.031111	27.549	2.5046	0.013955	0.001547	0	0	26.7224	2.19899
66900	j	novel	-1.09521	-0.109363	chrB02	-	18358107	18360082	MSTRG.22729.5	3	1778	MSTRG.22729	LOC107628229	0.001528	0.000127	55.8825	4.61824	0	0	0	0	0	0	0	0	35.7344	3.18305	0.007312	0.000737	0	0	0	0	24.8821	3.08589	0	0
66919	i	novel	-1.16036	-0.0004096	chrB02	-	18521625	18521868	MSTRG.22736.1	1	244	MSTRG.22736	LOC107626967	0	0	0	0	87.8402	8.0169	79.2774	8.52919	87.3443	9.10218	97.5328	10.6132	129.615	11.5455	151.143	15.2433	157.205	14.2922	0	0	92.2623	11.4424	142.16	11.6984
66927	u	novel	-1.34485	-0.0004096	chrB02	+	18664693	18665007	MSTRG.22740.1	1	315	MSTRG.22740	.	0	0	1.42857	0.11806	2.14286	0.195572	0	0	1.88571	0.196511	17.9206	1.95006	0	0	1.90476	0.192101	1.42857	0.129877	6.66667	0.738966	0	0	2.85397	0.234854
66932	j	novel	-1.11967	-0.0376832	chrB02	+	18805394	18808523	MSTRG.22743.1	4	655	MSTRG.22743	LOC107625061	97.8545	8.14033	0	0	0	0	0	0	0	0	3.34428	0.363913	0	0	0	0	0	0	0	0	0	0	115.364	9.49336
66961	u	novel	-1.15661	-0.012288	chrB02	-	19122345	19122550	MSTRG.22750.1	1	206	MSTRG.22750	.	23.928	1.99052	28.7238	2.37379	16.5922	1.51432	7.03883	0.757285	11.5752	1.20626	9.40048	1.02293	15.3519	1.36748	23.3245	2.35235	25.2791	2.29823	3.64078	0.403562	1.99515	0.24744	9.04773	0.744541
66985	i	novel	-1.20501	-0.0004096	chrB02	+	19326766	19326988	MSTRG.22756.1	1	223	MSTRG.22756	LOC107625072	22.934	1.90783	31.7332	2.62249	11.9081	1.08682	18.2623	1.96478	18.6592	1.94448	3.99638	0.434872	13.4787	1.20062	0	0	31.6957	2.88159	2.1654	0.240023	7.52915	0.933771	0	0
67025	u	novel	-1.10611	-0.016384	chrB02	-	20024622	20025566	MSTRG.22762.1	1	945	MSTRG.22762	.	13.6508	1.13558	14.4571	1.19477	0	0	10.6772	1.14873	9.83175	1.02457	0	0	5.67302	0.505326	0	0	4.41058	0.400985	8.09524	0.897316	11.4783	1.42355	0	0
67027	u	novel	-1.23149	-0.0004096	chrB02	+	20066079	20066319	MSTRG.22763.1	1	241	MSTRG.22763	.	2.67013	0.222123	4.38257	0.362184	9.94481	0.907632	12.862	1.38378	7.51722	0.783372	15.9157	1.73189	1.21369	0.10811	1.82158	0.183712	0.466805	0.042439	3.44398	0.381748	1.9917	0.247012	1.78423	0.146825
67029	u	novel	-1.31483	-0.0004096	chrB02	-	20158646	20158887	MSTRG.22764.1	1	242	MSTRG.22764	.	0	0	0.619835	0.051224	0.575069	0.052485	0	0	0.309917	0.032297	13.958	1.51886	0	0	0	0	0.349862	0.031807	0	0	0	0	0	0
67039	u	novel	-1.07807	-0.0077824	chrB02	+	20779298	20783485	MSTRG.22766.2	2	867	MSTRG.22766	.	0	0	19.8612	1.64137	0	0	0	0	0	0	0.720929	0.078449	0	0	1.64824	0.16623	0	0	6.78762	0.752373	4.79678	0.5949	5.69116	0.468328
67061	u	novel	-1.13171	-0.012288	chrB02	-	21103883	21104091	MSTRG.22774.1	1	209	MSTRG.22774	.	0	0	10.9522	0.905107	8.98565	0.820092	0	0	8.71053	0.907727	2.87081	0.312392	6.45933	0.575367	7.5311	0.759534	17.5215	1.59296	0	0	2.87081	0.35604	0	0
67065	u	novel	-1.16916	-0.02048	chrB02	-	21109502	21109889	MSTRG.22777.1	1	388	MSTRG.22777	.	32.884	2.73556	49.4459	4.0863	27.2552	2.4875	0	0	21.0052	2.18895	23.6082	2.56897	39.7165	3.53776	44.0747	4.44507	32.4021	2.94581	21.3125	2.36239	17.6495	2.1889	6.64845	0.547103
67066	u	novel	-1.13664	-0.045056	chrB02	-	21109535	21109886	MSTRG.22777.2	2	270	MSTRG.22777	.	5.95229	0.495159	0	0	9.8666	0.900494	0	0	0	0	0	0	0	0	0	0	0	0	0	0	0	0	38.4385	3.16312
67082	u	novel	-1.19107	-0.0004096	chrB02	-	21503383	21503624	MSTRG.22784.1	1	242	MSTRG.22784	.	1.54959	0.128907	4.4938	0.371376	19.0716	1.74061	32.5207	3.49879	12.0744	1.25828	32.7152	3.55996	0.309917	0.027606	0.206612	0.020837	0.917355	0.083401	0	0	0	0	1.08471	0.089261
67086	u	novel	-1.29695	-0.0004096	chrB02	-	21529673	21529923	MSTRG.22786.1	1	251	MSTRG.22786	.	0	0	1.19522	0.098775	11.9373	1.08948	24.5191	2.63793	0	0	0	0	1.43466	0.127793	0.199203	0.02009	0.765409	0.069587	0	0	0	0	5.64741	0.464727
67087	u	novel	-1.44082	-0.02048	chrB02	+	21681308	21681664	MSTRG.22787.1	1	357	MSTRG.22787	.	13.6134	1.13248	16.2812	1.34551	15.9012	1.45125	8.89654	0.957149	9.48179	0.988101	10.4278	1.13472	12.9499	1.15351	13.6471	1.37635	7.67064	0.69737	3.2366	0.358761	0.70012	0.086829	4.31973	0.355472
67136	j	novel	-1.07977	-0.006144	chrB02	+	22095612	22098489	MSTRG.22799.1	3	1904	MSTRG.22799	LOC107628252	11.8366	0.984668	17.2889	1.42879	3.00955	0.274672	2.01684	0.216985	0	0	14.9366	1.62535	0	0	2.15112	0.216947	15.2618	1.38751	11.3802	1.26144	0	0	3.15501	0.259626
67137	j	novel	-1.08705	-0.006144	chrB02	+	22095624	22098669	MSTRG.22799.2	3	2068	MSTRG.22799	LOC107628252	0	0	0	0	0	0	3.70627	0.398745	4.3365	0.451908	0	0	0.042264	0.003765	0	0	0	0	0	0	0	0	1.80418	0.148467
67139	u	novel	-1.02329	-0.0315392	chrB02	+	22095636	22096920	MSTRG.22799.4	2	1160	MSTRG.22799	.	10.6804	0.888484	0	0	0	0	0	0	5.16795	0.538554	4.24996	0.462467	4.56009	0.406191	6.94425	0.700349	0	0	6.44095	0.713946	0	0	0	0
67154	i	novel	-1.02401	-0.0004096	chrB02	-	22294536	22294806	MSTRG.22802.1	1	271	MSTRG.22802	LOC107627030	8.75277	0.728126	6.36531	0.526042	23.1304	2.11104	0	0	3.32103	0.346086	4.42804	0.481845	0	0	0	0	0.276753	0.025161	0	0	0	0	0	0
67185	u	novel	-1.23663	-0.0126976	chrB02	+	23267080	23267391	MSTRG.22815.1	1	312	MSTRG.22815	.	66.5449	5.53574	80.7051	6.66963	68.4038	6.24301	31.9231	3.4345	40.4103	4.21117	38.9103	4.23408	137.949	12.2878	108.01	10.8931	121.401	11.037	33.6538	3.73036	36.641	4.54425	57.0929	4.6982
67234	u	novel	-1.09671	-0.0364544	chrB02	-	25757034	25760396	MSTRG.22831.1	2	623	MSTRG.22831	.	24.818	2.06456	18.9125	1.56297	21.0241	1.9188	9.32497	1.00324	9.9175	1.03351	11.4196	1.24264	21.4887	1.91411	14.8978	1.50249	21.7613	1.97841	10.5663	1.17122	12.9514	1.60624	12.7227	1.04695
67247	u	novel	-1.05072	-0.022528	chrB02	-	25950979	25951378	MSTRG.22835.1	1	400	MSTRG.22835	.	0	0	0	0	0	0	0	0	2.25	0.234473	0	0	0	0	15.4825	1.56146	0	0	3.75	0.415668	2.25	0.279047	0	0
67268	u	novel	-1.27687	-0.0077824	chrB02	-	26212046	26213385	MSTRG.22840.1	2	572	MSTRG.22840	.	21.6766	1.80323	24.9449	2.0615	27.3427	2.49548	11.5332	1.24082	12.9747	1.35209	10.4196	1.13382	19.7098	1.75566	13.2692	1.33824	20.5297	1.86644	1.29491	0.143534	1.70454	0.211399	1.80944	0.148899
67340	j	novel	-1.13058	-0.0700416	chrB02	+	27765751	27768185	MSTRG.22854.1	2	1385	MSTRG.22854	LOC107627099	21.9352	1.82475	21.4129	1.7696	19.1092	1.74404	6.74197	0.725346	5.81198	0.605669	5.58186	0.6074	9.58628	0.853901	10.7424	1.0834	8.54729	0.77707	10.8102	1.19826	12.6903	1.57386	12.0526	0.99181
67370	u	novel	-1.12391	-0.0004096	chrB02	-	28552680	28553239	MSTRG.22862.1	1	560	MSTRG.22862	.	24.4961	2.03779	19.6315	1.62239	37.9024	3.45923	43.5021	4.68024	21.6557	2.25674	59.0214	6.42251	11.3232	1.00862	15.0571	1.51856	9.6625	0.878459	20.2679	2.24659	0	0	12.3607	1.01717
67434	u	novel	-1.28473	-0.0004096	chrB02	-	30513927	30514128	MSTRG.22875.1	1	202	MSTRG.22875	.	0.057426	0.004777	0	0	0	0	16.774	1.80466	0	0	0	0	0	0	0	0	0	0	0	0	0	0	0	0
67479	u	novel	-1.20997	-0.0372736	chrB02	+	32751167	32751931	MSTRG.22884.1	1	765	MSTRG.22884	.	19.5758	1.62847	24.2527	2.00429	18.4244	1.68154	8.33699	0.896949	0	0	0	0	14.7346	1.31249	11.2039	1.12995	10.3329	0.939407	13.4967	1.49604	11.2111	1.39041	7.86601	0.647297
67514	u	novel	-1.12297	-0.0303104	chrB02	-	34130551	34131594	MSTRG.22890.1	1	1044	MSTRG.22890	.	20.0833	1.67069	18.7462	1.54922	0	0	4.82663	0.519281	3.57088	0.372123	0	0	0.808429	0.072011	1.72414	0.173885	0.393678	0.035791	2.15517	0.23889	1.75958	0.218224	0	0
67577	u	novel	-1.31074	-0.0004096	chrB02	-	37269762	37270009	MSTRG.22904.1	1	248	MSTRG.22904	.	27.8206	2.31434	27.619	2.28248	25.5827	2.33485	23.5464	2.53328	31.2278	3.25426	25.9113	2.81958	38.1371	3.39707	30.7823	3.10448	35.3246	3.21151	11.0887	1.22913	10.3831	1.28772	9.81653	0.807805
67580	u	novel	-1.2661	-0.0004096	chrB02	+	37568775	37569648	MSTRG.22907.1	1	874	MSTRG.22907	.	22.2946	1.85465	15.9568	1.3187	16.5193	1.50766	20.7468	2.23208	6.0841	0.634026	0	0	8.41018	0.74914	9.51602	0.959719	8.42105	0.765593	3.89016	0.431204	4.79805	0.595059	4.3032	0.354112
67581	u	novel	-1.11637	-0.0159744	chrB02	-	37591556	37594665	MSTRG.22908.1	1	3110	MSTRG.22908	.	28.9752	2.41039	32.1308	2.65535	28.8339	2.63159	0	0	23.2469	2.42257	20.8556	2.26944	34.7962	3.09948	31.991	3.22639	32.5539	2.95961	11.8778	1.31659	10.7663	1.33524	12.8298	1.05577
67582	o	novel	-1.22298	-0.0172032	chrB02	-	37596971	37604739	MSTRG.22909.1	3	3931	MSTRG.22909	LOC107625251	32.9242	2.7389	32.8514	2.71491	28.7774	2.62642	23.3223	2.50917	22.8224	2.37833	23.8437	2.59459	27.4681	2.44673	26.7542	2.69825	29.738	2.70361	11.3064	1.25326	9.22119	1.14362	12.835	1.0562
67586	u	novel	-1.27337	-0.073728	chrB02	+	37903064	37903716	MSTRG.22910.1	1	653	MSTRG.22910	.	37.6835	3.13482	36.9364	3.05249	33.6382	3.07005	20.6225	2.21871	22.4628	2.34086	20.885	2.27264	31.1369	2.77352	23.1698	2.33675	26.0309	2.36658	10.0011	1.10857	7.74267	0.960252	10.0075	0.823517
67588	u	novel	-1.08828	-0.421888	chrB02	+	38180128	38180468	MSTRG.22911.1	1	341	MSTRG.22911	.	41.2434	3.43096	38.7067	3.1988	23.7243	2.16525	7.84751	0.844287	10.0938	1.05188	10.2551	1.11593	4.71554	0.420038	3.51906	0.354908	4.26393	0.387652	5.27859	0.585105	4.83871	0.600101	3.45161	0.284034
67619	j	novel	-1.1244	-0.0278528	chrB02	-	42504993	42509971	MSTRG.22916.1	3	1911	MSTRG.22916	LOC107625259	8.05198	0.669828	11.233	0.928313	13.7935	1.25889	4.57598	0.492315	7.01191	0.730713	7.32203	0.796758	9.25831	0.824687	8.88223	0.8958	8.71541	0.792354	3.24361	0.359538	4.10807	0.509486	4.62549	0.380633
67620	j	novel	-1.09756	-0.0278528	chrB02	-	42505107	42509981	MSTRG.22916.2	3	1410	MSTRG.22916	LOC107625259	18.9753	1.57852	17.1303	1.41568	15.0417	1.37281	9.75936	1.04998	10.6754	1.11248	7.44213	0.809827	2.99671	0.266933	19.2032	1.9367	2.43281	0.221177	6.86662	0.76113	7.95947	0.98714	8.41178	0.692208
67634	u	novel	-1.25581	-0.0004096	chrB02	-	43519338	43519776	MSTRG.22918.1	1	439	MSTRG.22918	.	26.6184	2.21434	19.0459	1.57399	18.7191	1.70843	19.3497	2.08176	17.0459	1.77636	16.5444	1.80031	21.2795	1.89548	20.9767	2.11556	16.7813	1.52566	6.32118	0.700671	5.89522	0.731129	3.86902	0.318383
67674	u	novel	-1.30262	-0.0004096	chrB02	+	45880076	45880282	MSTRG.22931.1	1	207	MSTRG.22931	.	6.92947	0.576449	2.08889	0.17263	4.31159	0.393506	3.69984	0.398053	0.758454	0.079039	1.81159	0.197132	6.64493	0.591899	0	0	17.5749	1.59781	0	0	0	0	1.91667	0.157723
67676	u	novel	-1.07743	-0.0004096	chrB02	+	46015569	46016089	MSTRG.22932.1	2	307	MSTRG.22932	.	47.4446	3.94683	36.4006	3.00822	38.4446	3.50872	19.2801	2.07428	21	2.18842	19.0619	2.07425	9.28339	0.826921	12.7068	1.28152	9.17915	0.834515	18.3225	2.03095	11.7264	1.45432	26.7638	2.20241
67701	u	novel	-1.03303	-0.0323584	chrB02	+	47436985	47438505	MSTRG.22937.1	1	1521	MSTRG.22937	.	22.7686	1.89407	21.8185	1.80313	0	0	0	0	11.831	1.23292	0	0	41.6654	3.71135	29.5444	2.97964	30.4352	2.767	2.36686	0.262355	1.38067	0.171232	2.0835	0.171452
67702	u	novel	-1.24135	-0.0299008	chrB02	+	47439152	47439863	MSTRG.22938.1	1	712	MSTRG.22938	.	0	0	0	0	16.0955	1.46899	0	0	0	0	14.269	1.5527	24.6489	2.19561	23.9527	2.4157	0	0	0	0	0.210674	0.026128	3.22683	0.265537
67710	i	novel	-1.18168	-0.0004096	chrB02	+	48271532	48271775	MSTRG.22942.1	1	244	MSTRG.22942	LOC107628321	0.504098	0.041935	1.17418	0.097036	0	0	0	0	0	0	0	0	0.915984	0.081592	0.471311	0.047533	1.09426	0.099484	0.614754	0.068142	0.307377	0.038121	0	0
67722	x	novel	-1.10685	-0.024576	chrB02	-	49496671	49502194	MSTRG.22947.1	1	5524	MSTRG.22947	LOC107627229	2.84395	0.236583	3.11115	0.257111	7.82911	0.714539	16.2562	1.74894	11.572	1.20593	0	0	0	0	4.76973	0.481042	0	0	2.19967	0.243823	2.49403	0.309311	3.30087	0.27163
67769	u	novel	-1.01506	-0.118784	chrB02	-	51127645	51128156	MSTRG.22953.1	1	512	MSTRG.22953	.	31.4648	2.6175	30.8672	2.55092	20.5137	1.87222	12.6367	1.35954	10.5352	1.09787	13.4277	1.46116	2.80469	0.249828	3.36328	0.339197	4.08203	0.371115	1.17188	0.129896	2.92969	0.363342	1.17188	0.096434
6642	u	novel	-1.2728	-0.04096	chrA02	-	5568014	5570719	MSTRG.2296.1	4	646	MSTRG.2296	.	18.9721	1.57825	24.0101	1.98424	19.6455	1.79299	19.4923	2.09711	11.6122	1.21011	7.73065	0.841223	5.31192	0.473161	10.2307	1.03179	8.28638	0.753349	10.6608	1.18169	11.7221	1.45379	21.9033	1.80242
6649	j	novel	-1.10011	-0.0446464	chrA02	-	5612220	5613569	MSTRG.2297.2	2	828	MSTRG.2297	LOC107473138	25.6392	2.13287	0	0	1.44286	0.131685	1.57036	0.16895	1.46797	0.152978	0.177424	0.019307	0.114734	0.01022	1.05609	0.10651	10.9139	0.992229	0	0	2.7434	0.340239	0	0
67850	j	novel	-1.34314	-0.0454656	chrB02	-	56610111	56613198	MSTRG.22973.1	5	809	MSTRG.22973	LOC107627272	16.3122	1.35698	14.8759	1.22937	23.9388	2.18482	10.0065	1.07656	6.50529	0.677918	9.07833	0.987873	15.8421	1.41114	10.0474	1.01331	9.42351	0.856731	6.19141	0.686286	0	0	7.97407	0.656189
67852	j	novel	-1.24364	-0.0352256	chrB02	-	56610227	56613175	MSTRG.22973.3	4	980	MSTRG.22973	LOC107627272	9.9134	0.824677	26.0331	2.15143	8.43747	0.770063	7.8129	0.840564	6.76154	0.704622	12.353	1.34421	11.5932	1.03267	12.3015	1.24065	17.1863	1.56248	9.65157	1.06983	1.83279	0.227304	7.04318	0.579585
67973	j	novel	-1.07878	-0.036864	chrB02	-	61904614	61906195	MSTRG.23000.2	2	1444	MSTRG.23000	LOC107625355	1.93527	0.160992	12.2242	1.01023	2.93694	0.268046	3.48925	0.375397	7.47616	0.779094	0	0	26.4989	2.3604	31.7082	3.19786	16.1863	1.47157	16.6703	1.84782	13.5167	1.67635	28.4463	2.34085
68064	u	novel	-1.33464	-0.0380928	chrB02	+	64539432	64539796	MSTRG.23024.1	1	365	MSTRG.23024	.	0	0	16.2302	1.34129	12.6825	1.15749	6.54493	0.704147	10.8986	1.13575	9.18945	0.999965	20.1771	1.79728	17.7586	1.79101	20.1188	1.82908	13.2671	1.47059	14.7612	1.8307	15.7149	1.29318
68075	j	novel	-1.18978	-0.036864	chrB02	+	64655346	64658123	MSTRG.23026.6	5	909	MSTRG.23026	LOC107625392	12.5174	1.0413	37.1488	3.07004	38.6708	3.52937	20.9751	2.25664	18.7726	1.9563	16.3802	1.78243	7.41132	0.660165	15.9491	1.60851	12.4456	1.13148	18.6527	2.06756	10.5235	1.30513	18.2352	1.50058
68133	u	novel	-1.19714	-0.008192	chrB02	-	68894228	68894758	MSTRG.23040.1	1	531	MSTRG.23040	.	17.7866	1.47963	0	0	18.8821	1.72331	13.3208	1.43314	0	0	11.2824	1.22772	16.4298	1.46349	18.2614	1.84172	0	0	4.11335	0.455944	5.60332	0.694928	5.07133	0.417321
68187	u	novel	-1.30515	-0.049152	chrB02	-	71989570	71990029	MSTRG.23063.1	2	228	MSTRG.23063	.	0	0	0.657895	0.05437	0	0	7.89474	0.849368	6.57895	0.685594	7.65172	0.832635	0.092105	0.008204	0	0	0	0	7.30474	0.809693	15.4079	1.9109	11.7599	0.967723
68241	u	novel	-1.12295	-0.0004096	chrB02	+	74326432	74326674	MSTRG.23077.1	1	243	MSTRG.23077	.	7.48148	0.62237	15.0082	1.24031	13.1262	1.19799	33.4897	3.60304	20.7572	2.16311	28.963	3.15165	9.22222	0.821472	2.36626	0.238644	5.13992	0.467292	12.8601	1.42548	5.8642	0.727282	8.02469	0.660354
68242	u	novel	-1.22361	-0.0004096	chrB02	-	74339604	74339885	MSTRG.23078.1	1	282	MSTRG.23078	.	76.9078	6.39781	60.195	4.97463	127.521	11.6385	104.996	11.2962	80.5284	8.39189	98.9468	10.7671	51.4078	4.57917	74.5213	7.5157	88.0816	8.00787	52.1277	5.77808	52.4681	6.50713	109.887	9.0426
68243	u	novel	-1.38855	-0.0004096	chrB02	-	74497357	74497601	MSTRG.23079.1	1	245	MSTRG.23079	.	20.3444	1.69241	10.4082	0.860151	17.3469	1.5832	7.85714	0.845324	0	0	15.2041	1.65446	0	0	7.23416	0.729587	5.86735	0.533425	0	0	5.20408	0.645414	0	0
68253	u	novel	-1.4046	-0.0438272	chrB02	-	74677690	74678393	MSTRG.23084.1	1	704	MSTRG.23084	.	17.6605	1.46914	13.946	1.15253	14.1364	1.29018	0	0	9.05114	0.943222	0	0	15.1705	1.35131	15.9062	1.60419	19.3352	1.75785	15.554	1.72408	11.9219	1.47856	17.4915	1.43938
68347	u	novel	-1.13213	-0.0360448	chrB02	+	77164792	77165437	MSTRG.23110.1	1	646	MSTRG.23110	.	13.322	1.10823	20.4613	1.69096	10.6533	0.97229	6.03715	0.649517	7.5	0.781578	3.79567	0.413032	0	0	12.4969	1.26035	8.06192	0.732943	0	0	6.19505	0.768314	0	0
68353	x	novel	-1.01805	-0.004096	chrB02	-	77352245	77353067	MSTRG.23113.1	1	823	MSTRG.23113	LOC107628396	30.1531	2.50838	31.5444	2.60689	21.949	2.00321	26.7679	2.87987	0	0	19.1033	2.07876	19.5237	1.73908	19.5565	1.97233	16.6379	1.51262	12.3937	1.37378	12.1397	1.50558	0	0
68389	i	novel	-1.19576	-0.0299008	chrB02	-	78410897	78414048	MSTRG.23119.1	1	3152	MSTRG.23119	LOC107625496	12.8654	1.07025	43.7189	3.61301	32.1958	2.93841	2.04833	0.220373	12.5166	1.30436	65.78	7.15796	30.5953	2.72529	31.9142	3.21865	19.4387	1.76725	23.0568	2.55573	21.3152	2.64353	4.15565	0.34197
68390	i	novel	-1.20085	-0.0319488	chrB02	-	78411211	78414007	MSTRG.23119.2	2	2724	MSTRG.23119	LOC107625496	4.47566	0.372321	0	0	0	0	4.67646	0.503124	26.4921	2.76075	0.064878	0.00706	6.43375	0.573088	0	0	16.33	1.48463	0	0	0	0	21.6163	1.77881
68417	x	novel	-1.24382	-0.053248	chrB02	-	78944857	78946091	MSTRG.23126.1	1	1235	MSTRG.23126	LOC107625504	17.6421	1.46761	17.8858	1.47812	12.7584	1.16442	5.59757	0.602224	4.58381	0.47768	0	0	8.41134	0.749242	9.43968	0.95202	9.6502	0.87734	1.09312	0.121166	0.242915	0.030127	0.728745	0.059969
68420	x	novel	-1.20674	-0.098304	chrB02	-	78951840	78952629	MSTRG.23129.1	1	790	MSTRG.23129	LOC107625504	8.97975	0.747008	11.5595	0.955299	22.4291	2.04704	21.1671	2.2773	13.1013	1.36529	21.0747	2.29328	3.41772	0.304435	4.93671	0.497882	2.46835	0.224408	2.46835	0.273604	0	0	1.32911	0.109373
68451	u	novel	-1.29922	-0.0004096	chrB02	-	79646499	79646818	MSTRG.23138.1	1	320	MSTRG.23138	.	24.3829	2.02837	32.0695	2.65029	0	0	18.2444	1.96285	0	0	18.2469	1.98557	13.6493	1.21582	0	0	15.0385	1.36721	6.6436	0.736409	6.87799	0.853013	9.79112	0.805714
68452	u	novel	-1.10483	-0.0004096	chrB02	-	79647092	79648341	MSTRG.23139.1	1	1250	MSTRG.23139	.	67.5952	5.62312	57.8482	4.78069	80.8058	7.3749	77.6398	8.353	52.4371	5.46449	85.6562	9.32082	31.1876	2.77805	0	0	36.1877	3.28998	31.47	3.48829	23.9504	2.97035	28.0082	2.3048
68457	j	novel	-1.08259	-0.0385024	chrB02	+	79799015	79803221	MSTRG.23141.1	3	1230	MSTRG.23141	LOC107625519	9.45854	0.786838	24.8004	2.04955	17.1419	1.56448	28.5483	3.07142	20.117	2.0964	18.172	1.97741	53.5883	4.77339	34.506	3.48004	56.2711	5.11584	27.685	3.06874	19.1171	2.37092	29.1593	2.39953
68532	u	novel	-1.49621	-0.067584	chrB02	+	81700878	81701145	MSTRG.23161.1	1	268	MSTRG.23161	.	53.3321	4.43659	37.6455	3.1111	34.2164	3.12283	15.2985	1.64592	13.9925	1.45817	9.17537	0.998433	36.5037	3.25158	36.8172	3.71312	41.3507	3.75937	0	0	5.59701	0.694146	24.0298	1.97742
68625	i	novel	-1.04405	-0.0004096	chrB02	-	83936476	83936776	MSTRG.23186.1	1	301	MSTRG.23186	LOC107628428	40.6622	3.38261	48.8079	4.03358	39.2392	3.58124	22.995	2.47396	17.722	1.84682	24.0629	2.61844	61.9264	5.51611	44.8754	4.52582	40.7519	3.70493	11.1296	1.23366	8.73034	1.08274	11.1506	0.917587
68639	j	novel	-1.0304	-0.0110592	chrB02	+	84247730	84251244	MSTRG.23189.2	5	869	MSTRG.23189	LOC107625565	24.1543	2.00935	17.6312	1.45708	9.62931	0.878837	9.23658	0.993732	9.31645	0.97087	9.43811	1.02702	0.304202	0.027097	3.82078	0.385337	12.4246	1.12957	3.14084	0.348146	4.87637	0.604771	6.25471	0.514702
68660	u	novel	-1.16852	-0.0004096	chrB02	-	84497054	84497306	MSTRG.23195.1	1	253	MSTRG.23195	.	253.113	21.056	173.806	14.3637	296.852	27.0927	203.781	21.9241	196.801	20.5087	168.99	18.3889	152.243	13.5611	172.03	17.3497	216.373	19.6714	95.3391	10.5679	68.5731	8.50449	78.9752	6.4989
68668	i	novel	-1.09588	-0.49152	chrB02	+	84784607	84785233	MSTRG.23200.1	2	393	MSTRG.23200	LOC107625569	33.8026	2.81197	44.1285	3.64686	19.4034	1.77089	17.3079	1.8621	16.1972	1.68792	16.6412	1.81084	2.01781	0.179737	0.427481	0.043113	3.17048	0.288242	0.763359	0.084614	1.85242	0.229738	1.35369	0.111396
68751	u	novel	-1.229	-0.0131072	chrB02	-	86826398	86831696	MSTRG.23230.1	2	805	MSTRG.23230	.	19.8852	1.65422	18.685	1.54417	15.4236	1.40766	16.6596	1.79235	8.67597	0.904126	9.36582	1.01916	15.1333	1.348	11.9216	1.20233	20.1748	1.83417	5.85292	0.648766	5.53567	0.686538	12.1	0.995711
68752	u	novel	-1.12028	-0.0004096	chrB02	-	86832934	86833728	MSTRG.23231.1	2	677	MSTRG.23231	.	35.5761	2.95951	15.8996	1.31397	112.135	10.2342	88.8242	9.5563	88.3855	9.21069	79.1773	8.6158	4.09897	0.365117	2.14919	0.216752	2.68794	0.244372	50.4165	5.58842	50.5687	6.27157	55.1905	4.54165
68771	u	novel	-1.35974	-0.008192	chrB02	+	87200909	87201861	MSTRG.23238.1	2	414	MSTRG.23238	.	39.4151	3.27886	32.4863	2.68473	24.9572	2.27777	8.60578	0.925867	11.249	1.17226	9.57998	1.04246	24.4004	2.17347	11.995	1.20973	31.3402	2.84927	21.9203	2.42975	18.7845	2.32967	17.2551	1.41993
68772	u	novel	-1.34153	-0.045056	chrB02	+	87200911	87201862	MSTRG.23238.2	2	338	MSTRG.23238	.	0.739953	0.061555	0.31245	0.025821	2.72555	0.248752	10.9341	1.17636	2.30936	0.24066	0	0	14.631	1.30326	25.6393	2.5858	12.286	1.11697	0	0	5.95922	0.739067	7.68166	0.632127
68789	u	novel	-1.30309	-0.270336	chrB02	+	87794916	87795240	MSTRG.23246.1	1	325	MSTRG.23246	.	128.382	10.6799	151.406	12.5125	103.74	9.46801	63.0274	6.7809	65.8784	6.8652	65.7955	7.15964	103.359	9.20671	75.8945	7.65419	82.9022	7.53699	31.4511	3.4862	35.059	4.34804	46.3971	3.81803
68848	u	novel	-1.19986	-0.06144	chrB02	-	88914213	88914712	MSTRG.23266.1	1	500	MSTRG.23266	.	65.2007	5.42392	55.0403	4.54863	41.8546	3.81994	65.4787	7.04463	67.47	7.03107	60.576	6.59168	14.838	1.3217	0	0	5.184	0.471299	12.3	1.36339	6.02	0.746605	12.106	0.996207
68850	u	novel	-1.20653	-0.0425984	chrB02	+	88943271	88944022	MSTRG.23268.1	1	752	MSTRG.23268	.	22.1975	1.84657	18.6077	1.53778	14.2314	1.29886	14.3245	1.54112	0	0	0	0	21.5372	1.91844	17.516	1.76654	0	0	16.5559	1.83513	16.0971	1.99637	20.0838	1.6527
68855	u	novel	-1.29866	-0.0667648	chrB02	+	89069111	89070232	MSTRG.23271.1	3	595	MSTRG.23271	.	1.5126	0.125831	1.45882	0.12056	1.86196	0.169936	4.88067	0.525095	3.63407	0.378707	7.90924	0.860657	0.756303	0.067368	1.17983	0.11899	0.504202	0.045839	11.3155	1.25427	14.9436	1.85332	23.4303	1.92808
68858	u	novel	-1.1691	-0.0274432	chrB02	-	89100462	89102022	MSTRG.23272.1	2	467	MSTRG.23272	.	39.6882	3.30159	50.0749	4.13829	27.0964	2.473	0	0	0	0	0	0	20.9308	1.86442	31.743	3.20138	21.2014	1.92751	0	0	0	0	0	0
68885	o	novel	-1.05897	-0.08192	chrB02	-	89278630	89280492	MSTRG.23283.1	2	807	MSTRG.23283	LOC107625666	40.6263	3.37962	15.2662	1.26163	60.2801	5.50158	78.8594	8.48422	64.5989	6.73187	58.841	6.40288	9.45725	0.842407	0	0	20.5561	1.86884	93.4899	10.3629	97.0938	12.0416	131.187	10.7954
68958	u	novel	-1.17704	-0.04096	chrB02	-	90312508	90314326	MSTRG.23296.1	2	999	MSTRG.23296	.	27.6186	2.29754	31.4875	2.60219	22.5135	2.05474	16.2643	1.74982	13.3193	1.38801	11.7077	1.27399	7.72472	0.688082	8.84541	0.892086	7.38338	0.671254	1.11822	0.123949	3.9039	0.484165	4.74174	0.390199
6771	u	novel	-1.01936	-0.0274432	chrA02	-	6799336	6799668	MSTRG.2330.1	1	333	MSTRG.2330	.	240.805	20.0321	253.411	20.9424	264.03	24.0972	205.919	22.1541	154.249	16.0744	198.805	21.6333	121.982	10.8656	110.066	11.1005	88.1321	8.01246	209.91	23.2674	193.664	24.0183	213.288	17.5516
69003	u	novel	-1.26183	-0.0004096	chrB02	-	90963065	90963355	MSTRG.23302.1	1	291	MSTRG.23302	.	12.8076	1.06544	7.51546	0.621092	51.9416	4.74055	81.7766	8.79807	60.8625	6.34251	65.945	7.17591	1.84192	0.16407	1.52577	0.153879	5.65979	0.514556	0	0	7.20618	0.893717	4.63917	0.381759
69043	u	novel	-1.12387	-0.06144	chrB02	+	91760551	91760952	MSTRG.23316.1	1	402	MSTRG.23316	.	0.915423	0.076152	0	0	0.562189	0.051309	2.63184	0.283151	0	0	3.91294	0.425792	12.5075	1.11411	12.2886	1.23934	8.93035	0.811895	12.3085	1.36433	14.7786	1.83285	43.3172	3.56459
69051	j	novel	-1.08919	-0.0376832	chrB02	-	91850899	91855733	MSTRG.23319.5	6	778	MSTRG.23319	LOC107625726	34.6935	2.88609	33.4406	2.7636	11.3276	1.03384	17.989	1.93538	19.7863	2.06194	18.545	2.018	21.9551	1.95566	0	0	0	0	14.7484	1.63478	15.3333	1.90165	2.27706	0.18738
69135	j	novel	-1.18705	-0.172032	chrB02	-	93419626	93420944	MSTRG.23351.1	4	666	MSTRG.23351	LOC107625769	61.3818	5.10624	18.0938	1.49531	24.7877	2.2623	44.4395	4.78109	21.676	2.25886	44.0875	4.79746	33.7144	3.00312	26.8781	2.71074	21.1915	1.92661	49.4431	5.48052	23.3341	2.89392	1.18163	0.097236
69136	j	novel	-1.29818	-0.172032	chrB02	-	93419626	93420944	MSTRG.23351.2	3	573	MSTRG.23351	LOC107625769	71.3085	5.93202	17.8585	1.47586	30.5574	2.78888	18.4251	1.9823	10.9657	1.14274	26.7179	2.90735	40.3474	3.59396	34.8886	3.51862	26.6474	2.42263	24.0841	2.6696	22.5398	2.7954	0.677048	0.055714
69180	u	novel	-1.18725	-0.02048	chrB02	+	93906641	93907543	MSTRG.23363.1	1	903	MSTRG.23363	.	0.459579	0.038231	0	0	0.830565	0.075803	0.166113	0.017872	0.830565	0.086553	0	0	2.52935	0.225302	2.32558	0.234542	0	0	21.3455	2.36604	19.869	2.46416	23.0562	1.8973
69185	u	novel	-1.26182	-0.0004096	chrB02	-	94027482	94028774	MSTRG.23364.1	2	512	MSTRG.23364	.	0	0	0	0	0	0	0	0	0	0	0	0	0	0	0	0	0	0	302.224	33.5	244.58	30.333	319.432	26.2862
69205	u	novel	-1.32039	-0.02048	chrB02	-	94371182	94371852	MSTRG.23367.1	1	671	MSTRG.23367	.	289.399	24.0746	301.311	24.901	244.317	22.2981	109.168	11.7451	117.466	12.2412	106.054	11.5404	71.6543	6.38263	54.4803	5.4945	56.9881	5.18103	206.781	22.9206	118.197	14.6588	0	0
69226	u	novel	-1.30476	-0.018432	chrB02	+	94574825	94576027	MSTRG.23372.2	2	634	MSTRG.23372	.	0	0	0	0	0	0	17.1278	1.84272	15.0822	1.57172	3.18691	0.346789	0	0	0	0	0	0	14.712	1.63075	6.83346	0.847491	13.5821	1.11768
69298	u	novel	-1.33429	-0.0454656	chrB02	-	95365703	95366030	MSTRG.23397.1	1	328	MSTRG.23397	.	76.2744	6.34512	100.265	8.28611	74.5732	6.80607	2	0.215173	1.25	0.130263	0.634146	0.069006	26.8628	2.39281	27.2439	2.74763	35.9695	3.27014	0	0	0	0	0	0
69300	u	novel	-1.2152	-0.303104	chrB02	-	95379462	95379735	MSTRG.23399.1	1	274	MSTRG.23399	.	3504.83	291.56	3564.27	294.558	2625.81	239.65	884.255	95.1341	1269.58	132.303	1210.99	131.776	1331.15	118.572	1154.56	116.441	1368.94	124.456	410.04	45.4509	454.467	56.3634	751.38	61.8313
69332	u	novel	-1.1828	-0.032768	chrB02	-	95723850	95724397	MSTRG.23413.1	1	548	MSTRG.23413	.	23.7153	1.97283	21.7573	1.79807	19.1898	1.75139	0	0	15.0401	1.56734	13.7682	1.49821	18.4197	1.64074	17.6569	1.78076	26.4562	2.40524	19.4179	2.15237	20.6396	2.55974	27.5073	2.26358
69349	u	novel	-1.15556	-0.0004096	chrB02	-	95933536	95933891	MSTRG.23416.1	1	356	MSTRG.23416	.	1.26405	0.105153	1.89607	0.156695	0	0	0	0	1.56542	0.163133	0	0	1.26405	0.112595	0.825843	0.083289	1.15191	0.104725	0.842697	0.093409	0	0	0.421348	0.034673
69350	u	novel	-1.42848	-0.0004096	chrB02	-	95939058	95939273	MSTRG.23417.1	1	216	MSTRG.23417	.	8.76852	0.729436	7.29167	0.602597	17.5	1.59717	28.0521	3.01803	19.6991	2.05285	26.5185	2.88566	5.78704	0.515482	3.47222	0.350184	4.16667	0.378809	16.4352	1.82176	8.91204	1.10528	21.5833	1.7761
69351	u	novel	-1.23433	-0.0004096	chrB02	-	95941129	95941452	MSTRG.23418.1	1	324	MSTRG.23418	.	10.2004	0.848555	0	0	8.21608	0.749857	29.824	3.20866	27.0292	2.81672	30.6863	3.33918	23.1027	2.05788	21.2806	2.14621	18.5736	1.6886	8.33333	0.923707	4.16667	0.516753	5.6273	0.463072
69356	i	novel	-1.11463	-0.0004096	chrB02	-	95989322	95989682	MSTRG.23420.1	1	361	MSTRG.23420	LOC107625842	20.3169	1.69012	25.2393	2.08582	20.6872	1.88806	15.3184	1.64805	12.6699	1.32033	17.3871	1.892	7.13872	0.635883	5.91953	0.597002	6.79192	0.617482	3.99585	0.442919	4.36814	0.541741	5.14047	0.423011
69357	u	novel	-1.21812	-0.0004096	chrB02	-	96016033	96016257	MSTRG.23421.1	1	225	MSTRG.23421	.	23.5102	1.95577	9.95537	0.822731	16.9032	1.5427	14.6667	1.57794	18.7483	1.95377	27.4878	2.99113	17.1022	1.52338	20.6674	2.08437	23.2089	2.11002	5.66667	0.628121	6	0.744125	10	0.822903
69421	u	novel	-1.28179	-0.0212992	chrB02	-	96827758	96828034	MSTRG.23441.1	1	277	MSTRG.23441	.	7.48015	0.622259	13.1552	1.08717	11.3863	1.03919	25.1841	2.70947	34.2816	3.5725	27.5632	2.99933	5.91336	0.526734	14.4838	1.46073	9.81227	0.892075	53.6101	5.94241	72.787	9.0271	73.2744	6.02977
69422	u	novel	-1.31602	-0.0004096	chrB02	+	96846119	96846406	MSTRG.23443.1	1	288	MSTRG.23443	.	17.1875	1.42979	21.3542	1.76475	26.9375	2.4585	91.0521	9.79599	66.6979	6.95061	84.5104	9.19614	2.60417	0.231967	8.33333	0.840442	12.4583	1.13264	64.0625	7.101	64.9028	8.04929	90.3576	7.43556
69454	x	novel	-1.0316	-0.0004096	chrB02	+	97168156	97169755	MSTRG.23449.1	3	479	MSTRG.23449	LOC107627767	1.24843	0.103855	0.060543	0.005003	11.0209	1.00584	13.6075	1.46399	8.77035	0.913962	15.9217	1.73255	0.157492	0.014029	0.626305	0.063165	2.69311	0.244842	9.26931	1.02746	4.44468	0.551232	10.6263	0.874442
69456	u	novel	-1.28703	-0.0016384	chrB02	+	97179307	97181811	MSTRG.23451.1	2	1802	MSTRG.23451	.	0	0	0	0	0	0	27.06	2.9113	24.225	2.5245	23.6945	2.57836	0	0	0	0	0	0	12.5178	1.38753	13.5954	1.68612	18.8979	1.55511
6805	i	novel	-1.15359	-0.02048	chrA02	-	7063246	7063713	MSTRG.2346.1	1	468	MSTRG.2346	LOC107473214	25.9402	2.15791	22.8397	1.88752	24.9402	2.27621	10.1197	1.08874	8.86752	0.924087	8.67521	0.944007	47.5556	4.23603	38.9038	3.92357	43.2842	3.93515	11.5491	1.28016	12.015	1.4901	13.5	1.11092
69542	u	novel	-1.21526	-0.0004096	chrB02	-	98414276	98414853	MSTRG.23475.1	1	578	MSTRG.23475	.	10.5325	0.876179	10.2149	0.84418	20.0968	1.83418	39.6786	4.26889	39.3681	4.10256	39.2241	4.26824	16.2448	1.44701	13.1001	1.32118	13.4175	1.21984	10.2593	1.13719	9.05637	1.12318	15.2076	1.25144
69544	i	novel	-1.27626	-0.0004096	chrB02	-	98422474	98422706	MSTRG.23477.1	1	233	MSTRG.23477	LOC107628527	1.28755	0.107109	0.643777	0.053203	0.128755	0.011751	15.1803	1.63319	5.79399	0.603794	3.23133	0.351623	0	0	0.128755	0.012985	0	0	0	0	0	0	1.09871	0.090413
69545	u	novel	-1.21857	-0.0004096	chrB02	-	98430071	98430338	MSTRG.23478.1	1	268	MSTRG.23478	.	15.3057	1.27325	24.1733	1.99773	14.1228	1.28895	28.5262	3.06903	27.9792	2.91572	25.3563	2.75918	34.8396	3.10335	23.5087	2.37093	23.7858	2.16247	7.45092	0.825896	3.98454	0.494166	19.2733	1.58601
69563	j	novel	-1.31166	-0.0069632	chrB02	-	98763075	98764774	MSTRG.23486.1	4	753	MSTRG.23486	LOC107625918	17.5232	1.45772	11.1606	0.922337	14.6999	1.34161	5.07465	0.545965	2.88618	0.30077	4.82803	0.52537	4.83336	0.430533	0	0	3.94555	0.358707	4.6195	0.512048	4.04993	0.502275	7.89748	0.649886
69573	j	novel	-1.05359	-0.049152	chrB02	-	98792610	98795256	MSTRG.23487.8	5	803	MSTRG.23487	LOC107625919	24.8853	2.07016	16.383	1.35392	20.8018	1.89851	5.3739	0.57816	3.26677	0.340432	6.97996	0.759536	21.2775	1.8953	12.8611	1.29708	16.3093	1.48275	8.46904	0.938749	4.7208	0.585478	6.08495	0.500732
69594	i	novel	-1.27879	-0.049152	chrB02	+	98898811	98899788	MSTRG.23489.1	1	978	MSTRG.23489	LOC107628535	12.5633	1.04512	11.0938	0.916812	9.45912	0.863305	46.0771	4.95728	35.6255	3.71255	44.0115	4.78918	9.92758	0.884302	7.74691	0.7813	10.2885	0.935368	17.2381	1.91075	16.4623	2.04166	21.3455	1.75653
69655	j	novel	-1.1914	-0.0233472	chrB02	+	99371766	99374236	MSTRG.23509.2	2	803	MSTRG.23509	LOC107627815	27.8579	2.31744	9.75475	0.806152	15.6535	1.42865	7.94775	0.855071	3.17559	0.330929	15.7064	1.70912	34.603	3.08227	4.22742	0.426348	0	0	1.84932	0.204987	18.5733	2.30348	0	0
69656	j	novel	-1.15958	-0.0233472	chrB02	+	99371792	99374204	MSTRG.23509.3	2	836	MSTRG.23509	LOC107627815	0.807455	0.067171	20.8509	1.72316	18.2986	1.67006	0.572967	0.061644	0.373206	0.038892	1.57155	0.17101	5.44955	0.48542	0	0	0	0	0.16866	0.018695	7.46421	0.925717	0	0
69674	u	novel	-1.28682	-0.0004096	chrB02	+	99566703	99568423	MSTRG.23513.1	1	1721	MSTRG.23513	.	4.19174	0.348703	5.51502	0.455772	6.16206	0.562392	14.6321	1.57421	16.1109	1.67893	14.1741	1.54238	10.286	0.916229	9.16746	0.924566	8.37311	0.761235	3.40531	0.377461	2.40349	0.298083	3.65897	0.301098
69700	u	novel	-1.00324	-0.0004096	chrB02	-	99845531	99846567	MSTRG.23519.1	2	420	MSTRG.23519	.	39.9333	3.32198	24.3357	2.01115	89.8595	8.2012	81.8405	8.80494	85.206	8.87934	72.1512	7.85125	3.65238	0.325337	4.34167	0.43787	4.59524	0.417772	1.07143	0.118762	0	0	2.85714	0.235115
69701	u	novel	-1.08603	-0.0004096	chrB02	-	99854789	99855198	MSTRG.23520.1	1	410	MSTRG.23520	.	168.429	14.0113	80.5268	6.65489	334.31	30.5114	398.224	42.8436	381.666	39.7735	427.998	46.5733	29.261	2.60643	39.2195	3.95541	62.4756	5.67992	57.7854	6.40521	61.7976	7.66418	80.4366	6.61915
69703	u	novel	-1.37298	-0.036864	chrB02	-	99865163	99866552	MSTRG.23522.1	1	1390	MSTRG.23522	.	29.1856	2.42789	35.7396	2.95359	25.6108	2.33742	13.3317	1.43431	15.8094	1.6475	13.2022	1.43661	39.2403	3.49534	34.3741	3.46673	38.6669	3.51537	18.9942	2.10541	18.8626	2.33935	21.8597	1.79884
69704	u	novel	-1.0261	-0.0004096	chrB02	-	99871903	99872447	MSTRG.23523.1	2	379	MSTRG.23523	.	200.681	16.6942	105.747	8.73911	786.546	71.7856	1317.32	141.726	1151.52	120	1251.69	136.205	35.657	3.17616	30.3325	3.05912	37.5092	3.41012	49.0818	5.44047	47.9156	5.94252	39.1055	3.21801
69707	u	novel	-1.16357	-0.065536	chrB02	+	99874304	99876784	MSTRG.23525.1	2	736	MSTRG.23525	.	4.11715	0.342498	4.79443	0.396221	40.4331	3.69021	40.752	4.38437	15.1553	1.57934	17.3872	1.89202	20.4074	1.81779	0.407609	0.041109	0.92851	0.084415	0.203804	0.022591	0.377808	0.046856	0	0
69718	u	novel	-1.47057	-0.069632	chrB02	-	100007563	100008285	MSTRG.23527.1	1	723	MSTRG.23527	.	10.8243	0.900456	11.5145	0.951582	17.9447	1.63776	19.5505	2.10337	17.4689	1.82044	18.473	2.01017	0	0	3.02213	0.304791	5.7455	0.522348	1.45228	0.160978	0.829876	0.102922	1.43292	0.117915
69752	u	novel	-1.13955	-0.045056	chrB02	+	100375191	100375691	MSTRG.23550.1	1	501	MSTRG.23550	.	22.7864	1.89556	14.7106	1.21571	16.7745	1.53095	22.0499	2.37227	16.0639	1.67402	12.6707	1.37878	11.8004	1.05112	11.5828	1.16816	15.3752	1.39783	45.509	5.04444	25.0259	3.10374	41.0619	3.37899
69769	u	novel	-1.35056	-0.0004096	chrB02	-	100502704	100503272	MSTRG.23558.1	2	410	MSTRG.23558	.	0	0	0.770759	0.063697	19.8854	1.81488	8.58536	0.923671	5.38537	0.561211	6.29268	0.684749	0	0	0	0	0	0	0.402313	0.044594	0.549876	0.068196	0.109756	0.009032
69841	u	novel	-1.01801	-0.0004096	chrB02	-	101188281	101188520	MSTRG.23574.1	1	240	MSTRG.23574	.	18.6229	1.5492	19.2792	1.59327	16.35	1.49221	14.0333	1.5098	0	0	0	0	5.475	0.487687	0	0	9.47917	0.861791	0	0	0	0	1.875	0.154294
69842	u	novel	-1.01344	-0.189645	chrB02	-	101189434	101189675	MSTRG.23575.1	1	242	MSTRG.23575	.	20.0496	1.66789	29.0702	2.40242	19.7562	1.80309	8.52479	0.917154	12.1777	1.26904	0	0	16.5826	1.4771	12.2314	1.23357	16.9091	1.53728	2.47934	0.274822	7.90909	0.980892	6.76033	0.55631
69838	j	novel	-1.04867	-0.128205	chrB02	+	101128553	101132200	MSTRG.23578.1	3	3462	MSTRG.23578	LOC107626020	102.213	8.50288	89.618	7.4062	93.4374	8.52774	82.2797	8.8522	62.5116	6.51436	79.4387	8.64425	47.3118	4.21431	43.4365	4.3807	46.0946	4.19065	48.2876	5.35244	43.8892	5.44317	53.5206	4.40423
69837	j	novel	-1.20415	-0.128205	chrB02	+	101128553	101131874	MSTRG.23578.2	3	1703	MSTRG.23578	LOC107626020	8.88631	0.739235	11.0675	0.914643	22.239	2.02968	1.25688	0.135224	9.51894	0.991971	5.39431	0.586991	1.61346	0.143719	3.95453	0.398827	5.55177	0.504735	3.54723	0.393192	4.5295	0.561752	3.16746	0.260651
69851	x	novel	-1.41656	-0.08192	chrB02	+	101351354	101352861	MSTRG.23583.1	1	1508	MSTRG.23583	LOC107627876	0.198939	0.016549	0	0	0	0	0	0	0	0	0	0	20.317	1.80974	0	0	18.498	1.68173	0.198939	0.022051	0.397878	0.049345	0.198939	0.016371
69853	x	novel	-1.25772	-0.069632	chrB02	+	101353230	101354193	MSTRG.23585.1	1	964	MSTRG.23585	LOC107627876	0	0	0	0	0	0	0	0	0	0	0	0	0	0	13.1483	1.32605	0	0	0	0	0	0	0.155602	0.012805
69854	i	novel	-1.26672	-0.065536	chrB02	-	101395914	101398507	MSTRG.23586.1	1	2594	MSTRG.23586	LOC107626022	2.17309	0.180775	0	0	4.64148	0.423614	31.3832	3.37641	0	0	31.9281	3.47431	19.6095	1.74672	15.1517	1.52809	19.0039	1.72772	5.29106	0.586487	4.41635	0.547719	4.23554	0.348544
69905	j	novel	-1.2008	-0.036864	chrB02	-	101940357	101944804	MSTRG.23597.1	6	1396	MSTRG.23597	LOC107626042	49.7648	4.13983	44.7795	3.70066	31.6011	2.88414	6.62439	0.712696	16.0368	1.6712	15.6834	1.70662	18.2452	1.6252	10.4691	1.05584	19.6912	1.79021	19.1281	2.12025	18.277	2.26673	7.85299	0.646225
69917	j	novel	-1.1168	-0.036864	chrB02	-	101940472	101944793	MSTRG.23597.13	7	1303	MSTRG.23597	LOC107626042	2.71911	0.226197	0	0	0	0	4.12923	0.44425	1.15705	0.120576	2.04844	0.222905	9.52909	0.848807	16.4928	1.66335	10.7566	0.977931	1.33106	0.147541	2.90525	0.360312	1.31769	0.108433
69918	j	novel	-1.18645	-0.0999424	chrB02	-	101940479	101944824	MSTRG.23597.14	6	1242	MSTRG.23597	LOC107626042	9.0013	0.748801	11.9893	0.99082	5.23143	0.477457	5.57829	0.60015	6.71371	0.699638	10.4465	1.13675	13.131	1.16965	8.47597	0.854827	10.4778	0.952579	14.66	1.62499	10.4846	1.30031	20.902	1.72003
69925	u	novel	-1.34893	-0.0004096	chrB02	+	101994318	101995007	MSTRG.23600.1	1	690	MSTRG.23600	.	11.6638	0.970286	11.8449	0.978888	11.2101	1.02312	12.8739	1.38506	8.90869	0.928378	17.9217	1.95018	5.65217	0.503469	6.52174	0.657737	4.70725	0.427956	5.86956	0.650611	6.57101	0.814942	9.63768	0.793088
6841	u	novel	-1.01602	-0.0475136	chrA02	-	7304290	7304601	MSTRG.2362.1	1	312	MSTRG.2362	.	34.7308	2.88919	41.7756	3.45242	24.4551	2.23195	18.2596	1.96449	19.2724	2.00839	14.391	1.56598	26.2981	2.34251	18.3013	1.84574	22.0224	2.00215	17.3077	1.91847	12.5	1.55026	17.6731	1.45432
6843	u	novel	-1.15013	-0.118784	chrA02	+	7344183	7345270	MSTRG.2363.1	2	495	MSTRG.2363	.	9.1697	0.76281	11.8141	0.976343	18.4862	1.68718	3.06514	0.329768	5.88687	0.613473	6.61616	0.719948	8.24243	0.734197	12.9253	1.30355	7.84467	0.713192	8.62222	0.95573	8.67071	1.07535	7.80202	0.642031
70010	u	novel	-1.21933	-0.0176128	chrB02	+	102461164	102463529	MSTRG.23631.1	1	2366	MSTRG.23631	.	33.4941	2.78631	38.4869	3.18063	37.115	3.38737	21.4565	2.30843	21.91	2.28325	23.0123	2.50412	17.6268	1.57011	15.8707	1.60061	17.2802	1.57102	12.1724	1.34925	13.7654	1.7072	13.0541	1.07423
70013	u	novel	-1.16671	-0.0004096	chrB02	+	102494833	102496626	MSTRG.23633.1	2	467	MSTRG.23633	.	16.4318	1.36693	17.0365	1.40793	9.72305	0.887393	7.56676	0.814082	11.761	1.22561	9.52401	1.03637	28.2987	2.52072	2.70778	0.273088	20.6959	1.88155	13.2883	1.47294	8.01004	0.993411	11.1241	0.915408
70017	j	novel	-1.24868	-0.02048	chrB02	-	102576805	102584623	MSTRG.23635.1	6	816	MSTRG.23635	LOC107628570	2.44092	0.203055	11.0858	0.916156	6.22816	0.568425	12.2438	1.31727	17.5002	1.8237	17.4558	1.89948	27.19	2.42196	6.70384	0.676103	19.331	1.75746	9.34375	1.03571	4.60646	0.571297	4.75924	0.39164
70019	j	novel	-1.15916	-0.02048	chrB02	-	102578452	102584593	MSTRG.23635.3	4	608	MSTRG.23635	LOC107628570	15.0694	1.2536	0	0	0	0	3.6208	0.389549	4.04296	0.421319	3.81016	0.414609	8.34602	0.743424	27.6548	2.78907	6.13995	0.558209	0	0	9.84848	1.22142	9.09413	0.748359
70038	u	novel	-1.01047	-0.131072	chrB02	-	102685284	102686269	MSTRG.23642.1	1	986	MSTRG.23642	.	58.3649	4.85527	56.5024	4.66947	75.9058	6.92769	108.749	11.6999	63.3667	6.60347	106.481	11.5869	41.1399	3.66455	29.3906	2.96413	37.7311	3.43029	32.0335	3.55075	28.5287	3.53815	32.964	2.71261
70134	o	novel	-1.16406	-0.0364544	chrB02	+	103557015	103558332	MSTRG.23677.2	2	847	MSTRG.23677	LOC107627940	17.9197	1.49071	22.4475	1.8551	14.0168	1.27927	7.74144	0.832876	10.9398	1.14004	8.39542	0.913561	7.65057	0.681477	15.3159	1.54466	15.5797	1.41641	12.7397	1.41213	13.6076	1.68762	9.3578	0.770056
70190	x	novel	-1.03612	-0.008192	chrB02	+	103956031	103956318	MSTRG.23688.1	1	288	MSTRG.23688	LOC107626154	18.5	1.53898	0	0	8.65972	0.790346	0	0	3.54861	0.369802	8.84722	0.962725	27.1146	2.41524	21.2569	2.14383	22.2222	2.02032	9.375	1.03917	13.5972	1.68634	12.4236	1.02234
70320	x	novel	-1.07076	-0.032768	chrB02	-	104611919	104612329	MSTRG.23741.1	1	411	MSTRG.23741	LOC107626212	16.9708	1.41177	26.4623	2.18689	12.4258	1.13406	8.7202	0.938176	0	0	7.09976	0.772571	11.7737	1.04875	17.6886	1.78394	13.4307	1.22104	4.74453	0.525906	0	0	0	0
70351	u	novel	-1.25856	-0.02048	chrB02	-	104837103	104837329	MSTRG.23747.1	1	227	MSTRG.23747	.	16.0221	1.33285	0	0	18.2518	1.66578	0	0	0	0	6.33998	0.689895	2.81651	0.250881	4.00688	0.404106	4.94733	0.449783	0.660793	0.073246	2.43759	0.302312	0	0
6877	x	novel	-1.15595	-0.049152	chrA02	-	7730889	7731574	MSTRG.2375.1	2	273	MSTRG.2375	LOC107473316	0	0	0	0	0	0	20.0293	2.15489	3.00733	0.313394	5.29487	0.57617	0.549451	0.048943	0	0	0	0	7.14286	0.791749	6.35531	0.788191	2.82418	0.232402
70414	x	novel	-1.02344	-0.0311296	chrB02	-	105369142	105369694	MSTRG.23776.1	1	553	MSTRG.23776	LOC107626264	20.7523	1.72634	22.358	1.84771	20.1139	1.83574	12.217	1.31439	15.9656	1.66379	14.642	1.59329	17.906	1.59498	17.1664	1.73128	24.3481	2.21359	26.5823	2.94651	13.2152	1.63896	26.5778	2.18709
70486	u	novel	-1.00839	-2.37568	chrB02	-	105732265	105733086	MSTRG.23810.1	2	726	MSTRG.23810	.	0	0	0	0	0	0	9.06713	0.975502	35.2672	3.67521	4.19511	0.456497	0	0	0	0	0	0	19.1942	2.12758	1.72299	0.213687	3.466	0.285218
70595	i	novel	-1.15185	-0.0004096	chrB02	+	106432190	106432474	MSTRG.23844.1	1	285	MSTRG.23844	LOC107626347	0	0	7.4474	0.615467	1.95836	0.178734	13.7768	1.4822	10.5792	1.10246	0	0	5.19785	0.463	1.33672	0.134812	0	0	12.1056	1.34185	4.77737	0.592494	0	0
70625	u	novel	-1.52946	-0.0004096	chrB02	+	106747342	106747570	MSTRG.23852.1	1	229	MSTRG.23852	.	28.6201	2.38085	13.131	1.08517	31.8952	2.91098	26.2489	2.82403	28.0437	2.92244	17.5109	1.90548	5.8952	0.525117	8.51528	0.858792	15.0218	1.3657	24.2445	2.68738	25.4672	3.15847	20.559	1.6918
6944	u	novel	-1.17159	-0.0004096	chrA02	+	8566139	8567585	MSTRG.2394.1	3	415	MSTRG.2394	.	0.361446	0.030068	0	0	16.7133	1.52537	27.5855	2.96784	13.8795	1.44639	18.8458	2.05073	0	0	0	0	0	0	0	0	0	0	0	0
70897	u	novel	-1.16695	-0.024576	chrB02	+	108500174	108500412	MSTRG.23948.1	1	239	MSTRG.23948	.	0.627615	0.05221	0.627615	0.051867	0	0	0.627615	0.067523	0	0	1.25523	0.13659	1.85774	0.165479	1.6318	0.164572	2.82427	0.256766	85.9833	9.53081	72.2385	8.95908	123.098	10.1298
6949	u	novel	-1.13951	-0.0221184	chrA02	-	8681431	8683073	MSTRG.2396.1	2	459	MSTRG.2396	.	10.6329	0.88453	10.0957	0.834324	12.854	1.17315	6.97677	0.750607	7.77282	0.810009	13.4749	1.4663	22.7778	2.02894	27.4978	2.77324	25.9654	2.36062	6.12301	0.678705	8.54277	1.05948	12.6964	1.04479
70976	x	novel	-1.03574	-0.0004096	chrB03	+	508956	509200	MSTRG.23977.1	1	245	MSTRG.23977	LOC107628731	17.8286	1.48312	0	0	0	0	0	0	5.74694	0.59889	0	0	6.08163	0.541723	4.82449	0.486564	5.27755	0.479804	5.47347	0.606706	0	0	0	0
71122	x	novel	-1.1566	-0.0126976	chrB03	-	1562826	1563128	MSTRG.24025.1	1	303	MSTRG.24025	LOC107628802	17.297	1.43891	10.396	0.859149	11.2937	1.03074	16.1122	1.73346	20.7921	2.16675	20.8317	2.26683	12.3762	1.10242	11.7723	1.18727	6.43564	0.585091	6.43564	0.713358	4.86469	0.603322	7.75908	0.638497
71131	u	novel	-1.32653	-0.0004096	chrB03	-	1612379	1613141	MSTRG.24028.1	1	763	MSTRG.24028	.	9.05815	0.75353	5.75402	0.475523	8.24014	0.752053	18.9151	2.03501	16.7735	1.74797	23.6935	2.57825	19.7523	1.75944	13.685	1.38017	12.0276	1.09348	7.21838	0.800121	3.85011	0.477494	7.43251	0.611624
71132	u	novel	-1.3196	-0.0004096	chrB03	-	1615362	1615761	MSTRG.24029.1	1	400	MSTRG.24029	.	11.143	0.926968	13.015	1.07559	13.2424	1.2086	35.834	3.85526	26.4416	2.75549	33.5599	3.65188	18.5442	1.65183	18.0573	1.82113	20.0915	1.82661	5.5625	0.616575	7.10917	0.881684	8.67188	0.713611
71139	u	novel	-1.53331	-0.0876544	chrB03	-	1701817	1702036	MSTRG.24032.1	1	220	MSTRG.24032	.	13.5152	1.1243	0	0	14.6173	1.33408	13.9494	1.50077	0	0	0	0	0	0	0	0	0.681818	0.061987	9.54546	1.05807	6.80606	0.844093	0	0
71154	u	novel	-1.35828	-0.012288	chrB03	+	1804095	1806482	MSTRG.24041.1	1	2388	MSTRG.24041	.	1.7337	0.144223	3.25265	0.268805	0	0	16.1562	1.73819	0	0	18.1919	1.97958	14.8083	1.31905	18.0853	1.82396	0	0	4.8995	0.543084	4.68719	0.581308	0	0
71240	u	novel	-1.00194	-0.073728	chrB03	+	2375735	2376608	MSTRG.24081.1	1	874	MSTRG.24081	.	15.3112	1.27371	10.4176	0.860932	16.3707	1.4941	0.343249	0.036929	1.98169	0.206513	0	0	1.02975	0.091725	1.20137	0.121162	0.686499	0.062413	0	0	1.68993	0.209587	0.414188	0.034084
71245	u	novel	-1.3808	-0.0004096	chrB03	-	2405049	2406184	MSTRG.24083.1	1	1136	MSTRG.24083	.	0	0	0	0	0	0	0	0	0	0	0	0	0	0	0	0	0.132042	0.012004	0	0	0.984155	0.122056	1.45588	0.119804
71246	u	novel	-1.1178	-0.004096	chrB03	-	2407017	2407371	MSTRG.24084.1	1	355	MSTRG.24084	.	0	0	0	0	0	0	53.3662	5.74149	46.2671	4.82151	46.8225	5.09507	0	0	0	0	0	0	9.29577	1.03039	5.07042	0.628838	15.5211	1.27724
71273	x	novel	-1.51898	-0.0004096	chrB03	-	2602959	2603163	MSTRG.24091.1	1	205	MSTRG.24091	LOC107628872	0	0	0	0	0	0	0	0	0	0	11.922	1.29731	0	0	0.507317	0.051164	0	0	0	0	0	0	0	0
71295	u	novel	-1.33523	-0.0004096	chrB03	-	2707977	2708298	MSTRG.24101.1	1	322	MSTRG.24101	.	358.672	29.8373	334.646	27.6558	401.557	36.6489	238.079	25.6141	198.73	20.7097	209.817	22.8316	49.9845	4.45238	57.8944	5.83883	61.4286	5.58473	56.5217	6.26515	42.7205	5.29823	76.677	6.30978
71438	u	novel	-1.09838	-0.0303104	chrB03	-	3498769	3499783	MSTRG.24164.1	1	1015	MSTRG.24164	.	18.7003	1.55564	20.9276	1.7295	17.5897	1.60535	0	0	4.61823	0.481267	3.34975	0.364509	18.8429	1.67843	13.0926	1.32043	12.2843	1.11682	2.80788	0.311239	1.90345	0.236067	1.33005	0.10945
71494	u	novel	-1.01754	-0.008192	chrB03	+	3817867	3818275	MSTRG.24186.1	1	409	MSTRG.24186	.	0.586797	0.048815	5.13447	0.424323	0.733496	0.066944	10.1125	1.08797	17.9707	1.87273	12.2812	1.3364	84.2958	7.50868	63.7775	6.43215	67.6333	6.14882	46.2103	5.12217	40.3252	5.00116	60.2836	4.96076
7049	u	novel	-1.21048	-0.0016384	chrA02	-	10092777	10094815	MSTRG.2421.1	3	871	MSTRG.2421	.	19.7744	1.64499	15.0254	1.24173	7.13609	0.651289	6.07692	0.653795	8.14752	0.849056	5.43709	0.591646	7.47532	0.665866	8.28932	0.836003	11.2947	1.02685	7.09724	0.786693	8.13433	1.00883	6.28817	0.517456
71678	u	novel	-1.05728	-0.012288	chrB03	-	5048127	5048830	MSTRG.24264.1	1	704	MSTRG.24264	.	0	0	0	0	0	0	0	0	0	0	0	0	0	0	0	0	0	0	40.2656	4.46324	39.1094	4.85037	39.0057	3.20979
71822	u	novel	-1.00675	-0.0004096	chrB03	-	5859771	5860209	MSTRG.24321.1	1	439	MSTRG.24321	.	1.02506	0.085273	0.341686	0.028238	24.3007	2.21785	30.9248	3.3271	16.4579	1.71508	24.4784	2.66365	0.341686	0.030436	0	0	0	0	12.3007	1.36347	8.18679	1.01533	10.779	0.887011
71829	u	novel	-1.06553	-0.008192	chrB03	-	5894328	5895130	MSTRG.24327.1	1	803	MSTRG.24327	.	24.0517	2.00081	0	0	21.538	1.96571	0	0	13.6289	1.42027	12.5442	1.36502	13.7796	1.22742	8.36488	0.843624	11.7036	1.06402	10.0872	1.11811	8.33748	1.03402	7.76588	0.639057
71837	x	novel	-1.09312	-0.0864256	chrB03	-	5980656	5981010	MSTRG.24331.1	1	355	MSTRG.24331	LOC107629166	0	0	0	0	25.1127	2.29196	36.4084	3.91706	0	0	0	0	0	0	0	0	0	0	0	0	0	0	0	0
7090	u	novel	-1.00733	-0.016384	chrA02	-	10674809	10675651	MSTRG.2435.1	1	843	MSTRG.2435	.	11.9642	0.995276	13.1388	1.08581	8.95848	0.817613	0	0	5.90273	0.615125	0	0	0	0	0	0	16.5563	1.50521	0	0	3.73665	0.463423	3.4828	0.286601
71933	u	novel	-1.16868	-0.004096	chrB03	-	6514665	6515114	MSTRG.24376.1	1	450	MSTRG.24376	.	15.7725	1.31208	23.8622	1.97202	2.10929	0.192509	1.28317	0.138052	0.987386	0.102896	1.34	0.145814	0	0	5.57555	0.562312	7.77131	0.706523	2.91555	0.323174	0.666667	0.082681	0	0
71934	u	novel	-1.54691	-0.0024576	chrB03	-	6514666	6515115	MSTRG.24376.2	2	360	MSTRG.24376	.	13.9679	1.16196	0	0	17.2985	1.57878	0.29881	0.032148	0.640769	0.066775	0	0	0	0	0	0	2.10808	0.191655	3.85556	0.427369	0	0	0	0
72031	x	novel	-1.22127	-0.0262144	chrB03	-	7022681	7024131	MSTRG.24413.1	2	744	MSTRG.24413	LOC107629265	12.4583	1.03638	7.90054	0.652916	16.7641	1.53001	4.15995	0.447555	4.10891	0.428191	4.64577	0.505537	2.43591	0.216979	3.86828	0.390128	1.42104	0.129192	2.93145	0.324936	3.65596	0.453415	2.19527	0.180649
72145	x	novel	-1.53104	-0.135168	chrB03	+	7578218	7578511	MSTRG.24462.1	1	294	MSTRG.24462	LOC107629321	26.6463	2.21665	27.2568	2.25256	26.119	2.38381	16.9337	1.82184	16.0255	1.67002	18.6088	2.02495	25.2007	2.24476	25.0221	2.52355	30.8741	2.8069	9.18367	1.01796	5.55442	0.688864	15.3724	1.265
7130	u	novel	-1.22236	-0.0610304	chrA02	+	11140831	11146940	MSTRG.2449.1	2	1456	MSTRG.2449	.	11.3334	0.942808	18.9787	1.56844	10.4293	0.951847	1.57455	0.169401	15.7569	1.64203	20.4931	2.22999	34.9595	3.11403	33.7995	3.40878	31.8221	2.89308	6.5419	0.725136	7.8956	0.979219	8.52647	0.701646
72277	u	novel	-1.01962	-0.0483328	chrB03	-	8419939	8420511	MSTRG.24531.1	1	573	MSTRG.24531	.	12.0454	1.00203	20.514	1.69531	14.5899	1.33157	29.9808	3.22553	33.7435	3.51642	36.2862	3.94854	157.86	14.0615	144.632	14.5866	144.995	13.1821	104.974	11.6358	91.9773	11.4071	132.63	10.9142
72283	j	novel	-1.17518	-0.0585728	chrB03	-	8456464	8458942	MSTRG.24536.1	2	2383	MSTRG.24536	LOC107629395	62.8594	5.22915	73.889	6.10633	68.4333	6.2457	27.7799	2.98875	33.1202	3.45147	29.4178	3.20115	9.09501	0.810141	17.8756	1.80281	27.9105	2.53746	33.0617	3.66472	12.7879	1.58596	22.9831	1.89129
72327	j	novel	-1.05022	-0.0512	chrB03	-	8848898	8852172	MSTRG.24554.2	6	1105	MSTRG.24554	LOC107629414	2.58865	0.215345	29.6734	2.45227	32.965	3.00861	13.4756	1.4498	17.4716	1.82072	4.44742	0.483953	8.27159	0.736794	10.5434	1.06333	15.0095	1.36458	9.19216	1.0189	4.80349	0.595732	19.1131	1.57282
7152	u	novel	-1.09256	-0.04096	chrA02	+	11374102	11375019	MSTRG.2456.1	2	606	MSTRG.2456	.	27.6253	2.29809	33.5835	2.77541	33.6686	3.07283	16.2173	1.74476	19.5924	2.04173	10.5503	1.14804	0	0	0	0	0	0	17.684	1.96018	8.23817	1.02171	1.57774	0.129832
72414	x	novel	-1.16009	-0.028672	chrB03	-	9399438	9400614	MSTRG.24600.1	1	1177	MSTRG.24600	LOC107629463	3.7791	0.314376	0	0	0	0	9.11852	0.981031	5.59303	0.582852	6.5667	0.714566	3.20731	0.285692	2.09176	0.21096	0	0	15.932	1.76598	10.226	1.26824	16.4962	1.35748
72486	i	novel	-1.25536	-0.0004096	chrB03	+	9893930	9894134	MSTRG.24632.1	1	205	MSTRG.24632	LOC107629506	15.061	1.25289	9.15366	0.756476	40.076	3.65761	0	0	35.0882	3.65655	31.3098	3.40702	8.62439	0.76822	7.51463	0.757874	0	0	0	0	0	0	0	0
7201	i	novel	-1.07507	-0.0004096	chrA02	+	12057883	12058249	MSTRG.2467.1	1	367	MSTRG.2467	LOC107473560	0	0	0	0	0	0	14.4149	1.55085	0	0	17.5607	1.91089	0	0	0	0	0	0	2.91553	0.323172	0	0	1.47139	0.121081
7202	i	novel	-1.31157	-0.045056	chrA02	+	12064765	12065305	MSTRG.2468.1	1	541	MSTRG.2468	LOC107473560	49.6879	4.13344	62.5367	5.16816	39.5546	3.61003	41.0259	4.41383	32.5669	3.3938	31.399	3.41673	32.3051	2.87758	31.4135	3.16814	33.0594	3.00557	25.2052	2.79387	13.6903	1.69788	19.2216	1.58175
72629	u	novel	-1.30117	-0.016384	chrB03	+	10991114	10991595	MSTRG.24686.1	1	482	MSTRG.24686	.	54.2593	4.51373	53.8403	4.44946	40.1473	3.66412	0	0	23.3568	2.43403	0	0	18.2593	1.62646	20.1639	2.03359	15.6971	1.42709	21.473	2.38018	24.0934	2.98808	25.7759	2.12111
72631	j	novel	-1.09859	-0.0004096	chrB03	+	11009521	11013828	MSTRG.24687.1	7	1546	MSTRG.24687	LOC107629573	22.8645	1.90205	23.2744	1.92344	28.6858	2.61806	1.46719	0.15785	2.18978	0.228198	3.02575	0.329252	3.40489	0.303292	2.45347	0.24744	0.964295	0.087668	0	0	0	0	0.097025	0.007984
72677	u	novel	-1.04306	-0.0438272	chrB03	-	11445711	11456885	MSTRG.24705.1	4	3482	MSTRG.24705	.	56.4453	4.69557	0	0	78.1686	7.13421	64.6063	6.95078	36.9418	3.84971	63.855	6.94848	27.641	2.46213	47.2893	4.76926	64.831	5.89406	0	0	56.6177	7.02177	61.5435	5.06443
72678	u	novel	-1.01051	-0.0438272	chrB03	-	11447086	11457057	MSTRG.24705.2	4	2305	MSTRG.24705	.	0	0	120.893	9.99086	0	0	0	0	0.644959	0.067211	0	0	0.156554	0.013945	0	0	0	0	88.4105	9.79985	0	0	0	0
72681	u	novel	-1.32313	-0.134349	chrB03	+	11456460	11457066	MSTRG.24706.2	2	521	MSTRG.24706	.	9.76856	0.812627	8.01701	0.662541	34.9079	3.18594	19.7725	2.12725	9.96129	1.03807	18.4718	2.01004	3.89931	0.347332	16.4924	1.66331	4.52804	0.411663	30.0983	3.33624	2.02317	0.250915	7.48615	0.616037
72685	j	novel	-1.09906	-0.086016	chrB03	+	11495609	11499123	MSTRG.24708.1	3	856	MSTRG.24708	LOC107629595	6.26916	0.521519	2.26782	0.187417	38.8494	3.54566	1.00441	0.108061	4.49657	0.468589	13.4972	1.46872	0	0	0	0	6.43396	0.584938	0	0	7.11671	0.88262	4.26976	0.35136
7212	u	novel	-1.23381	-0.036864	chrA02	-	12162589	12163653	MSTRG.2471.1	1	1065	MSTRG.2471	.	19.4488	1.61791	13.5967	1.12366	18.4185	1.681	5.9831	0.643701	0	0	6.05845	0.65926	10.8642	0.967729	10.6925	1.07837	9.92075	0.901937	2.70892	0.30027	2.63247	0.326481	0	0
72689	u	novel	-1.23586	-0.006144	chrB03	-	11514017	11518852	MSTRG.24710.1	2	1522	MSTRG.24710	.	25.8538	2.15073	30.7954	2.545	30.5718	2.79019	20.6182	2.21825	16.3396	1.70276	15.6045	1.69803	21.7406	1.93655	18.9087	1.907	18.735	1.70328	8.3439	0.924879	9.28449	1.15147	16.0283	1.31897
72692	u	novel	-1.22839	-0.0004096	chrB03	-	11514137	11518632	MSTRG.24710.2	2	629	MSTRG.24710	.	0	0	0.493442	0.040779	2.46478	0.224953	0.63616	0.068442	0	0	0	0	0.399274	0.035565	0	0	4.93841	0.448971	10.0311	1.1119	0	0	0	0
72691	u	novel	-1.16168	-0.147456	chrB03	+	11514128	11515274	MSTRG.24711.2	2	804	MSTRG.24711	.	0	0	13.9701	1.15452	0	0	0	0	0	0	0	0	0	0	0	0	0	0	0	0	0	0	0	0
72705	u	novel	-1.08033	-0.0569344	chrB03	-	11599492	11604912	MSTRG.24716.1	7	1510	MSTRG.24716	.	0	0	0	0	0	0	15.8373	1.70388	13.7644	1.43439	20.506	2.23139	0	0	0	0	0.099338	0.009031	14.1109	1.56412	15.9887	1.98294	18.9937	1.563
7233	u	novel	-1.1914	-0.012288	chrA02	-	12477657	12477953	MSTRG.2474.1	1	297	MSTRG.2474	.	57.3131	4.76777	58.6734	4.84888	54.4175	4.96652	35.7744	3.84885	31.7374	3.30736	28.6229	3.11465	79.8889	7.11613	77.2054	7.7864	67.5219	6.1387	15.1515	1.67947	14.5152	1.80018	22.5354	1.85444
7235	j	novel	-1.02418	-0.08192	chrA02	+	12495983	12504330	MSTRG.2475.2	6	1030	MSTRG.2475	LOC107473579	16.7782	1.39575	5.99651	0.495563	7.5732	0.691183	12.5085	1.34575	3.06177	0.319069	13.3553	1.45328	4.60675	0.410347	0	0	6.48609	0.589678	14.0542	1.55783	16.0081	1.98533	16.1048	1.32527
7236	u	novel	-1.02429	-0.0098304	chrA02	+	12495988	12501157	MSTRG.2475.3	4	1437	MSTRG.2475	.	12.3543	1.02773	20.8022	1.71913	6.62197	0.604367	5.27291	0.567295	10.0206	1.04425	4.51676	0.491498	18.2639	1.62687	11.9523	1.20543	17.0127	1.54669	3.15334	0.349531	2.8617	0.35491	0.267948	0.02205
72823	u	novel	-1.14539	-0.0004096	chrB03	+	12409896	12410500	MSTRG.24760.1	1	605	MSTRG.24760	.	10.3912	0.864423	14.9543	1.23585	8.43421	0.769764	17.0878	1.83842	19.9373	2.07767	17.8938	1.94714	19.2633	1.71589	20.2991	2.04723	22.8544	2.07779	6.76682	0.750068	3.80736	0.472191	7.7566	0.638293
72825	i	novel	-1.17812	-0.0004096	chrB03	+	12416573	12417543	MSTRG.24762.1	1	971	MSTRG.24762	LOC107632526	2.59439	0.215822	3.69244	0.30515	0	0	0	0	0	0	0	0	17.1384	1.52661	13.755	1.38724	12.9712	1.17927	2.22341	0.246453	0	0	0	0
72867	u	novel	-1.28462	-0.0405504	chrB03	+	13006489	13006876	MSTRG.24780.1	1	388	MSTRG.24780	.	57766.4	4805.48	65248.6	5392.27	45310.3	4135.33	35870.2	3859.16	43616.8	4545.32	37069.5	4033.77	34177.1	3044.34	28215.9	2845.66	32695.7	2972.5	12639.7	1401.05	12120.6	1503.21	21191.9	1743.89
72871	u	novel	-1.05998	-0.126976	chrB03	+	13032123	13032393	MSTRG.24781.1	1	271	MSTRG.24781	.	330.129	27.4628	385.275	31.8399	325.801	29.7348	200.75	21.598	151.097	15.7458	157.421	17.13	165.583	14.7494	207.354	20.9123	192.816	17.5297	7.25092	0.803728	70.5498	8.74964	106.723	8.78229
72872	u	novel	-1.19819	-0.004096	chrB03	+	13042662	13044945	MSTRG.24782.1	2	297	MSTRG.24782	.	934459	77735.8	1.03912e+06	85874.8	732.725	66.8736	568148	61125.2	728983	75967.6	639498	69588.1	622123	55415.8	530903	53543.2	583497	53048.1	253.596	28.1098	376323	46671.8	690307	56805.6
72875	u	novel	-1.30041	-0.004096	chrB03	+	13042663	13044972	MSTRG.24782.2	2	561	MSTRG.24782	.	552681	45976.4	684080	56533.7	867567	79180.2	559724	60218.8	662071	68994.6	446178	48551.6	416713	37118.8	356476	35951.7	520086	47283.2	444288	49247.1	258695	32083.6	396338	32614.8
72874	u	novel	-1.37917	-0.0946176	chrB03	-	13042663	13044902	MSTRG.24783.1	2	253	MSTRG.24783	.	140763	11709.8	153462	12682.4	112372	10255.9	134609	14482.1	158177	16483.6	142685	15526.5	97839.3	8715.07	101055	10191.7	111645	10150.1	79162.9	8774.81	67352.5	8353.11	144252	11870.5
72873	u	novel	-1.38812	-0.0638976	chrB03	-	13042663	13044886	MSTRG.24783.2	2	237	MSTRG.24783	.	54808	4559.37	61746.9	5102.88	44132.2	4027.81	31179.4	3354.48	44975.1	4686.87	40328.2	4388.38	41153.2	3665.74	34507.5	3480.18	38298.9	3481.92	22028.8	2441.78	19617.7	2433	43872.2	3610.26
7252	i	novel	-1.20496	-0.417792	chrA02	-	12573139	12573447	MSTRG.2479.1	1	309	MSTRG.2479	LOC107473583	0	0	430.479	35.5756	320.795	29.278	321.421	34.5806	344.369	35.8868	362.327	39.4272	0	0	432.796	43.6488	441.9	40.175	0	0	199.243	24.7102	299.223	24.6232
72938	u	novel	-1.16142	-0.055296	chrB03	+	13482239	13483665	MSTRG.24807.1	1	1427	MSTRG.24807	.	89.1605	7.41709	97.7491	8.07818	72.1605	6.58587	46.5943	5.01292	49.1177	5.11857	43.8683	4.7736	47.9538	4.2715	39.4835	3.98203	50.7975	4.61821	35.6342	3.94987	31.0042	3.84517	54.7891	4.50861
72954	u	novel	-1.02746	-0.125338	chrB03	-	13552226	13553975	MSTRG.24812.1	2	1379	MSTRG.24812	.	19.0977	1.5887	15.7191	1.29906	21.4397	1.95674	17.3545	1.86712	13.0896	1.36407	14.86	1.61702	0.543872	0.048446	0.29131	0.029379	1.30529	0.11867	2.71936	0.301427	0.828136	0.102706	1.81146	0.149065
73120	u	novel	-1.52225	-0.0004096	chrB03	-	15146875	15147130	MSTRG.24872.1	1	256	MSTRG.24872	.	16.8311	1.40015	0	0	13.1055	1.1961	16.0854	1.73057	15.8458	1.65129	15.2411	1.65849	11.5822	1.03169	0	0	0	0	24.5078	2.71657	16.5414	2.05148	27.5824	2.26976
73203	u	novel	-1.26598	-0.0004096	chrB03	+	16579849	16581518	MSTRG.24896.1	2	302	MSTRG.24896	.	0	0	11.672	0.964593	12.0001	1.09522	34.0345	3.66166	14.2876	1.48892	30.1911	3.2853	0	0	0	0	0	0	6.1904	0.686174	0	0	0	0
73202	u	novel	-1.29728	-0.0004096	chrB03	+	16579849	16581517	MSTRG.24896.2	2	377	MSTRG.24896	.	13.3501	1.11057	7.87816	0.651067	8.40418	0.767023	23.4896	2.52716	9.58808	0.999177	20.7408	2.25694	8.28382	0.737884	7.1618	0.72229	8.66844	0.788084	4.95889	0.549667	13.4828	1.67214	10.7082	0.881183
73235	u	novel	-1.21414	-0.0479232	chrB03	+	16794685	16795027	MSTRG.24902.1	1	343	MSTRG.24902	.	12.2362	1.0179	0	0	15.242	1.39109	7.46939	0.803606	0	0	0	0	0	0	0	0	5.61516	0.510498	2.62391	0.290847	2.18659	0.271182	0.874636	0.071974
7330	u	novel	-1.27831	-0.0708608	chrA02	+	13222808	13223809	MSTRG.2491.1	1	1002	MSTRG.2491	.	0	0	0	0	0	0	0	0	0	0	0	0	0	0	0	0	0	0	72.7402	8.06288	60.0438	7.44668	104.43	8.59359
73305	u	novel	-1.14843	-0.0004096	chrB03	+	17339522	17340353	MSTRG.24925.1	1	832	MSTRG.24925	.	8.19832	0.682002	0	0	72.0246	6.57347	75.8017	8.15525	59.997	6.25231	74.0048	8.05295	2.44471	0.217763	1.76803	0.178311	3.38341	0.3076	33.1731	3.67707	28.8317	3.57573	42.5883	3.50461
73331	u	novel	-1.19928	-0.045056	chrB03	+	17573452	17574017	MSTRG.24929.1	1	566	MSTRG.24929	.	9.40636	0.782497	7.5424	0.623319	3.38339	0.308792	16.9982	1.82878	0	0	0	0	0	0	4.5	0.453839	8.45406	0.768595	0	0	5.90106	0.731854	9.49823	0.781613
73364	o	novel	-1.16172	-0.0786432	chrB03	-	17863790	17865332	MSTRG.24940.3	2	1281	MSTRG.24940	LOC107629868	8.68408	0.722412	0.138562	0.011451	0	0	0	0	0	0	6.79426	0.739329	2.12894	0.189636	16.9761	1.71209	3.60684	0.327913	0	0	6.42105	0.796344	0.076305	0.006279
73366	u	novel	-1.35298	-0.0004096	chrB03	+	17907836	17908072	MSTRG.24942.1	1	237	MSTRG.24942	.	0.632911	0.052651	0	0	4.74683	0.433229	0	0	0	0	14.9451	1.62628	0	0	5.58439	0.563202	2.42616	0.220572	0.843882	0.09354	0.308017	0.038201	1.25949	0.103644
73382	u	novel	-1.08801	-0.069632	chrB03	-	18151485	18151960	MSTRG.24946.1	1	476	MSTRG.24946	.	784107	65228.4	812108	67114.2	627245	57246.7	584306	62863.5	704239	73389	625522	68067.2	840334	74853	720876	72702.5	864075	78556.7	801699	88864.3	722538	89609.7	1.21355e+06	99863.8
73384	x	novel	-1.17682	-0.0004096	chrB03	-	18159117	18159384	MSTRG.24948.1	1	268	MSTRG.24948	LOC107629874	0	0	7.73881	0.63955	0	0	0	0	14.7687	1.53905	9.51866	1.03579	1.6791	0.149567	5.45149	0.5498	0	0	8.96642	0.993882	5.59701	0.694146	0	0
73430	u	novel	-1.11311	-0.094208	chrB03	-	18873483	18873934	MSTRG.24961.1	1	452	MSTRG.24961	.	16.4248	1.36635	7.02212	0.580322	9.84956	0.898939	4.82301	0.518891	6.59734	0.687512	3.79646	0.413118	0	0	2.65487	0.267751	0	0	0	0	0.942478	0.116887	0	0
73458	u	novel	-1.1577	-0.0004096	chrB03	+	19232110	19234842	MSTRG.24973.1	1	2733	MSTRG.24973	.	179.177	14.9054	166.116	13.7282	274.901	25.0894	229.671	24.7096	180.147	18.7732	211.739	23.0408	88.1319	7.85038	79.0132	7.96872	97.807	8.89204	122.341	13.5609	167.13	20.7276	232.975	19.1716
73462	u	novel	-1.07685	-0.0147456	chrB03	-	19316387	19316991	MSTRG.24974.1	1	605	MSTRG.24974	.	74.2347	6.17544	68.1422	5.6314	53.5587	4.88814	59.7091	6.4239	53.0413	5.52745	58.5091	6.36676	130.069	11.586	124.301	12.5361	108.22	9.83872	73.8843	8.1897	59.9231	7.43171	78.0413	6.42204
73473	u	novel	-1.07117	-0.0495616	chrB03	-	19477690	19483307	MSTRG.24979.1	4	1149	MSTRG.24979	.	66.1292	5.50116	76.1297	6.2915	57.0801	5.20952	21.6745	2.33189	31.5596	3.28884	21.6849	2.35968	42.7907	3.81159	40.8425	4.11909	49.8277	4.53004	17.9948	1.99463	16.0348	1.98865	25.3103	2.08279
7365	u	novel	-1.38038	-0.0438272	chrA02	+	13509305	13509730	MSTRG.2499.1	1	426	MSTRG.2499	.	9.26179	0.77047	15.5443	1.28461	8.62793	0.787445	11.0337	1.18708	12.4406	1.29644	11.3842	1.23879	8.47018	0.754484	6.44347	0.649844	6.49863	0.590818	19.7594	2.19023	12.7592	1.5824	22.9854	1.89148
73548	x	novel	-1.0455	-0.126976	chrB03	-	20315225	20315522	MSTRG.24993.1	1	298	MSTRG.24993	LOC107632672	0	0	0	0	0	0	0	0	0	0	0	0	0	0	0	0	0	0	74.1857	8.22311	43.1625	5.35304	67.3764	5.54443
7366	u	novel	-1.32418	-0.016384	chrA02	+	13512220	13512696	MSTRG.2500.1	1	477	MSTRG.2500	.	34.0221	2.83023	39.4036	3.25639	31.9581	2.91671	54.4101	5.8538	42.9013	4.47076	47.0389	5.11861	41.6598	3.71086	27.6346	2.78703	34.8618	3.16943	61.1091	6.77363	44.1752	5.47864	52.7887	4.344
73602	u	novel	-1.03832	-0.073728	chrB03	+	21086867	21087455	MSTRG.25005.1	2	365	MSTRG.25005	.	158.474	13.1831	160.411	13.2567	186.01	16.9765	118.44	12.7425	106.175	11.0646	130.579	14.2092	1.23288	0.109819	0	0	0	0	0.410959	0.045553	0.821918	0.101935	0	0
73625	u	novel	-1.08832	-0.0004096	chrB03	-	21251097	21251371	MSTRG.25008.1	1	275	MSTRG.25008	.	23.1273	1.92391	16.0096	1.32307	16.8732	1.53997	16.7241	1.79929	15.7122	1.63738	18.0043	1.95917	14.5091	1.2924	11.9342	1.2036	14.4039	1.30952	18.4909	2.04962	10.2265	1.2683	10.2717	0.845265
73627	u	novel	-1.12007	-0.0905216	chrB03	-	21336922	21338654	MSTRG.25009.1	1	1733	MSTRG.25009	.	13.2496	1.10221	15.0012	1.23972	0	0	5.94594	0.639704	13.4253	1.39905	9.12666	0.993132	23.4238	2.08649	21.3468	2.15289	28.7285	2.61183	10.1269	1.12252	8.51592	1.05615	13.5317	1.11353
7367	u	novel	-1.19182	-0.036864	chrA02	+	13521576	13522012	MSTRG.2501.1	1	437	MSTRG.2501	.	21.4005	1.78026	23.1053	1.90946	10.2975	0.93982	8.14416	0.876203	5.69336	0.593307	3.43249	0.373512	5.27689	0.470041	11.4371	1.15346	8.23799	0.74895	12.0137	1.33166	5.43249	0.673742	0	0
73628	u	novel	-1.14592	-0.0663552	chrB03	+	21337163	21337786	MSTRG.25010.1	2	461	MSTRG.25010	.	16.5531	1.37702	4.67439	0.3863	7.14419	0.652029	0.744035	0.080048	8.72311	0.909038	4.66568	0.507704	23.7701	2.11733	26.3937	2.66188	17.4147	1.58325	6.8119	0.755065	5.57148	0.69098	9.32408	0.767282
73629	u	novel	-1.12	-0.032768	chrB03	-	21340696	21342987	MSTRG.25011.1	1	2292	MSTRG.25011	.	28.2439	2.34955	22.3614	1.84799	37.2594	3.40055	67.3796	7.24915	50.3143	5.24327	57.9457	6.30546	26.7767	2.38514	23.8955	2.40993	0	0	27.2588	3.0215	21.0176	2.60662	27.8228	2.28955
73648	j	novel	-1.42724	-0.08192	chrB03	-	21538776	21541067	MSTRG.25015.5	2	722	MSTRG.25015	LOC107629948	27.8323	2.31532	29.133	2.4076	20.651	1.88475	17.6981	1.90407	27.4903	2.86477	24.5817	2.6749	30.3726	2.70545	24.1025	2.43081	32.3532	2.94136	21.606	2.39491	14.8892	1.84657	22.6565	1.86441
73659	u	novel	-1.23712	-0.0004096	chrB03	+	21675273	21675724	MSTRG.25022.1	1	452	MSTRG.25022	.	0	0	0	0	3.65044	0.333165	15.1062	1.62522	8.96018	0.933743	25.2876	2.75171	0.331858	0.02956	0	0	0.331858	0.030171	6.63717	0.735696	5.64381	0.699949	5.97345	0.491557
73718	u	novel	-1.24069	-0.0004096	chrB03	+	22398237	22398440	MSTRG.25043.1	1	204	MSTRG.25043	.	17.1029	1.42276	7.96078	0.657894	12.0294	1.09789	4.29902	0.462517	5.78431	0.602785	11.7255	1.27593	10.1324	0.902543	10.6765	1.07675	12.8137	1.16495	1.47059	0.163007	0.735294	0.091192	3.04902	0.250905
7388	j	novel	-1.12807	-0.0438272	chrA02	+	13707711	13710578	MSTRG.2505.2	3	1076	MSTRG.2505	LOC107473654	21.2555	1.76821	0	0	0	0	1.69294	0.182137	1.00149	0.104365	1.84522	0.200791	6.10632	0.543923	8.0363	0.810485	0	0	0.563321	0.062441	0	0	0	0
73729	u	novel	-1.13782	-0.0004096	chrB03	+	22593153	22593471	MSTRG.25050.1	1	319	MSTRG.25050	.	0	0	0	0	2.66301	0.243045	0	0	0	0	0	0	0	0	0	0	0	0	0	0	0	0	0	0
73733	u	novel	-1.4587	-0.0417792	chrB03	-	22632257	22632865	MSTRG.25053.1	1	609	MSTRG.25053	.	23.78	1.97821	13.0115	1.07529	9.23481	0.842833	5.91133	0.63598	8.85222	0.922492	0	0	26.4072	2.35223	15.6749	1.58086	0	0	10.8374	1.20128	10.7833	1.33735	9.15599	0.75345
73791	j	novel	-1.20815	-0.008192	chrB03	+	23215736	23219289	MSTRG.25074.1	4	1421	MSTRG.25074	LOC107634290	0	0	0	0	0	0	4.00687	0.431086	7.23617	0.754083	3.09813	0.337128	0	0	0	0	0	0	7.66637	0.849778	5.66448	0.702514	8.81715	0.725566
7418	u	novel	-1.0426	-0.0004096	chrA02	-	14042827	14043081	MSTRG.2514.1	1	255	MSTRG.2514	.	0	0	9.75294	0.806002	4.07843	0.372226	4.23922	0.456083	0	0	3.96078	0.430999	15.6039	1.38992	14.7902	1.49164	5	0.454571	2.35294	0.260812	1.93987	0.240584	3.42745	0.282046
74054	u	novel	-1.04594	-0.026624	chrB03	+	27380692	27381717	MSTRG.25164.1	1	1026	MSTRG.25164	.	19.6462	1.63433	21.5468	1.78067	18.9454	1.72909	11.653	1.25371	13.6384	1.42126	0	0	6.34795	0.565446	6.89181	0.69506	8.37914	0.761783	5.99415	0.664421	5.98538	0.742312	9.58674	0.788896
74074	u	novel	-1.24438	-0.0434176	chrB03	+	27537917	27538499	MSTRG.25170.1	1	583	MSTRG.25170	.	30.0343	2.4985	24.7461	2.04507	14.5232	1.32548	11.3139	1.21722	0	0	0	0	21.705	1.93338	0	0	15.9142	1.44683	4.37393	0.484828	8.18353	1.01493	13.7496	1.13146
74105	u	novel	-1.02589	-0.0004096	chrB03	+	28003145	28003355	MSTRG.25179.1	1	211	MSTRG.25179	.	16.6528	1.38532	13.0349	1.07723	13.7915	1.2587	15.9435	1.71531	15.3934	1.60415	0	0	11.4518	1.02007	6.65877	0.671557	4.6564	0.423333	5.19634	0.575988	0	0	1.26481	0.104082
74127	u	novel	-1.28793	-0.0364544	chrB03	+	28203235	28205030	MSTRG.25183.1	2	360	MSTRG.25183	.	24.5319	2.04076	13.5083	1.11635	14.3771	1.31216	6.41111	0.68975	2.58611	0.269499	4.19263	0.456227	0	0	0.416667	0.042022	0	0	2.16802	0.240314	6.21111	0.770307	1.44722	0.119092
74161	u	novel	-1.28764	-0.0004096	chrB03	-	28774325	28774607	MSTRG.25188.1	1	283	MSTRG.25188	.	25.204	2.09667	29.0761	2.4029	20.1526	1.83927	20.2944	2.18341	13.6276	1.42014	12.6336	1.37474	15.4992	1.3806	15.0694	1.51979	15.9105	1.44649	5.91557	0.655711	8.79508	1.09077	10.8217	0.890522
74183	j	novel	-1.22995	-0.043008	chrB03	-	29093287	29096480	MSTRG.25194.2	2	586	MSTRG.25194	LOC107634333	26.0407	2.16628	22.8283	1.88657	19.6594	1.79425	2.79778	0.301004	1.74189	0.181523	5.37863	0.585285	4.20911	0.374928	0.663859	0.066952	5.86787	0.533473	5.64475	0.625691	0.045944	0.005698	0.541447	0.044556
74207	j	novel	-1.23013	-0.069632	chrB03	-	29422178	29424343	MSTRG.25201.1	6	872	MSTRG.25201	LOC107634335	13.2086	1.09879	9.7243	0.803635	5.31674	0.485242	13.1356	1.41322	11.5171	1.2002	10.1344	1.10279	6.77436	0.603428	3.98983	0.402387	7.52664	0.684278	19.5663	2.16883	9.15918	1.13593	13.2207	1.08794
74210	u	novel	-1.18036	-0.0221184	chrB03	+	29463285	29464916	MSTRG.25202.1	2	1559	MSTRG.25202	.	27.052	2.2504	31.3629	2.59189	27.8217	2.5392	12.8634	1.38393	14.2532	1.48533	12.1529	1.32244	16.3235	1.45402	13.1206	1.32325	18.4047	1.67325	7.37407	0.817378	6.76652	0.839189	9.4118	0.7745
7443	u	novel	-1.06733	-0.0262144	chrA02	-	14612502	14614136	MSTRG.2521.1	2	903	MSTRG.2521	.	51.4398	4.27918	56.0547	4.63246	43.8302	4.00025	26.1741	2.81598	25.7382	2.68218	24.9795	2.71819	21.9797	1.95785	17.6163	1.77666	18.2315	1.6575	13.7049	1.51912	12.2893	1.52413	22.9612	1.88949
7444	u	novel	-1.06282	-0.0192512	chrA02	-	14612642	14614035	MSTRG.2521.2	2	624	MSTRG.2521	.	18.7089	1.55636	8.54749	0.706381	5.62317	0.51321	4.6801	0.503516	3.59636	0.374778	0	0	4.19198	0.373402	2.83549	0.285967	1.57816	0.143477	1.13601	0.125921	3.51559	0.436006	1.36859	0.112622
74264	u	novel	-1.25003	-0.0004096	chrB03	-	30391593	30391956	MSTRG.25216.1	1	364	MSTRG.25216	.	0	0	1.64835	0.136223	0.824176	0.07522	0.412088	0.044335	4.12088	0.429438	1.11722	0.121572	2.06044	0.183534	1.76374	0.177878	8.01648	0.728812	49.8626	5.52702	36.0687	4.47327	56.9107	4.6832
74325	j	novel	-1.00608	-0.06144	chrB03	-	31012161	31018863	MSTRG.25231.1	9	2014	MSTRG.25231	LOC107630180	8.45706	0.703527	9.28534	0.767359	4.70503	0.429414	10.7719	1.15891	7.31999	0.762819	0	0	13.8117	1.23029	19.0108	1.91729	28.2021	2.56397	2.2811	0.252849	2.56149	0.317679	6.02475	0.495778
74475	u	novel	-1.31316	-0.0544768	chrB03	+	33303500	33304355	MSTRG.25274.1	1	856	MSTRG.25274	.	105.629	8.78703	108.114	8.93474	0	0	43.9065	4.72376	41.7255	4.34823	43.2395	4.70517	4.83762	0.430912	2.40771	0.242825	3.4778	0.316182	12.6168	1.39851	7.58178	0.940298	14.1752	1.16648
74492	u	novel	-1.25303	-0.0131072	chrB03	+	33456592	33457260	MSTRG.25278.1	1	669	MSTRG.25278	.	23.2379	1.93312	24.4858	2.02355	18.6196	1.69935	11.5142	1.23877	10.2003	1.06298	8.04185	0.875087	0	0	0	0	9.72945	0.884545	12.6495	1.40213	7.51121	0.931546	12.1081	0.996381
7468	i	novel	-1.42005	-0.0004096	chrA02	+	14866096	14866430	MSTRG.2528.1	1	335	MSTRG.2528	LOC107473715	329.307	27.3945	375.139	31.0022	255.139	23.2857	117.204	12.6096	99.3015	10.3482	110.881	12.0657	123.634	11.0128	137.73	13.8905	161.218	14.657	37.3881	4.14428	39.6716	4.92011	72.7443	5.98615
74518	u	novel	-1.05795	-0.06144	chrB03	+	33630885	33631777	MSTRG.25285.1	2	474	MSTRG.25285	.	735.528	61.1872	728.589	60.212	982.472	89.6673	946.054	101.783	972.527	101.347	1000.54	108.875	42.6287	3.79716	31.462	3.17304	50.0095	4.54657	0.316456	0.035078	0.632911	0.078494	0.632911	0.052082
74519	x	novel	-1.13783	-0.0004096	chrB03	+	33688889	33690409	MSTRG.25286.1	2	465	MSTRG.25286	LOC107630245	44.3742	3.6914	55.9849	4.6267	46.4925	4.24323	27.5344	2.96233	30.2	3.14715	16.5828	1.80448	1.09247	0.097312	2.25807	0.227733	1.29032	0.117309	0	0	0	0	0.645161	0.05309
74531	j	novel	-1.02629	-0.022528	chrB03	+	33805740	33809256	MSTRG.25289.2	2	1258	MSTRG.25289	LOC107630248	33.1367	2.75658	36.4727	3.01417	27.7913	2.53643	9.36011	1.00702	11.1358	1.16047	11.8273	1.28701	16.0064	1.42577	1.03898	0.104784	20.4436	1.85861	6.82228	0.756215	6.87481	0.85262	8.29579	0.682663
74544	u	novel	-1.20602	-0.0176128	chrB03	+	33873876	33875251	MSTRG.25291.1	1	1376	MSTRG.25291	.	11.3445	0.943725	12.8859	1.06492	10.1599	0.927261	0	0	0	0	0	0	15.0981	1.34487	15.6795	1.58133	0	0	3.05305	0.338415	0	0	0	0
74547	u	novel	-1.10436	-0.0004096	chrB03	+	33879107	33879834	MSTRG.25294.1	1	728	MSTRG.25294	.	0	0	0	0	0	0	0	0	0	0	0	0	0	0	0	0	16.6319	1.51207	0	0	0	0	0	0
74548	u	novel	-1.30263	-0.02048	chrB03	+	33880355	33881090	MSTRG.25295.1	1	736	MSTRG.25295	.	10.5543	0.877996	10.4918	0.867066	7.5231	0.68661	0	0	14.3111	1.49137	11.6291	1.26544	26.0285	2.3185	28.1182	2.83581	24.1209	2.19293	2.64946	0.293679	3.04076	0.377118	4.86413	0.400271
74615	u	novel	-1.04303	-0.118784	chrB03	-	34793664	34797234	MSTRG.25319.1	2	547	MSTRG.25319	.	81.3032	6.76345	74.26	6.13699	44.6978	4.07943	25.2926	2.72114	29.294	3.05274	28.0908	3.05675	7.824	0.696925	12.2021	1.23062	9.26973	0.84275	11.6336	1.28952	12.092	1.49966	8.84812	0.728114
74616	u	novel	-1.04148	-0.118784	chrB03	-	34793671	34797257	MSTRG.25319.2	2	543	MSTRG.25319	.	5.3539	0.445381	1.74298	0.144043	8.36722	0.76365	0	0	0	0	0	0	0.700383	0.062387	0	0	1.7819	0.162	0	0	0	0	0	0
74618	u	novel	-1.07079	-0.0516096	chrB03	+	34839190	34845338	MSTRG.25320.1	3	1160	MSTRG.25320	.	10.6424	0.885321	25.1219	2.07613	3.906	0.356489	1.41008	0.151706	1.5782	0.164465	0.809875	0.088128	21.9685	1.95685	13.7988	1.39165	14.6568	1.33251	2.80316	0.310716	3.06697	0.380368	0	0
74617	u	novel	-1.0652	-0.0528384	chrB03	+	34839190	34845308	MSTRG.25320.2	4	1026	MSTRG.25320	.	5.14871	0.428311	2.46317	0.203561	0.11511	0.010506	6.88178	0.740388	1.33128	0.138733	0.11233	0.012223	12.5359	1.11664	3.21572	0.324315	35.472	3.22491	0.120988	0.013411	1.42924	0.177256	0.271432	0.022336
74619	u	novel	-1.0633	-0.0528384	chrB03	+	34839321	34840346	MSTRG.25320.3	3	841	MSTRG.25320	.	22.1229	1.84036	1.13606	0.093886	10.6611	0.973002	8.57262	0.922299	11.0328	1.14974	19.5991	2.13271	2.33644	0.208119	19.9269	2.00969	0.332862	0.030262	2.93774	0.325633	0.207293	0.025709	1.78845	0.147172
74620	u	novel	-1.08764	-0.0405504	chrB03	+	34844433	34845309	MSTRG.25320.4	3	692	MSTRG.25320	.	65.6154	5.45842	75.8912	6.27179	49.576	4.52465	19.3016	2.07659	22.9746	2.39419	22.3493	2.43197	72.7829	6.48316	69.614	7.02079	71.7485	6.52296	5.71082	0.633015	4.02286	0.498918	5.64595	0.464607
[truncated: 11,902 more rows]
