# Supplementary material for: Genome-wide identification and analysis of long noncoding RNAs (lncRNAs) during seed development in peanut (Arachis hypogaea L.)
Source: BMC Plant Biol. 2020 May 6;20:192. doi: 10.1186/s12870-020-02405-4 (PMC7203998; doi:10.1186/s12870-020-02405-4)
Supplement: Supplementary file 4 — Additional file 4: Table S4. Differentially expressed known and novel lncRNAs four comparisons. (S4–1) Differentially expressed lncRNAs in RIL8106 at 35 DAF (T1 vs C1). (S4–2) Differentially expressed lncRNAs in RIL8107 at 35 DAF (T2 vs C2). (S4–3) Differentially expressed lncRNAs in C2 vs C1. (S4–4) Differentially expressed lncRNAs in T2 vs T1. [file 12870_2020_2405_MOESM4_ESM.xlsx]

## Sheet: T1 vs C1
Table S4-1. Differentially expressed known and novel lncRNAs in T1vsC1
t_id	class_code	chr	strand	start	end	t_name	num_exons	length	gene_id	gene_name	cov.T1_1_T1	FPKM.T1_1_T1	cov.T1_2_T1	FPKM.T1_2_T1	cov.T1_3_T1	FPKM.T1_3_T1	cov.C1_1_C1	FPKM.C1_1_C1	cov.C1_2_C1	FPKM.C1_2_C1	cov.C1_3_C1	FPKM.C1_3_C1	fc	log2(fc)	pval	qval	regulation	significant
1222	0	chrA01	-	9928039	9931924	XR_001589669.1	6	1325	MSTRG.420	LOC107476393	0	0	0	0	0	0	13.0698	1.08726	23.0921	1.90837	11.9685	1.09233	0.220725	-2.17968	0.0154647	0.287163	down	yes
1349	0	chrA01	+	10987740	10989342	XR_001589730.1	2	1457	MSTRG.467	LOC107477069	27.7566	2.47243	26.8635	2.70927	27.7233	2.52044	12.4264	1.03373	9.08053	0.750432	14.3468	1.30939	3.28379	1.71536	0.000179745	0.0925112	up	yes
2013	0	chrA01	-	23812856	23813830	XR_001590766.1	3	294	MSTRG.661	LOC107482794	8.16327	0.727145	5.54422	0.559151	10.7041	0.973153	20.0306	1.66631	31.7404	2.62309	13.7517	1.25508	0.207258	-2.2705	0.00688432	0.22556	down	yes
2342	0	chrA01	+	33543519	33544181	XR_001591405.1	3	238	107485161	LOC107485161	3.83193	0.341331	3.21849	0.324594	2.61555	0.23779	9.06416	0.75403	13.0777	1.08077	7.54412	0.688529	0.472604	-1.0813	0.0315398	0.359437	down	yes
2449	0	chrA01	+	36917169	36918368	XR_001591690.1	3	1006	MSTRG.791	LOC107486636	46.3652	4.12999	43.242	4.36109	44.4207	4.03847	107.579	8.94925	133.627	11.0432	105.477	9.6266	0.389809	-1.35916	0.0287311	0.351392	down	yes
3144	0	chrA01	+	62463408	62466376	XR_001592612.1	4	2186	MSTRG.980	LOC107491315	7.61516	0.678323	8.70711	0.878138	12.8051	1.16416	11.4682	0.954014	0	0	30.6604	2.79828	15.0268	3.90947	0.0295169	0.353028	up	yes
3571	0	chrA01	+	85775966	85777422	XR_001593414.1	4	1030	MSTRG.1089	LOC107494979	13.2548	1.18068	19.8067	1.99757	11.7061	1.06425	12.5073	1.04046	4.31438	0.356549	12.6904	1.15821	4.54694	2.1849	0.0335392	0.365565	up	yes
3787	0	chrA01	-	88453649	88456840	XR_001593607.1	3	689	MSTRG.1154	LOC107496316	78.3762	6.98138	44.9819	4.53656	49.4752	4.498	80.5279	6.69896	124.005	10.248	57.499	5.24776	0.190284	-2.39377	0.0396786	0.386372	down	yes
4416	0	chrA01	+	92931087	92932671	XR_001586632.1	3	960	MSTRG.1451	LOC107461548	57.7884	5.14752	52.8846	5.33357	68.9625	6.26967	73.93	6.1501	24.0782	1.98986	108.735	9.9239	14.3954	3.84753	0.0427697	0.395924	up	yes
6149	0	chrA02	+	1453043	1455142	XR_001588854.1	4	437	107472882	LOC107472882	1.81042	0.161264	0.588199	0.059322	0.796905	0.07245	9.02309	0.750613	9.58953	0.792497	6.72255	0.613546	0.487259	-1.03724	0.00689677	0.225719	down	yes
6413	0	chrA02	+	3979096	3981053	XR_001588886.1	4	882	MSTRG.2237	LOC107473052	24.4399	2.17699	22.6179	2.28109	23.3509	2.12293	56.8175	4.72654	67.1434	5.54886	42.0232	3.83533	0.313966	-1.67132	0.0100973	0.254858	down	yes
6786	0	chrA02	-	6951218	6952673	XR_001588928.1	3	787	MSTRG.2338	LOC107473211	7.72935	0.688495	9.10038	0.917801	7.29034	0.662796	11.547	0.960574	6.37484	0.526829	16.2363	1.48184	2.73005	1.44893	0.000587055	0.115104	up	yes
7047	0	chrA02	+	10059066	10062414	XR_001588987.1	3	644	MSTRG.2420	LOC107473445	6.71739	0.598354	5.63975	0.568786	7.13044	0.648258	36.1429	3.00665	37.1801	3.07264	29.8214	2.72171	0.329858	-1.60008	0.000369564	0.107216	down	yes
7759	0	chrA02	-	20390570	20408948	XR_001589142.1	3	326	107473939	LOC107473939	2.60123	0.231705	0	0	0.460123	0.041832	2.30061	0.191384	7.20245	0.595225	0.920245	0.083988	0.343309	-1.54242	0.0242616	0.33278	down	yes
7980	0	chrA02	-	28041051	28042150	XR_001589181.1	2	433	MSTRG.2713	LOC107474115	1.05966	0.09439	1.03811	0.104696	0.338337	0.03076	12.397	1.03129	19.5977	1.61959	11.5582	1.05488	0.306311	-1.70693	0.0229722	0.327237	down	yes
8589	0	chrA02	-	57053103	57055419	XR_001589317.1	3	349	107474522	LOC107474522	0.358166	0.031904	0	0	0.436485	0.039683	3.0745	0.255762	9.32187	0.770377	2.69675	0.246124	0.348149	-1.52222	0.0350935	0.370765	down	yes
9117	0	chrA02	+	72434431	72435230	XR_001589405.1	3	292	MSTRG.3025	LOC107474942	0.513699	0.045758	0	0	0.170076	0.015462	21.3322	1.77458	29.1267	2.40709	21.8322	1.99256	0.251326	-1.99237	0.00802655	0.235417	down	yes
9821	0	chrA02	+	83677046	83679360	XR_001589511.1	3	508	MSTRG.3250	LOC107475450	9.09666	0.810288	6.3832	0.643765	7.24435	0.658614	23.1643	1.927	22.0258	1.82025	15.9809	1.45853	0.443454	-1.17314	0.0227883	0.326489	down	yes
10021	0	chrA02	-	85817910	85818482	XR_001589552.1	2	405	MSTRG.3304	LOC107475718	0	0	0	0	0	0	105.343	8.7633	98.0518	8.10319	18.8296	1.71852	0.0130815	-6.25633	0.0314775	0.359146	down	yes
10025	0	chrA02	-	85837247	85838295	XR_001589535.1	2	425	MSTRG.3308	LOC107475538	25.0871	2.23464	27.8165	2.80538	28.7906	2.61747	143.2	11.9125	62.4635	5.16211	322.393	29.4238	7.69304	2.94355	0.0413026	0.391119	up	yes
12829	0	chrA03	-	12048754	12053734	XR_001589790.1	7	1084	MSTRG.4348	LOC107477596	0.534403	0.047602	0	0	0	0	0.328918	0.027362	4.36524	0.360752	0	0	0.475344	-1.07296	0.0494082	0.409823	down	yes
12830	0	chrA03	-	12048754	12053734	XR_001589791.1	7	1074	MSTRG.4348	LOC107477596	1.2293	0.1095	4.74426	0.478473	3.52891	0.320828	4.258	0.354215	2.2188	0.183366	9.7464	0.889524	2.84483	1.50834	0.0244382	0.334111	up	yes
13758	0	chrA03	-	23907480	23909589	XR_001589909.1	4	720	MSTRG.4622	LOC107478290	5.60201	0.499001	4.41505	0.445271	4.9084	0.446244	14.4024	1.19811	16.5518	1.36787	6.98377	0.637387	0.328393	-1.60651	0.0138224	0.274929	down	yes
13789	0	chrA03	+	24566697	24567414	XR_001589910.1	2	418	107478296	LOC107478296	0.717703	0.06393	1.45694	0.146937	0.717703	0.065249	4.07655	0.339121	1.34689	0.11131	8.98804	0.820311	2.30195	1.20286	0.0109711	0.261032	up	yes
14118	0	chrA03	+	29717964	29719839	XR_001589976.1	3	719	MSTRG.4752	LOC107478660	80.5883	7.17843	60.9958	6.15161	80.1878	7.29021	189.305	15.7479	249.574	20.6253	189.624	17.3064	0.265168	-1.91502	0.0203134	0.315295	down	yes
14515	0	chrA03	-	38838313	38839831	XR_001590044.1	3	837	MSTRG.4881	LOC107479038	10.0753	0.897458	8.1374	0.820681	7.44803	0.677132	17.3333	1.44193	20.5878	1.70142	12.1792	1.11156	0.453635	-1.1404	0.0319359	0.360257	down	yes
14560	0	chrA03	-	39252730	39253787	XR_001590023.1	2	943	MSTRG.4900	LOC107478859	14.6406	1.30412	8.95538	0.903177	13.921	1.26562	25.7472	2.14186	27.5494	2.27674	13.1134	1.19682	0.282205	-1.82519	0.0127883	0.270609	down	yes
15711	0	chrA03	-	91222548	91233627	XR_001590279.1	10	1477	MSTRG.5263	LOC107479762	12.6316	1.12517	9.49497	0.957596	11.3654	1.03328	0	0	0	0	5.40543	0.493337	3.86098	1.94897	0.0447001	0.399594	up	yes
15906	0	chrA03	+	98152561	98153464	XR_001590336.1	3	408	MSTRG.5309	LOC107479911	26.473	2.35809	18.5147	1.86726	22.6569	2.05983	31.3062	2.6043	38.0596	3.14532	23.8149	2.17352	0.443673	-1.17243	0.00532967	0.210836	down	yes
16493	0	chrA03	+	110719977	110721711	XR_001590432.1	3	1162	MSTRG.5502	LOC107480284	3.1549	0.281024	3.40706	0.343612	2.77779	0.25254	8.20654	0.682686	4.15921	0.343725	14.0321	1.28067	2.32369	1.21642	0.0177737	0.302367	up	yes
16516	0	chrA03	-	110834101	110835024	XR_001590439.1	3	673	MSTRG.5513	LOC107480300	5.20654	0.463774	1.3373	0.13487	2.69094	0.244644	23.0178	1.91481	33.9584	2.80639	17.365	1.58485	0.159817	-2.6455	0.00430598	0.201342	down	yes
16568	0	chrA03	-	111609294	111610011	XR_001590445.1	2	630	MSTRG.5531	LOC107480343	11.1421	0.992483	5.77065	0.581988	12.3125	1.11938	278.329	23.1537	266.271	22.0052	253.416	23.1285	0.0694733	-3.8474	0.00695801	0.226413	down	yes
16629	0	chrA03	-	112738167	112746544	XR_001590449.1	3	609	MSTRG.5552	LOC107480391	30.1351	2.68429	21.9078	2.20947	35.631	3.23936	53.4436	4.44587	60.3885	4.99062	42.8255	3.90855	0.380093	-1.39557	0.0418102	0.393099	down	yes
17205	0	chrA03	+	118728998	118729798	XR_001590519.1	2	665	MSTRG.5777	LOC107480818	19.8931	1.77199	12.9062	1.30163	13.2477	1.20441	29.1094	2.42155	42.2416	3.49093	15.2947	1.3959	0.184052	-2.44182	0.0141978	0.278272	down	yes
18335	0	chrA03	-	127183659	127184990	XR_001590629.1	2	1138	MSTRG.6212	LOC107481741	6365.53	567.011	5584.73	563.237	6537.42	594.344	18317.3	1523.78	19508.6	1612.23	15200.6	1387.32	0.27473	-1.86391	0.000491249	0.109527	down	yes
19701	0	chrA04	+	2574877	2579427	XR_001590742.1	4	390	MSTRG.6777	LOC107482656	34.0512	3.03312	47.9524	4.83614	34.7102	3.15565	36.0019	2.99493	26.7116	2.2075	63.9657	5.83795	6.76933	2.75901	0.00531824	0.210836	up	yes
20303	0	chrA04	+	6970607	6973678	XR_001590803.1	4	1529	MSTRG.7020	LOC107483055	14.951	1.33176	19.6261	1.97935	21.2034	1.92769	2.22726	0.185281	1.33414	0.110256	3.2947	0.300697	3.62625	1.85848	0.0247251	0.335768	up	yes
20815	0	chrA04	+	13206380	13206687	XR_001590870.1	2	206	MSTRG.7180	LOC107483436	2.6089	0.232388	2.84445	0.286871	1.80716	0.164296	4.23029	0.35191	0.885496	0.073179	5.72261	0.522285	2.03454	1.02471	0.0168644	0.297091	up	yes
21128	0	chrA04	-	19480664	19481833	XR_001590922.1	3	734	MSTRG.7289	LOC107483670	85.2006	7.58927	77.4154	7.80757	73.9183	6.72022	961.58	79.992	1015.99	83.9633	757.812	69.1632	0.0763152	-3.71189	0.00190764	0.163307	down	yes
21130	0	chrA04	+	19608150	19610141	XR_001590923.1	3	752	MSTRG.7290	LOC107483671	167.232	14.8962	141.253	14.2458	162.157	14.7424	428.658	35.6592	414.378	34.245	341.489	31.1667	0.360049	-1.47373	0.00391371	0.196368	down	yes
21387	0	chrA04	-	26121072	26121823	XR_001590965.1	2	446	MSTRG.7352	LOC107483838	29.9055	2.66384	30.8099	3.10727	27.9596	2.54193	925.402	76.9824	812.383	67.1368	841.353	76.7877	0.0739463	-3.75738	0.000640614	0.117708	down	yes
21389	0	chrA04	-	26177053	26177804	XR_001590966.1	2	446	MSTRG.7353	LOC107483839	29.9055	2.66384	30.8099	3.10727	27.9596	2.54193	925.402	76.9824	812.383	67.1368	841.353	76.7877	0.0739463	-3.75738	0.000640614	0.117708	down	yes
21472	0	chrA04	+	28142224	28142507	XR_001590994.1	2	138	MSTRG.7373	LOC107483925	1.52536	0.135872	3.0157	0.304143	3.38768	0.307988	19.9251	1.65753	25.506	2.10787	16.1401	1.47306	0.308549	-1.69643	0.0266078	0.344137	down	yes
21802	0	chrA04	-	39923517	39926474	XR_001591035.1	3	571	MSTRG.7491	LOC107484145	5.39647	0.480693	7.77384	0.784015	6.28315	0.571228	15.3997	1.28107	9.46904	0.78254	38.5302	3.51653	4.76867	2.25359	0.0240112	0.331216	up	yes
21935	0	chrA04	+	46246643	46249952	XR_001591066.1	8	1090	MSTRG.7517	LOC107484249	31.239	2.78263	19.0046	1.91667	22.3687	2.03363	51.8189	4.31072	52.5127	4.33975	31.8455	2.90644	0.300958	-1.73236	0.0418672	0.393143	down	yes
21959	0	chrA04	-	48108595	48110499	XR_001591075.1	3	612	MSTRG.7526	LOC107484272	4.2598	0.379443	5.65105	0.569925	5.77439	0.524974	4.74837	0.395007	3.43137	0.283575	9.17157	0.837061	2.26966	1.18248	0.0203796	0.315317	up	yes
22372	0	chrA04	-	73213849	73214977	XR_001591186.1	2	1044	MSTRG.7625	LOC107484600	12.8113	1.14117	9.83094	0.99148	10.8496	0.986384	2.49761	0.207771	1.76724	0.146048	3.31609	0.30265	2.09535	1.06719	0.0162758	0.292461	up	yes
23038	0	chrA04	+	96169313	96173929	XR_001591366.1	8	2715	MSTRG.7784	LOC107485120	3.12914	0.278729	2.95201	0.297719	0	0	12.6247	1.05022	1.92226	0.158859	24.0906	2.19867	5.27991	2.40051	0.0412411	0.390872	up	yes
23056	0	chrA04	+	96311988	96312897	XR_001591381.1	2	728	MSTRG.7789	LOC107485126	39.0844	3.48145	37.7045	3.80262	38.4915	3.49942	34.1355	2.83966	34.3095	2.83541	43.7124	3.9895	2.00847	1.0061	0.0354444	0.372157	up	yes
23063	0	chrA04	-	96320768	96324530	XR_001591384.1	7	1761	MSTRG.7790	LOC107485128	7.76687	0.691837	4.23594	0.427207	11.9213	1.08382	12.6764	1.05452	20.0297	1.65529	6.15175	0.561452	0.226152	-2.14463	0.0216689	0.32157	down	yes
23381	0	chrA04	-	102043273	102047963	XR_001591451.1	2	847	MSTRG.7873	LOC107485360	19.4746	1.73471	18.7072	1.88668	21.8394	1.98551	41.1901	3.42652	47.9528	3.96291	27.0886	2.47229	0.330357	-1.5979	0.0191785	0.310433	down	yes
23627	0	chrA04	-	105506881	105510450	XR_001591488.1	4	1676	MSTRG.7938	LOC107485563	8.86948	0.790052	7.3061	0.736842	5.87185	0.533835	3.36321	0.279779	2.42122	0.200094	9.38702	0.856725	3.00213	1.58599	0.0491873	0.409614	up	yes
23802	0	chrA04	+	107159127	107160048	XR_001591522.1	2	428	MSTRG.8004	LOC107485668	26.1542	2.32969	40.2173	4.05604	24.4474	2.22262	1023.86	85.1733	1287.75	106.422	977.131	89.1797	0.0416348	-4.58606	0.0217978	0.322248	down	yes
24082	0	chrA04	-	110272652	110274735	XR_001591595.1	2	688	107485893	LOC107485893	1.08576	0.096714	1.0436	0.105251	1.52616	0.13875	3.49564	0.290796	5.79651	0.479035	1.46366	0.133584	0.496764	-1.00937	0.0113719	0.264056	down	yes
26273	0	chrA05	-	6040758	6041646	XR_001591793.1	2	504	MSTRG.8893	LOC107487620	3.49877	0.311654	3.82937	0.386203	2.68558	0.244157	5.92684	0.493043	0.408702	0.033776	6.75153	0.616192	2.56134	1.3569	0.0382404	0.38122	up	yes
26275	0	chrA05	+	6047180	6048840	XR_001591792.1	2	1393	MSTRG.8896	LOC107487619	6.4479	0.574349	9.52764	0.960891	11.0563	1.00518	6.8794	0.572284	4.31515	0.356612	10.9167	0.996336	2.79478	1.48274	0.0420679	0.393844	up	yes
27250	0	chrA05	+	16401446	16402135	XR_001591895.1	2	547	MSTRG.9273	LOC107488378	6.20292	0.552528	8.6819	0.875596	9.26691	0.842494	16.2028	1.34788	8.40951	0.694978	19.1645	1.74909	2.35062	1.23304	0.0433928	0.397424	up	yes
27424	0	chrA05	-	18420158	18426270	XR_001591918.1	15	2694	MSTRG.9342	LOC107488528	15.5835	1.38811	15.0001	1.51281	13.8403	1.25828	11.5237	0.958633	3.77028	0.311583	14.3313	1.30797	4.43262	2.14816	0.0114304	0.264492	up	yes
28113	0	chrA05	+	31505588	31516543	XR_001592042.1	4	781	MSTRG.9529	LOC107489012	12.2763	1.09352	12.0141	1.21166	15.9093	1.44638	41.8577	3.48206	44.0085	3.63695	30.0476	2.74236	0.336162	-1.57277	0.0218987	0.322487	down	yes
28221	0	chrA05	+	33974638	33978205	XR_001592069.1	4	1156	MSTRG.9556	LOC107489083	3.26211	0.290574	3.141	0.31678	3.99913	0.363578	24.3149	2.02271	25.0311	2.06862	22.8128	2.08206	0.436458	-1.19609	0.00173401	0.157896	down	yes
28655	0	chrA05	+	55854813	55856028	XR_001592185.1	2	717	MSTRG.9695	LOC107489391	13.1573	1.17199	9.35251	0.943229	10.1031	0.918518	43.1646	3.59078	48.6398	4.01969	33.6792	3.0738	0.272508	-1.87563	0.0034313	0.187026	down	yes
28857	0	chrA05	+	69064489	69069289	XR_001592221.1	8	1075	107489522	LOC107489522	1.38319	0.123208	0	0	0	0	5.08429	0.422952	9.04402	0.747416	0.913712	0.083392	0.263611	-1.92352	0.00602196	0.218666	down	yes
28858	0	chrA05	+	69065956	69069289	XR_001592220.1	7	1202	107489522	LOC107489522	3.199	0.284952	3.53577	0.356594	2.40913	0.219024	1.20635	0.100354	1.13724	0.093983	5.2101	0.47551	2.10914	1.07666	0.0458905	0.402611	up	yes
28928	0	chrA05	+	73376082	73380355	XR_001592238.1	5	1112	MSTRG.9770	LOC107489575	7.64564	0.681038	0.333288	0.033613	9.63889	0.876312	6.62231	0.550897	23.379	1.93209	4.38582	0.400281	0.111689	-3.16244	0.0404771	0.389458	down	yes
31416	0	chrA05	+	106923432	106925416	XR_001592647.1	3	1482	MSTRG.10608	LOC107491497	43.0025	3.83046	41.7473	4.21034	41.3215	3.75671	23.3837	1.94524	20.5153	1.69542	40.2095	3.6698	4.93989	2.30448	0.0132379	0.271238	up	yes
32316	0	chrA06	+	4291573	4292245	XR_001592680.1	2	591	MSTRG.10970	LOC107491856	39.9658	3.55996	35.3722	3.56739	41.788	3.79912	120.337	10.0106	138.104	11.4132	120.833	11.0281	0.364757	-1.45499	0.0101476	0.255287	down	yes
33214	0	chrA06	+	10774326	10776404	XR_001592826.1	3	650	MSTRG.11326	LOC107492699	44677.5	3979.66	37926.6	3825.01	44115.8	4010.75	95091.1	7910.45	102391	8461.76	78167.8	7134.13	0.341844	-1.54859	7.37467e-05	0.0805282	down	yes
33292	0	chrA06	+	11261713	11263819	XR_001592850.1	3	260	MSTRG.11353	LOC107492828	8.61154	0.767076	9.80769	0.989136	8.91538	0.810535	7.42692	0.617831	1.71538	0.141763	17.1115	1.56172	6.36319	2.66975	0.00414687	0.199387	up	yes
34385	0	chrA06	+	32016471	32017207	XR_001592991.1	3	339	MSTRG.11712	LOC107493560	0.884956	0.078828	1.84218	0.18579	0.884956	0.080455	4.41593	0.367353	0.884956	0.073134	7.75516	0.70779	2.30379	1.20401	0.00274734	0.176779	up	yes
34412	0	chrA06	-	33660072	33661612	XR_001593007.1	3	375	107493584	LOC107493584	1.2	0.10689	1.74933	0.176426	1.2	0.109097	3.07467	0.255776	1.536	0.126938	10.0027	0.912913	2.54561	1.34801	0.0422033	0.394072	up	yes
34724	0	chrA06	-	55962644	55965147	XR_001593099.1	6	1531	MSTRG.11792	LOC107493806	3.9184	0.349033	4.3713	0.440859	4.5287	0.411723	3.57175	0.297127	0	0	7.35004	0.670815	3.22291	1.68836	0.00745902	0.230721	up	yes
34909	0	chrA06	+	67345652	67348888	XR_001593142.1	6	919	MSTRG.11840	LOC107493965	0	0	0	0	0	0	2.56775	0.213606	0	0	6.59256	0.601682	2.10308	1.0725	0.0457043	0.402035	up	yes
34998	0	chrA06	+	69906058	69907190	XR_001593160.1	3	560	MSTRG.11869	LOC107494018	14.8863	1.326	14.8071	1.49334	12.0714	1.09746	7.3875	0.614552	6.7875	0.560932	8.79286	0.802497	2.06081	1.04321	0.0303571	0.355508	up	yes
35926	0	chrA06	-	92554669	92559619	XR_001593341.1	12	2412	MSTRG.12175	LOC107494686	3.78053	0.336752	2.01948	0.203671	6.3515	0.577442	3.40194	0.283001	11.0441	0.912708	2.07554	0.189428	0.31335	-1.67415	0.0483175	0.407328	down	yes
35958	0	chrA06	-	93195938	93201600	XR_001593346.1	3	838	MSTRG.12185	LOC107494697	0	0	0	0	0	0	1.25888	0.104724	4.75307	0.392803	0	0	0.441761	-1.17866	0.0227381	0.326319	down	yes
37015	0	chrA06	+	105211288	105214486	XR_001593511.1	6	997	MSTRG.12536	LOC107495644	16.7191	1.48926	15.036	1.51642	13.9777	1.27078	7.47973	0.622224	4.60469	0.380541	8.62532	0.787207	2.69272	1.42906	0.00724336	0.228888	up	yes
39063	0	chrA07	+	9400535	9402490	XR_001585854.1	3	980	MSTRG.13333	LOC107457630	15.9347	1.41939	11.3827	1.14797	11.3582	1.03262	20.4429	1.7006	26.248	2.16918	10.6898	0.975625	0.309805	-1.69057	0.0260515	0.341567	down	yes
39438	0	chrA07	-	13686670	13688628	XR_001585925.1	2	593	MSTRG.13458	LOC107457886	4.16526	0.371022	0.758853	0.076533	1.88702	0.171556	3.89882	0.324335	8.63238	0.713396	0.328836	0.030012	0.272258	-1.87695	0.00511018	0.209403	down	yes
39473	0	chrA07	-	14285412	14286930	XR_001585926.1	3	511	MSTRG.13471	LOC107457916	2.29941	0.204821	2.66667	0.268941	1.73516	0.157751	1.31507	0.109398	0.587084	0.048518	4.54077	0.414422	2.0172	1.01235	0.0196425	0.312452	up	yes
39900	0	chrA07	+	19653518	19656981	XR_001585985.1	3	704	MSTRG.13606	LOC107458185	6.85216	0.610358	6.75221	0.680981	6.8608	0.623744	16.4659	1.36977	17.9062	1.47981	9.21434	0.840964	0.415066	-1.26859	0.0368987	0.377302	down	yes
40132	0	chrA07	-	24370261	24373611	XR_001586021.1	3	2155	107458368	LOC107458368	6.08901	0.542381	7.7007	0.776639	8.17409	0.743141	7.40113	0.615685	0	0	9.22597	0.842026	4.39088	2.13451	0.0244158	0.333978	up	yes
40280	0	chrA07	-	28922043	28925868	XR_001586046.1	3	633	MSTRG.13728	LOC107458487	21.7179	1.93453	22.2133	2.24028	18.1627	1.65125	9.53017	0.792797	8.04739	0.665052	9.39652	0.857592	2.34369	1.22878	0.0294015	0.353028	up	yes
40327	0	chrA07	+	31001515	31003583	XR_001586052.1	4	970	MSTRG.13741	LOC107458514	5.23292	0.466124	1.3402	0.135163	3.14924	0.286311	6.51762	0.542188	9.39614	0.776515	4.11802	0.375839	0.409528	-1.28797	0.0258492	0.340675	down	yes
41809	0	chrA07	+	73738984	73741854	XR_001586304.1	2	681	MSTRG.14193	LOC107459590	2.9371	0.261623	3.00832	0.303398	3.32306	0.302113	13.6048	1.13175	21.6039	1.78539	10.5906	0.966567	0.285494	-1.80847	0.0144994	0.280488	down	yes
42091	0	chrA07	+	76941662	76944179	XR_001586301.1	5	994	MSTRG.14300	LOC107459578	0	0	7.258	0.731991	0	0	2.80475	0.233322	0	0	11.8919	1.08533	6.48852	2.69789	0.0309955	0.357399	up	yes
42526	0	chrA08	-	1475197	1476082	XR_001586389.1	3	330	107460006	LOC107460006	0.909091	0.080978	2.21515	0.223405	0.233333	0.021213	0.409091	0.034031	0	0	4.13939	0.37779	2.17042	1.11798	0.0364705	0.376086	up	yes
44083	0	chrA08	+	18268037	18278528	XR_001586592.1	9	2046	MSTRG.15033	LOC107461272	4.85753	0.432686	1.7532	0.176816	3.77574	0.343268	27.3039	2.27135	28.7098	2.37263	18.9221	1.72696	0.233656	-2.09754	0.00424861	0.201227	down	yes
44723	0	chrA08	+	25774359	25775802	XR_001586651.1	3	732	MSTRG.15245	LOC107461697	16.0454	1.42925	11.2312	1.1327	14.9376	1.35804	63.3229	5.26771	73.0209	6.03458	63.2891	5.7762	0.288632	-1.7927	0.00969856	0.251514	down	yes
44783	0	chrA08	-	26255540	26256283	XR_001586661.1	2	648	MSTRG.15268	LOC107461739	2.75926	0.245782	2.29321	0.231277	2.81173	0.255626	8.43441	0.701643	11.6451	0.96237	2.79059	0.254688	0.303965	-1.71802	0.0120441	0.266759	down	yes
44913	0	chrA08	+	27530130	27530456	XR_001586682.1	2	265	MSTRG.15303	LOC107461861	3.39623	0.30252	1.13207	0.114173	1.13207	0.102922	25.4717	2.11894	26.0377	2.15181	20.9434	1.91144	0.299393	-1.73989	0.0127254	0.270513	down	yes
44935	0	chrA08	+	27735414	27736954	XR_001586695.1	2	903	MSTRG.15313	LOC107461892	20.7375	1.8472	24.6567	2.4867	23.8893	2.17187	22.4557	1.86805	17.5061	1.44674	22.2119	2.02721	2.02667	1.01911	0.0335122	0.365565	up	yes
47732	0	chrA09	+	2107245	2107936	XR_001587024.1	2	589	MSTRG.16362	LOC107464100	2.58877	0.230596	0	0	0.866431	0.078771	2.45445	0.204181	5.61969	0.464422	1.09484	0.099923	0.428505	-1.22261	0.0208955	0.317892	down	yes
47737	0	chrA09	-	2113182	2114973	XR_001587015.1	4	1305	107464087	LOC107464087	3.08363	0.274675	3.01622	0.304195	3.55709	0.32339	0.525319	0.0437	0	0	3.26038	0.297565	2.02627	1.01883	0.026601	0.344137	up	yes
47738	0	chrA09	-	2113182	2114973	XR_001587016.1	5	1210	107464087	LOC107464087	0	0	0	0	0	0	1.71487	0.142657	4.87907	0.403216	0	0	0.428431	-1.22287	0.0155465	0.2875	down	yes
47975	0	chrA09	+	3616904	3617839	XR_001586980.1	2	822	MSTRG.16444	LOC107463962	1.91302	0.170403	4.73783	0.477825	3.68735	0.335232	1.73358	0.144213	0.851582	0.070376	3.72445	0.339919	2.09072	1.064	0.0407437	0.390238	up	yes
48208	0	chrA09	+	5182997	5188418	XR_001587063.1	12	2569	MSTRG.16497	LOC107464212	0.097392	0.008675	2.39538	0.241581	0	0	4.51983	0.375996	0.952808	0.078742	7.88517	0.719656	2.46903	1.30394	0.00266561	0.175667	up	yes
48306	0	chrA09	+	6257737	6259376	XR_001587103.1	3	814	MSTRG.16528	LOC107464409	47.0386	4.18998	75.6309	7.62761	74.079	6.73483	14.4312	1.2005	6.74973	0.557811	45.5323	4.15559	43.1811	5.43233	0.0074084	0.230342	up	yes
48492	0	chrA09	+	8016338	8017581	XR_001587136.1	2	781	MSTRG.16596	LOC107464539	49.041	4.36834	37.7657	3.80878	49.0768	4.46178	1720.85	143.154	1806.53	149.295	1460.06	133.255	0.0260571	-5.26218	7.95311e-05	0.0820862	down	yes
49055	0	chrA09	-	15383847	15385102	XR_001587195.1	2	679	MSTRG.16788	LOC107464839	12.0298	1.07156	14.3283	1.44505	15.8802	1.44373	30.588	2.54456	13.5335	1.11843	74.4025	6.79049	9.40285	3.2331	0.0247165	0.335713	up	yes
49734	0	chrA09	-	33658480	33661459	XR_001587334.1	2	525	MSTRG.16999	LOC107465389	3.93746	0.350731	3.47365	0.350328	4.79905	0.436302	15.4768	1.28749	15.426	1.27484	10.1448	0.925881	0.442894	-1.17497	0.0148367	0.282912	down	yes
49824	0	chrA09	+	37945879	37949589	XR_001587350.1	3	955	MSTRG.17016	LOC107465457	39.4155	3.51095	28.6726	2.89172	35.3164	3.21076	28.2279	2.34823	40.7223	3.36537	20.0536	1.83023	0.45065	-1.14992	0.00620468	0.220211	down	yes
50186	0	chrA09	+	57615410	57620913	XR_001587459.1	4	4240	MSTRG.17097	LOC107465708	7.28398	0.648823	11.0659	1.11603	9.25709	0.841601	1.00419	0.083537	0.738805	0.061056	2.57615	0.235117	2.7204	1.44382	0.029225	0.352768	up	yes
50582	0	chrA09	-	78920719	78925412	XR_001587567.1	9	1456	MSTRG.17181	LOC107465984	0	0	0	0	0	0	5.88057	0.489193	11.2601	0.930554	0	0	0.18266	-2.45277	0.0128583	0.270668	down	yes
50621	0	chrA09	+	80330033	80332397	XR_001587577.1	2	357	MSTRG.17190	LOC107466001	8.21288	0.731565	6.45658	0.651166	9.89916	0.899974	19.2101	1.59805	19.7759	1.63432	8.7479	0.798394	0.3205	-1.64161	0.0311784	0.358012	down	yes
51150	0	chrA09	+	97524561	97528797	XR_001587704.1	8	1412	MSTRG.17339	LOC107466407	5.02084	0.447233	9.28806	0.936729	7.8996	0.718186	5.70591	0.474664	4.35475	0.359885	18.4387	1.68284	4.78788	2.25939	0.0321607	0.360552	up	yes
52160	0	chrA09	+	110655223	110655936	XR_001587841.1	2	603	MSTRG.17689	LOC107467145	1.9801	0.176378	2.48756	0.250878	2.33831	0.212586	6.08458	0.506164	1.93366	0.159802	12.937	1.18072	2.95866	1.56494	0.0193679	0.31146	up	yes
52574	0	chrA09	-	113246438	113247184	XR_001587874.1	2	566	MSTRG.17857	LOC107467446	101.195	9.014	93.7135	9.4513	97.04	8.82232	37.2764	3.10095	39.1183	3.23281	37.9688	3.46529	2.77103	1.47042	0.0022137	0.168571	up	yes
53832	0	chrA10	+	2872182	2873227	XR_001587970.1	2	811	MSTRG.18372	LOC107468307	14.3167	1.27527	10.6804	1.07715	13.7977	1.25441	47.2023	3.92667	123.605	10.215	39.4938	3.60448	0.0531902	-4.2327	0.0213884	0.320265	down	yes
54076	0	chrA10	-	4331394	4332534	XR_001587984.1	3	651	MSTRG.18470	LOC107468505	6.19355	0.551692	2.30722	0.23269	2.88772	0.262534	18.2773	1.52045	18.5054	1.52932	12.5207	1.14273	0.348511	-1.52072	0.0389162	0.383703	down	yes
54125	0	chrA10	-	4639034	4645465	XR_001588003.1	14	3438	MSTRG.18491	LOC107468584	3.47427	0.309472	3.33162	0.336004	1.74576	0.158714	0.404176	0.033623	0	0	5.12686	0.467913	2.58809	1.37189	0.0499293	0.410558	up	yes
54223	0	chrA10	+	5397741	5398764	XR_001587979.1	3	835	MSTRG.18503	LOC107468465	4.88743	0.435349	4.16647	0.420201	5.08742	0.462519	10.2778	0.854994	11.1114	0.918266	2.61002	0.238209	0.349503	-1.51662	0.0472936	0.405655	down	yes
55351	0	chrA10	-	26385088	26387848	XR_001588187.1	7	1015	MSTRG.18888	LOC107469527	6.81249	0.606824	4.39823	0.443575	7.67184	0.697479	7.59395	0.631726	12.208	1.00889	4.56476	0.416611	0.413912	-1.2726	0.00459881	0.203621	down	yes
55880	0	chrA10	+	50198870	50244608	XR_001588271.1	3	1010	MSTRG.19053	LOC107469928	76844.5	6844.95	68736.7	6932.31	77181.2	7016.86	6214.94	517.009	6789.39	561.088	5267.02	480.705	9.76094	3.28702	0.000106851	0.0866973	up	yes
56093	0	chrA10	+	62858531	62873265	XR_001588320.1	3	671	MSTRG.19120	LOC107470074	8.72677	0.77734	9.08429	0.916178	9.10283	0.827577	26.1004	2.17124	27.073	2.23737	15.3234	1.39852	0.360193	-1.47316	0.0414945	0.392072	down	yes
56170	0	chrA10	+	65256152	65257874	XR_001588351.1	2	699	MSTRG.19145	LOC107470117	172.318	15.3492	154.912	15.6233	158.939	14.4498	767.402	63.8387	773.848	63.9523	317.037	28.935	0.0669549	-3.90067	0.0309993	0.357399	down	yes
56589	0	chrA10	+	80040517	80041364	XR_001588420.1	3	633	MSTRG.19273	LOC107470415	8.23987	0.733969	9.21584	0.929446	10.5847	0.962298	13.2954	1.10602	5.05384	0.417659	18.6317	1.70046	3.6552	1.86995	0.0221158	0.32347	up	yes
56688	0	chrA10	-	82549781	82552553	XR_001588428.1	4	602	MSTRG.19295	LOC107470455	11.1113	0.989742	9.59967	0.968156	8.28571	0.753289	50.9103	4.23513	44.2492	3.65684	46.5482	4.24831	0.497069	-1.00848	0.0374526	0.378918	down	yes
57046	0	chrA10	+	90313324	90315340	XR_001588504.1	6	862	107470790	LOC107470790	0.451262	0.040196	0.561963	0.056676	0	0	2.95803	0.246072	0.157506	0.013017	11.9735	1.09278	3.41122	1.77029	0.0448489	0.399871	up	yes
57275	0	chrA10	+	94085164	94089108	XR_001588527.1	6	1352	MSTRG.19500	LOC107470926	3.66795	0.326724	0.943243	0.095129	3.1776	0.288889	5.40348	0.449505	7.41557	0.612837	3.71657	0.3392	0.490757	-1.02692	0.024147	0.332122	down	yes
57397	0	chrA10	+	95567095	95568097	XR_001588524.1	2	408	MSTRG.19539	LOC107470887	44.9069	4.00009	40.6887	4.10358	48.5735	4.41602	100.919	8.39527	103.539	8.55668	82.9951	7.57471	0.446638	-1.16282	0.00749853	0.231187	down	yes
59104	0	chrB01	-	1790583	1791264	XR_001614497.1	3	120	107615955	LOC107615955	1.29167	0.115056	0	0	0	0	5.54476	0.461258	7.31265	0.604331	1.82826	0.166859	0.363332	-1.46064	0.00926021	0.247138	down	yes
59629	0	chrB01	+	6171324	6173720	XR_001613453.1	4	1349	MSTRG.20368	LOC107611399	0.402308	0.035836	0.200148	0.020186	0.153296	0.013937	7.052	0.586642	51.6509	4.26853	3.85645	0.351966	0.0289616	-5.10972	0.0414675	0.391948	down	yes
59852	0	chrB01	-	8916641	8917812	XR_001615832.1	2	590	107620916	LOC107620916	3.57288	0.318256	3.24407	0.327174	3.05085	0.277365	6.91525	0.575267	2.46739	0.20391	9.51525	0.868428	2.13595	1.09488	0.0332892	0.364923	up	yes
59907	0	chrB01	-	9767035	9767730	XR_001614520.1	2	440	MSTRG.20466	LOC107616492	9.58636	0.853908	3.75	0.378199	9.18826	0.835343	301.745	25.1016	233.499	19.2968	68.0842	6.21384	0.00953305	-6.71285	0.0260147	0.341491	down	yes
60388	0	chrB01	-	16318219	16321161	XR_001617536.1	4	947	MSTRG.20612	LOC107626433	3.81464	0.339791	2.34904	0.236908	3.15922	0.287218	13.8486	1.15204	20.0881	1.66012	10.7091	0.977387	0.296363	-1.75456	0.00217557	0.167406	down	yes
60893	0	chrB01	-	26801249	26801782	XR_001617594.1	3	346	MSTRG.20748	LOC107627981	15.1488	1.34939	12.5414	1.26484	15.4212	1.40201	32.2693	2.68442	42.6599	3.5255	18.6989	1.7066	0.219935	-2.18485	0.00416352	0.199595	down	yes
60930	0	chrB01	+	28170290	28171947	XR_001617603.1	3	273	107628125	LOC107628125	1.54098	0.137263	2.4193	0.243993	0.234432	0.021313	0.945214	0.078631	0	0	3.88095	0.354203	2.09254	1.06526	0.0348072	0.369864	up	yes
61240	0	chrB01	+	39890020	39892710	XR_001617935.1	4	1002	MSTRG.20842	LOC107629253	10.1028	0.899907	12.3592	1.24646	12.7438	1.15859	15.2022	1.26464	2.93547	0.242593	18.8492	1.72031	5.78958	2.53346	0.0247566	0.335885	up	yes
61348	0	chrB01	+	42946902	42947355	XR_001615071.1	3	275	MSTRG.20872	LOC107617813	0	0	0.418605	0.042218	0	0	6.47273	0.538454	8.08727	0.668348	0.952727	0.086952	0.30905	-1.69409	0.0349909	0.370396	down	yes
61405	0	chrB01	-	45162168	45164729	XR_001618061.1	5	1670	107629886	LOC107629886	3.57784	0.318698	2.56367	0.258554	2.83475	0.257719	1.99832	0.166237	6.59341	0.544892	0.058211	0.005313	0.426544	-1.22923	0.0250995	0.337472	down	yes
61678	0	chrB01	-	58045321	58048068	XR_001618359.1	5	1011	MSTRG.20969	LOC107630692	0	0	0	0	0	0	21.1226	1.75714	29.087	2.40381	11.9801	1.09338	0.136995	-2.86781	0.00322897	0.18432	down	yes
62470	0	chrB01	-	105082832	105086698	XR_001618708.1	3	1024	MSTRG.21177	LOC107632769	22.8407	2.03454	25.2188	2.54339	25.3436	2.30409	18.7871	1.56286	17.2873	1.42865	22.5813	2.06093	2.20918	1.14351	0.0106497	0.258656	up	yes
62870	0	chrB01	-	115350098	115351614	XR_001618757.1	5	1136	107634054	LOC107634054	2.377	0.211732	5.48087	0.552762	4.45334	0.404872	7.62165	0.634031	5.91955	0.489203	18.7073	1.70736	2.99877	1.58437	0.0459807	0.402814	up	yes
63084	0	chrB01	+	120703532	120706581	XR_001619130.1	6	1389	MSTRG.21371	LOC107635045	21.0584	1.87578	27.6765	2.79126	22.9537	2.08682	43.9484	3.65598	32.3182	2.67084	64.4319	5.8805	2.98405	1.57727	0.00278576	0.177989	up	yes
63475	0	chrB01	-	124763367	124764351	XR_001615739.1	2	722	MSTRG.21513	LOC107619663	25.7632	2.29486	23.3629	2.35622	27.7756	2.5252	63.3456	5.2696	107.163	8.85619	57.0349	5.2054	0.182233	-2.45614	0.025677	0.339922	down	yes
63572	0	chrB01	-	125733919	125739627	XR_001619354.1	12	1946	MSTRG.21554	LOC107636779	0	0	0	0	0	0	17.4571	1.45222	26.5868	2.19719	9.57754	0.874113	0.13705	-2.86722	0.00411121	0.198628	down	yes
64011	0	chrB01	+	129405459	129407773	XR_001619811.1	4	811	MSTRG.21696	LOC107638535	8.80034	0.783893	2.28605	0.230555	4.12333	0.374869	11.6598	0.969955	13.9463	1.15255	3.5518	0.324162	0.234881	-2.09	0.0348778	0.369866	down	yes
64998	0	chrB01	-	136401060	136402100	XR_001620749.1	2	718	MSTRG.22093	LOC107643086	16.883	1.50386	3.08685	0.311318	14.9401	1.35827	33.8545	2.81629	39.4338	3.25889	12.1252	1.10663	0.0816915	-3.61367	0.0298542	0.353914	down	yes
65140	0	chrB02	+	282193	284616	XR_001617595.1	4	1254	MSTRG.22168	LOC107628096	0	0	0	0	4.90288	0.445741	110.346	9.17943	109.397	9.0408	84.4026	7.70317	0.0767183	-3.70428	0.0179891	0.303662	down	yes
65613	0	chrB02	+	3485682	3487338	XR_001616411.1	2	1004	107623308	LOC107623308	3.84363	0.342372	6.08882	0.614076	4.85757	0.441622	9.49502	0.789872	4.0773	0.336955	9.9833	0.911145	2.0884	1.0624	0.0348572	0.369864	up	yes
65753	0	chrB02	-	4677321	4678532	XR_001617604.1	3	993	MSTRG.22372	LOC107628131	2.50476	0.223112	0	0	0	0	6.86616	0.571183	8.35297	0.690306	0	0	0.234386	-2.09304	0.0296112	0.353113	down	yes
65981	0	chrB02	+	6586028	6589404	XR_001616942.1	5	1423	MSTRG.22437	LOC107624685	0	0	0	0	0	0	1.81315	0.150832	5.193	0.42916	1.12681	0.102841	0.485158	-1.04347	0.02913	0.352728	down	yes
66129	0	chrB02	+	8158245	8166626	XR_001616959.1	8	1614	MSTRG.22492	LOC107624778	15.9474	1.42052	13.1247	1.32367	14.0377	1.27622	8.30879	0.691192	2.76112	0.228184	10.4781	0.9563	3.72141	1.89585	0.0202103	0.314972	up	yes
66928	0	chrB02	+	18674322	18697529	XR_001617052.1	3	1024	MSTRG.22742	LOC107625060	35.7968	3.18861	23.5742	2.37753	29.6133	2.69227	48.5752	4.04088	52.8037	4.3638	38.1364	3.48059	0.4504	-1.15072	0.0295967	0.353109	down	yes
67094	0	chrB02	-	21854450	21858658	XR_001617073.1	5	783	MSTRG.22790	LOC107625099	73.5834	6.55446	53.3872	5.38426	72.8689	6.62481	195.508	16.2639	190.39	15.7342	173.129	15.801	0.365203	-1.45323	0.0274439	0.347027	down	yes
67214	0	chrB02	-	24646500	24647795	XR_001617656.1	4	571	MSTRG.22823	LOC107628256	40.9735	3.64973	43.7993	4.41729	41.2391	3.74922	27.9107	2.32184	29.7971	2.46249	33.7376	3.07912	2.188	1.12961	0.0376433	0.37935	up	yes
67761	0	chrB02	-	50866662	50868512	XR_001617165.1	3	1227	MSTRG.22951	LOC107625291	28.7329	2.55939	24.046	2.42511	24.3371	2.21259	36.0258	2.99691	50.7029	4.19019	28.2157	2.57516	0.379609	-1.39741	0.031739	0.359953	down	yes
67958	0	chrB02	-	61558490	61563646	XR_001617215.1	2	725	MSTRG.22999	LOC107625346	59.6386	5.31233	56.0014	5.64791	63.9697	5.81575	321.062	26.7085	340.979	28.1792	287.797	26.2664	0.208761	-2.26007	0.000934794	0.13473	down	yes
68910	0	chrB02	-	89732417	89751263	XR_001617354.1	3	4601	MSTRG.23286	LOC107625674	40.5317	3.61037	35.591	3.58947	39.2015	3.56397	42.1705	3.50808	23.9377	1.97826	44.7337	4.0827	3.31762	1.73015	0.0399721	0.387415	up	yes
69370	0	chrB02	-	96207538	96213120	XR_001617395.1	2	550	MSTRG.23425	LOC107625847	5.14909	0.458657	6.27273	0.632624	7.33818	0.667145	3.45454	0.287377	2.41091	0.199242	9.62546	0.878486	2.9565	1.56389	0.0367453	0.376585	up	yes
69384	0	chrB02	+	96383440	96384734	XR_001617396.1	2	714	MSTRG.23429	LOC107625852	2.84149	0.253106	0.004435	0.000447	4.07768	0.370719	5.03448	0.418809	7.31323	0.60438	0.705751	0.064412	0.30404	-1.71767	0.0203124	0.315295	down	yes
69932	0	chrB02	-	102028646	102030291	XR_001617453.1	3	1376	107626053	LOC107626053	26.722	2.38027	25.0633	2.52771	25.2707	2.29747	10.985	0.913817	11.7094	0.967687	14.4401	1.31791	2.43395	1.2833	0.0126797	0.270103	up	yes
71047	0	chrB03	+	1096573	1099133	XR_001617852.1	3	679	107628756	LOC107628756	1.23122	0.109671	0.19166	0.019329	1.34168	0.121978	4.98233	0.41447	6.4271	0.531148	2.06038	0.188045	0.433208	-1.20687	0.00132574	0.145235	down	yes
71613	0	chrB03	-	4643461	4644617	XR_001618768.1	3	753	MSTRG.24236	LOC107634102	8877.22	790.741	7624.3	768.934	8696.72	790.655	18253.5	1518.47	20357.1	1682.35	15095	1377.67	0.334285	-1.58085	0.000277809	0.102154	down	yes
71629	0	chrB03	-	4740228	4741184	XR_001618769.1	2	885	107634104	LOC107634104	0.677966	0.06039	0.774011	0.078061	0	0	3.85311	0.320533	7.46102	0.616593	1.55028	0.141489	0.395989	-1.33647	0.030421	0.355681	down	yes
72256	0	chrB03	-	8269651	8276456	XR_001617954.1	4	1364	MSTRG.24517	LOC107629378	17.2755	1.53882	12.7992	1.29084	16.7215	1.52022	46.3748	3.85783	52.1418	4.3091	40.847	3.72798	0.356773	-1.48692	0.00195055	0.164295	down	yes
73216	0	chrB03	+	16626623	16631355	XR_001618049.1	3	685	107629816	LOC107629816	8.55539	0.762074	6.65976	0.671657	9.42301	0.856685	16.0883	1.33835	26.7094	2.20731	15.2831	1.39484	0.350173	-1.51386	0.0330309	0.364143	down	yes
73965	0	chrB03	-	25947478	25947993	XR_001618836.1	3	347	107634311	LOC107634311	1.81876	0.162007	1.86455	0.188046	1.94524	0.17685	2.72911	0.227029	1.1585	0.095741	7.4294	0.678058	2.18681	1.12882	0.0394841	0.385343	up	yes
74125	0	chrB03	+	28185411	28190800	XR_001618145.1	9	2590	MSTRG.25184	LOC107630118	3.77081	0.335887	6.87797	0.693664	7.34329	0.667609	0.804515	0.066926	0	0	7.39352	0.674784	4.2535	2.08865	0.0324687	0.361932	up	yes
74369	0	chrB03	+	31291546	31295093	XR_001618178.1	5	2432	107630194	LOC107630194	0	0	0.680291	0.068609	0	0	1.17874	0.098057	0	0	5.6405	0.514791	2.15301	1.10635	0.027152	0.346227	up	yes
74776	0	chrB03	+	37311352	37314949	XR_001618878.1	5	1882	107634392	LOC107634392	1.77896	0.158461	1.55694	0.157022	1.32823	0.120755	10.3416	0.860295	16.1796	1.33711	10.9079	0.995533	0.41127	-1.28184	0.038144	0.380545	down	yes
74891	0	chrB03	+	39628880	39629627	XR_001618886.1	2	522	MSTRG.25396	LOC107634407	0	0	0	0	0.689546	0.06269	1.26996	0.105646	6.61363	0.546563	0	0	0.34492	-1.53567	0.0285088	0.350395	down	yes
75012	0	chrB03	-	42582908	42587459	XR_001618284.1	7	1582	MSTRG.25430	LOC107630407	0.888066	0.079105	1.00019	0.100872	2.08705	0.189743	8.60321	0.715684	8.69556	0.718617	3.6245	0.330797	0.412046	-1.27912	0.0359609	0.374155	down	yes
75154	0	chrB03	+	45903193	45906942	XR_001618288.1	7	1315	MSTRG.25464	LOC107630451	25.2883	2.25256	30.4117	3.06711	24.0402	2.18559	35.2048	2.92862	25.0871	2.07325	36.3547	3.31799	2.28626	1.19299	0.0327006	0.362735	up	yes
75781	0	chrB03	+	79897993	79902220	XR_001618337.1	5	2551	MSTRG.25639	LOC107630619	6.18234	0.550694	6.13927	0.619164	6.93329	0.630335	1.60251	0.133309	0.101817	0.008414	3.89386	0.355381	2.58809	1.37189	0.00501253	0.208439	up	yes
75930	0	chrB03	+	85848048	85849758	XR_001618356.1	2	869	MSTRG.25685	LOC107630666	37.5765	3.34714	31.2417	3.15082	39.0207	3.54754	67.7606	5.63688	79.0529	6.53309	65.0725	5.93897	0.496159	-1.01113	0.0214589	0.320621	down	yes
77101	0	chrB03	+	117365489	117366155	XR_001618494.1	4	353	MSTRG.26058	LOC107631098	5.73796	0.511111	5.48064	0.552739	5.78754	0.526169	13.6119	1.13235	23.5161	1.94341	5.28423	0.482276	0.182606	-2.4532	0.0169799	0.297819	down	yes
78437	0	chrB03	-	128571300	128574436	XR_001619042.1	2	819	MSTRG.26581	LOC107634751	35.4465	3.15741	28.1568	2.8397	30.9415	2.81302	8.24664	0.686022	3.59829	0.29737	6.28987	0.574057	3.67895	1.87929	0.025686	0.339957	up	yes
78449	0	chrB03	-	128622453	128629005	XR_001618615.1	4	946	107631724	LOC107631724	1.05614	0.094076	0.562368	0.056717	2.12474	0.193169	4.26366	0.354685	6.59778	0.545253	2.74586	0.250606	0.493576	-1.01866	0.0135014	0.272872	down	yes
78971	0	chrB03	+	132117903	132120873	XR_001618647.1	3	2486	107631960	LOC107631960	7.12027	0.634241	8.75342	0.882809	10.4282	0.948069	1.4457	0.120265	1.3682	0.113071	3.79807	0.346638	2.4183	1.27399	0.0397717	0.386637	up	yes
80897	0	chrB04	-	9115038	9116370	XR_001619862.1	3	700	MSTRG.27536	LOC107638797	3.33299	0.296887	5.83904	0.588885	2.2083	0.200766	7.69638	0.640247	5.69114	0.470327	18.6443	1.70161	3.12709	1.64482	0.0356868	0.373095	up	yes
81162	0	chrB04	+	12373229	12375181	XR_001619889.1	2	1045	MSTRG.27635	LOC107638901	6.39035	0.569222	2.0632	0.20808	4.92347	0.447614	8.73746	0.726852	16.5598	1.36853	6.57233	0.599837	0.275224	-1.86132	0.0136332	0.273903	down	yes
81530	0	chrB04	-	17535496	17538674	XR_001619931.1	5	1960	MSTRG.27743	LOC107639049	1.26635	0.112801	0.581207	0.058616	0	0	15.6135	1.29886	15.8461	1.30955	12.8902	1.17645	0.410346	-1.28509	0.00864559	0.24234	down	yes
82280	0	chrB04	-	37710274	37710564	XR_001619495.1	2	145	MSTRG.27960	LOC107637741	5.38299	0.479491	3.36467	0.339337	2.96456	0.26952	28.1049	2.33799	35.4247	2.92757	29.0042	2.64712	0.313181	-1.67493	0.0240265	0.331237	down	yes
82618	0	chrB04	-	63981332	63983198	XR_001619538.1	2	291	107637805	LOC107637805	1.02062	0.090912	0	0	0.487972	0.044364	7.57732	0.630343	10.5086	0.86845	0.400143	0.03652	0.198851	-2.33024	0.0111288	0.261839	down	yes
83052	0	chrB04	-	86625305	86626447	XR_001620161.1	2	1046	MSTRG.28145	LOC107639461	27.2199	2.42462	25.2615	2.5477	30.8222	2.80217	4.80258	0.399517	6.31262	0.521687	10.0507	0.917294	3.62108	1.85642	0.0336821	0.365711	up	yes
84232	0	chrB04	+	114109241	114115500	XR_001620307.1	6	3275	107639777	LOC107639777	3.41026	0.30377	0	0	3.09495	0.281375	4.61798	0.384161	5.28498	0.436761	0.276541	0.025239	0.36992	-1.43471	0.0371455	0.377949	down	yes
84282	0	chrB04	+	114667279	114669903	XR_001620314.1	3	926	107639794	LOC107639794	10.2892	0.916517	10.3151	1.04031	7.82151	0.711086	2.49424	0.207491	2.45518	0.202901	3.89623	0.355597	2.11919	1.08351	0.0370571	0.377949	up	yes
84513	0	chrB04	+	117187389	117188518	XR_001619701.1	2	443	MSTRG.28537	LOC107638038	9.05418	0.806504	7.02709	0.708703	9.51693	0.865224	52.2582	4.34726	45.1307	3.72968	47.8462	4.36678	0.423358	-1.24005	0.0196409	0.312452	down	yes
84515	0	chrB04	+	117247644	117248512	XR_001619703.1	2	440	MSTRG.28540	LOC107638040	81	7.2151	76.6318	7.72855	82.4114	7.49236	1.63286	0.135834	0	0	1.13488	0.103577	9.98885	3.32032	0.000372006	0.107612	up	yes
84525	0	chrB04	+	117586791	117587588	XR_001619709.1	2	376	MSTRG.28546	LOC107638047	727.996	64.8465	689.917	69.5802	722.44	65.6801	1581.63	131.573	1625.64	134.346	1251.1	114.184	0.403395	-1.30974	0.0166357	0.295574	down	yes
84836	0	chrB04	-	120943543	120945161	XR_001619132.1	3	622	107635071	LOC107635071	0.580386	0.051698	0.942965	0.095101	1.07235	0.097492	4.00161	0.332886	1.09485	0.090481	8.22409	0.750588	2.13228	1.0924	0.031813	0.360226	up	yes
86392	0	chrB04	+	132634516	132635950	XR_001619294.1	2	691	MSTRG.29120	LOC107635727	3.0887	0.275127	0.726855	0.073306	2.62994	0.239098	17.9976	1.49719	17.8353	1.47395	0.331404	0.030246	0.0907134	-3.46254	0.0378527	0.380073	down	yes
87554	0	chrB05	-	8875065	8883090	XR_001620701.1	9	2795	MSTRG.29556	LOC107642803	3.235	0.288158	4.77707	0.481782	6.44077	0.585558	6.65141	0.553318	2.76414	0.228434	14.8559	1.35585	3.51077	1.81179	0.0409322	0.390436	up	yes
88621	0	chrB05	+	20321362	20325117	XR_001620808.1	5	2586	MSTRG.29949	LOC107643282	1.28541	0.114498	0.817914	0.082489	3.59638	0.326962	14.9165	1.24088	14.8081	1.22377	8.54492	0.779869	0.326295	-1.61575	0.0344888	0.36849	down	yes
89959	0	chrB05	+	75983624	75987063	XR_001621006.1	4	2291	MSTRG.30311	LOC107643692	5.6539	0.503623	5.60759	0.565543	5.75085	0.522834	8.21184	0.683127	5.40721	0.446862	15.8156	1.44344	2.55923	1.35571	0.0320684	0.360487	up	yes
90018	0	chrB05	-	81342699	81346615	XR_001621020.1	4	851	MSTRG.30322	LOC107643706	43.5123	3.87588	32.4581	3.2735	45.4787	4.13466	46.0147	3.82788	63.779	5.27082	40.2123	3.67005	0.438252	-1.19017	0.0327784	0.363032	down	yes
90593	0	chrB05	-	113576905	113577833	XR_001621132.1	2	653	MSTRG.30449	LOC107643843	3.9476	0.351633	5.37311	0.541894	2.69552	0.245061	7.50241	0.624111	5.18736	0.428694	12.3043	1.12298	2.1092	1.0767	0.022679	0.326204	up	yes
90930	0	chrB05	-	121576718	121579954	XR_001621165.1	10	1417	MSTRG.30569	LOC107643966	22.5105	2.00513	18.1563	1.83112	26.0043	2.36416	41.5694	3.45808	54.8446	4.53246	37.5388	3.42606	0.371774	-1.4275	0.0254738	0.339085	down	yes
91543	0	chrB05	+	130884324	130885558	XR_001620607.1	3	580	MSTRG.30770	LOC107642084	1.02795	0.091565	0	0	0	0	13.3977	1.11453	19.598	1.61961	1.67605	0.152968	0.0978439	-3.35337	0.0120168	0.266759	down	yes
92844	0	chrB05	+	144671841	144674388	XR_001621380.1	3	1508	MSTRG.31191	LOC107644705	29.1058	2.59261	24.9015	2.51139	29.4926	2.6813	60.993	5.07389	64.0126	5.29012	48.1584	4.39527	0.430951	-1.2144	0.00148232	0.15212	down	yes
93038	0	chrB05	-	146350308	146352521	XR_001621393.1	3	1888	MSTRG.31273	LOC107644816	169.06	15.0591	139.296	14.0484	140.313	12.7565	251.264	20.9022	304.027	25.1254	206.316	18.8299	0.377556	-1.40524	0.0288126	0.35158	down	yes
93894	0	chrB06	-	1480908	1483570	XR_001621446.1	4	1415	MSTRG.31608	LOC107645275	28.5086	2.53941	28.3994	2.86417	26.8127	2.43766	93.6512	7.79067	168.903	13.9584	80.0595	7.30678	0.116669	-3.09951	0.0311211	0.357862	down	yes
94280	0	chrB06	-	4519783	4521519	XR_001621463.1	4	1468	MSTRG.31787	LOC107645468	79.6186	7.09205	71.6007	7.22115	73.4292	6.67576	2.9564	0.245937	4.03838	0.333739	0.821772	0.075001	4.371	2.12796	0.0037034	0.19295	up	yes
94567	0	chrB06	+	6706844	6710205	XR_001621511.1	6	1609	MSTRG.31884	LOC107645579	0	0	0	0	0	0	1.09968	0.09148	4.83001	0.399161	0	0	0.439118	-1.18732	0.0272751	0.346715	down	yes
94938	0	chrB06	+	10192792	10197229	XR_001621566.1	2	4359	107645730	LOC107645730	1.27729	0.113775	2.1516	0.216996	1.66538	0.151406	3.52098	0.292904	0	0	4.91696	0.448756	2.13879	1.09679	0.0121813	0.267363	up	yes
95267	0	chrB06	+	13153665	13154333	XR_001621692.1	2	595	MSTRG.32125	LOC107648001	24.0865	2.14551	4.14584	0.41812	20.0011	1.81839	61.6725	5.13042	66.1218	5.46443	11.0464	1.00817	0.0245371	-5.34889	0.0271258	0.346227	down	yes
96244	0	chrB06	-	24799163	24800277	XR_001621731.1	2	1038	MSTRG.32506	LOC107648113	5.66378	0.504503	4.95761	0.49999	4.45298	0.404839	8.17823	0.680331	3.01638	0.249279	10.4605	0.954698	2.33088	1.22087	0.0360559	0.374523	up	yes
97629	0	chrB06	+	100740888	100743940	XR_001612359.1	3	1220	MSTRG.32903	LOC107604717	15.7938	1.40683	16.8187	1.69622	17.5144	1.59231	17.7521	1.47676	13.1635	1.08786	27.4525	2.5055	3.0475	1.60763	0.00984622	0.252796	up	yes
98002	0	chrB06	+	109192928	109194496	XR_001612402.1	4	1215	MSTRG.33010	LOC107604818	6.3863	0.568861	4.82816	0.486935	8.59392	0.781309	12.2381	1.01806	13.3741	1.10526	5.23405	0.477695	0.382454	-1.38664	0.0372353	0.378189	down	yes
98718	0	chrB06	+	122365983	122366534	XR_001621923.1	2	483	107648432	LOC107648432	2.05797	0.183314	0.931677	0.093962	1.55279	0.141171	8.49068	0.706324	11.3085	0.934555	0	0	0.18538	-2.43144	0.0189865	0.309464	down	yes
98818	0	chrB06	-	123400761	123402862	XR_001612467.1	3	555	107605112	LOC107605112	3.5009	0.311844	2.85766	0.288203	4.52069	0.410995	5.95552	0.495428	7.50361	0.620113	2.10698	0.192298	0.478758	-1.06263	0.0209055	0.317904	down	yes
99016	0	chrB06	-	125434952	125438671	XR_001612473.1	3	2500	MSTRG.33363	LOC107605195	7.74308	0.689718	7.04141	0.710147	5.2364	0.476063	2.36674	0.196885	1.12921	0.09332	7.57791	0.691613	3.24177	1.69678	0.0257093	0.340042	up	yes
99123	0	chrB06	-	126271239	126273150	XR_001612486.1	6	588	MSTRG.33402	LOC107605235	3.61893	0.322357	1.40232	0.141429	1.14862	0.104426	12.9007	1.07319	27.1483	2.24359	1.58239	0.14442	0.0664745	-3.91106	0.00900846	0.245506	down	yes
100368	0	chrB07	+	146784	154493	XR_001613041.1	4	2383	MSTRG.33868	LOC107609016	24.5267	2.18472	23.6959	2.3898	15.3684	1.39721	6.9475	0.577949	4.75366	0.392852	13.6066	1.24183	5.40749	2.43496	0.0303534	0.355508	up	yes
101754	0	chrB07	-	10971304	10972475	XR_001612735.1	3	587	MSTRG.34400	LOC107608151	3.06133	0.272689	4.31346	0.435025	2.39353	0.217606	29.6082	2.46305	17.6082	1.45517	51.707	4.71914	2.28662	1.19322	0.0400915	0.387969	up	yes
102282	0	chrB07	-	17598119	17600921	XR_001613132.1	3	545	MSTRG.34565	LOC107609369	14.441	1.28634	11.6846	1.17842	14.0708	1.27923	27.2284	2.26508	26.3926	2.18113	16.2432	1.48247	0.435717	-1.19854	0.0343073	0.367881	down	yes
102483	0	chrB07	-	21429782	21430728	XR_001613244.1	2	632	MSTRG.34614	LOC107609707	3.42185	0.304802	4.23223	0.426833	1.5439	0.140362	7.74269	0.6441	3.74104	0.309167	13.2301	1.20747	2.53055	1.33945	0.021732	0.322066	up	yes
102607	0	chrB07	-	23641654	23643662	XR_001613349.1	4	1267	MSTRG.34651	LOC107609979	17.3043	1.54139	9.99442	1.00797	20.7126	1.88307	18.4487	1.53471	28.6813	2.37028	1.59837	0.145878	0.0965039	-3.37327	0.0119147	0.266759	down	yes
102687	0	chrB07	-	24960565	24961021	XR_001612852.1	3	288	107608413	LOC107608413	1.30208	0.115983	1.46181	0.147428	1.04167	0.094702	5.04745	0.419888	9.74653	0.805472	4.33796	0.395913	0.449216	-1.15452	0.0471487	0.405606	down	yes
102705	0	chrB07	+	25253816	25256067	XR_001612706.1	3	1992	107608075	LOC107608075	15.2658	1.35981	13.692	1.38088	10.3379	0.939857	0.417671	0.034745	0.183233	0.015143	0.672371	0.061365	2.52993	1.3391	0.0498471	0.410322	up	yes
102810	0	chrB07	-	28003108	28004190	XR_001613298.1	3	659	MSTRG.34714	LOC107609848	4.27842	0.381102	3.84758	0.38804	3.47605	0.316022	4.32245	0.359576	1.78947	0.147885	10.1617	0.927424	2.79262	1.48162	0.0261224	0.342093	up	yes
103414	0	chrB07	+	42682773	42683789	XR_001613249.1	4	731	MSTRG.34863	LOC107609713	0	0	0	0	0	0	4.15282	0.345465	4.69925	0.388355	1.18795	0.108421	0.492967	-1.02044	0.0203209	0.315295	down	yes
103467	0	chrB07	+	44973467	44977027	XR_001613034.1	4	782	107608996	LOC107608996	2.72209	0.242471	3.31991	0.334823	0.939997	0.085459	1.9139	0.159214	0.553927	0.045778	4.13043	0.376972	2.01593	1.01144	0.044686	0.399587	up	yes
103602	0	chrB07	-	49377489	49395256	XR_001612661.1	2	912	MSTRG.34906	LOC107606500	26050	2320.41	21793.4	2197.93	25382	2307.59	673.648	56.0395	765.228	63.2399	559.351	51.0502	24.5675	4.61868	3.40293e-06	0.0353637	up	yes
103607	0	chrB07	-	49377840	49394857	XR_001612665.1	3	331	MSTRG.34906	LOC107606500	3039.13	270.712	5186.71	523.095	2469.25	224.49	0	0	0	0	0	0	610.779	9.25451	0.00978783	0.25233	up	yes
103608	0	chrB07	-	49377840	49394857	XR_001612666.1	3	335	MSTRG.34906	LOC107606500	26024.7	2318.16	23702.2	2390.44	24398.2	2218.14	0.008955	0.000745	0	0	0.008955	0.000817	2412.96	11.2366	3.94054e-06	0.0353637	up	yes
103617	0	chrB07	-	49398119	49413630	XR_001612657.1	2	1272	MSTRG.34905	LOC107606498	480721	42820.4	399729	40313.9	455772	41436.2	27561.5	2292.79	29537.3	2441.02	22605.4	2063.13	12.4655	3.63987	1.30446e-05	0.0517413	up	yes
103641	0	chrB07	-	49454804	49456279	XR_001612658.1	2	1420	MSTRG.34925	LOC107606499	53327.1	4750.12	45924.3	4631.61	50342.7	4576.87	1741.77	144.895	1822.44	150.61	1396.7	127.472	23.142	4.53244	7.05482e-05	0.0805282	up	yes
103909	0	chrB07	-	66116603	66118071	XR_001612988.1	2	1296	MSTRG.35000	LOC107608781	3.50469	0.312181	3.45769	0.348719	3.85093	0.350105	2.77065	0.230485	1.43661	0.118724	7.57799	0.69162	2.39727	1.26139	0.0333591	0.365088	up	yes
104021	0	chrB07	-	70683213	70697054	XR_001613019.1	2	1915	MSTRG.35036	LOC107608883	76624.2	6825.32	67266.4	6784.02	70239.1	6385.74	2789.18	232.026	3587.72	296.496	2718.41	248.101	18.4207	4.20326	0.00187278	0.161681	up	yes
104394	0	chrB07	+	96293709	96297374	XR_001613216.1	6	2575	MSTRG.35143	LOC107609639	0	0	0	0	0	0	13.6567	1.13607	43.6008	3.60325	2.19697	0.200511	0.0283265	-5.1417	0.0120252	0.266759	down	yes
105028	0	chrB07	+	110393593	110394186	XR_001612766.1	3	389	MSTRG.35337	LOC107608220	16.8835	1.5039	14.0009	1.41203	14.3492	1.30455	56.9996	4.74168	88.4019	7.3057	62.9195	5.74247	0.231757	-2.10931	0.0422518	0.394113	down	yes
105464	0	chrB07	-	116588472	116595510	XR_001612577.1	13	3174	MSTRG.35482	LOC107605984	4.59477	0.409281	7.2076	0.726908	10.1128	0.919401	3.92766	0.326734	0	0	7.11188	0.64908	3.84206	1.94188	0.0475475	0.406191	up	yes
105465	0	chrB07	-	116588472	116595510	XR_001612580.1	13	3045	MSTRG.35482	LOC107605984	6.80711	0.606345	9.90114	0.99856	7.98511	0.72596	4.90054	0.407666	2.60586	0.215353	8.2143	0.749694	3.07075	1.61859	0.00262339	0.174705	up	yes
106965	0	chrB08	+	2692957	2693513	XR_001613578.1	3	259	MSTRG.36092	LOC107612039	2.72955	0.243136	0	0	2.51232	0.228406	3.46653	0.288374	9.01243	0.744804	3.32574	0.30353	0.369855	-1.43497	0.0441227	0.399437	down	yes
107656	0	chrB08	+	8646389	8648855	XR_001614230.1	4	535	MSTRG.36337	LOC107613939	1.70187	0.151595	2.42774	0.244845	2.15538	0.195955	5.38945	0.448338	1.76741	0.146062	9.16887	0.836815	2.28971	1.19517	0.00918004	0.246973	up	yes
107743	0	chrB08	-	9431888	9433109	XR_001613583.1	3	886	MSTRG.36377	LOC107612044	17.5901	1.56684	9.22403	0.930272	10.8483	0.986269	51.1918	4.25855	50.3632	4.16212	35.8179	3.26899	0.251328	-1.99236	0.0369226	0.377302	down	yes
108074	0	chrB08	-	13636841	13638365	XR_001613544.1	3	1038	107611962	LOC107611962	3.97688	0.354242	3.579	0.360953	4.86705	0.442484	12.4364	1.03456	11.8497	0.979283	6.71965	0.613282	0.476749	-1.0687	0.0432127	0.396868	down	yes
109061	0	chrB08	+	32275413	32278757	XR_001614436.1	10	1437	MSTRG.36766	LOC107614435	0.832095	0.074119	2.51536	0.253682	1.58152	0.143783	0.972843	0.080929	0	0	7.06518	0.644817	2.98834	1.57934	0.0232263	0.328188	up	yes
109099	0	chrB08	-	32590308	32596339	XR_001613468.1	4	1144	MSTRG.36770	LOC107611807	6.40273	0.570325	7.52156	0.758573	4.74716	0.431585	6.33356	0.526877	2.28147	0.188545	7.8485	0.716309	2.61293	1.38567	0.0150652	0.284432	up	yes
109103	0	chrB08	+	32614668	32618077	XR_001613455.1	8	1990	MSTRG.36772	LOC107611805	0.659759	0.058768	0	0	1.01469	0.09225	4.27121	0.355313	5.43031	0.448771	1.87384	0.17102	0.482728	-1.05072	0.00238213	0.172052	down	yes
109553	0	chrB08	+	46840185	46842542	XR_001613957.1	3	329	MSTRG.36881	LOC107613150	8.3384	0.742746	8.86839	0.894404	7.81246	0.710264	26.8711	2.23536	36.277	2.998	20.8409	1.90208	0.300598	-1.73409	0.026015	0.341491	down	yes
109635	0	chrB08	-	50655907	50656753	XR_001613691.1	2	480	MSTRG.36904	LOC107612314	51.4894	4.58643	45.3083	4.56948	43.1146	3.91973	168.57	14.023	178.561	14.7566	147.912	13.4995	0.312183	-1.67954	0.0108062	0.260072	down	yes
109736	0	chrB08	+	60754331	60755953	XR_001614274.1	6	1091	107614106	LOC107614106	0.824931	0.073481	1.5802	0.159368	0.638954	0.05809	2.70944	0.225393	0.137489	0.011362	8.26398	0.754228	2.82045	1.49593	0.0107166	0.259342	up	yes
109991	0	chrB08	+	75365152	75369754	XR_001614093.1	12	2432	MSTRG.36977	LOC107613596	0	0	2.20298	0.222177	0	0	0.653155	0.054335	0	0	4.31835	0.394122	2.23272	1.1588	0.0300767	0.35489	up	yes
110008	0	chrB08	+	76449158	76455488	XR_001614059.1	8	1693	MSTRG.36981	LOC107613441	10.3746	0.924119	8.55185	0.86248	8.04331	0.731251	7.49836	0.623774	18.5445	1.53255	0.832667	0.075995	0.196423	-2.34796	0.0338217	0.365974	down	yes
110372	0	chrB08	-	100572671	100575755	XR_001614278.1	6	923	MSTRG.37077	LOC107614110	41.1365	3.66425	41.4041	4.17573	41.3499	3.7593	48.0935	4.00081	7.66712	0.633626	52.4213	4.78433	18.8877	4.23938	0.0461388	0.403033	up	yes
110442	0	chrB08	+	102578887	102582216	XR_001614017.1	5	1071	MSTRG.37095	LOC107613375	1.76644	0.157346	2.51447	0.253592	1.98891	0.18082	1.84867	0.153787	0	0	3.81681	0.348348	2.02914	1.02087	0.000418106	0.107823	up	yes
110557	0	chrB08	+	104795373	104796322	XR_001614285.1	2	506	MSTRG.37127	LOC107614135	3.33086	0.296698	5.62813	0.567614	4.99407	0.454032	11.0487	0.919124	7.99407	0.660645	21.5029	1.9625	2.54237	1.34617	0.0320565	0.360487	up	yes
110597	0	chrB08	-	105779775	105782854	XR_001614412.1	3	766	MSTRG.37142	LOC107614382	1.57311	0.140125	4.11749	0.415262	1.76632	0.160583	13.7742	1.14585	7.39716	0.611315	35.9137	3.27773	4.50271	2.17079	0.0181859	0.304226	up	yes
110972	0	chrB08	+	114030628	114034899	XR_001614121.1	5	2440	MSTRG.37244	LOC107613656	1.05677	0.094132	0.276397	0.027875	0	0	3.98547	0.331544	4.90896	0.405686	0.321439	0.029337	0.429106	-1.22059	0.0284671	0.350395	down	yes
111394	0	chrB08	+	118655982	118658338	XR_001614451.1	2	990	MSTRG.37365	LOC107614454	64.8778	5.77901	61.2646	6.17873	62.2879	5.66285	6.87395	0.571831	5.80702	0.479903	5.70651	0.520816	5.03518	2.33204	0.000697922	0.123005	up	yes
111813	0	chrB08	-	123394356	123395076	XR_001613653.1	2	638	MSTRG.37494	LOC107612235	20.8229	1.85481	18.3921	1.8549	25.0486	2.27727	34.489	2.86908	43.6379	3.60632	29.3793	2.68136	0.448097	-1.15812	0.0348188	0.369864	down	yes
112238	0	chrB08	-	127385213	127386966	XR_001613999.1	4	460	MSTRG.37636	LOC107613271	20.739	1.84733	43.982	4.43572	46.2345	4.20337	8.09195	0.673154	5.14044	0.424815	33.3993	3.04825	25.2033	4.65554	0.0357538	0.373292	up	yes
112443	0	chrB08	+	128855458	128859370	XR_001614181.1	8	2297	MSTRG.37715	LOC107613825	0.12015	0.010702	0	0	0	0	2.21227	0.184034	8.37239	0.691911	0	0	0.271678	-1.88003	0.0193025	0.311311	down	yes
112660	0	chrB09	-	666221	668154	XR_001615403.1	4	593	MSTRG.37783	LOC107618873	268.199	23.89	162.313	16.3698	243.517	22.1392	659.856	54.8921	735.124	60.752	375.524	34.273	0.101935	-3.29428	0.0059554	0.218122	down	yes
112716	0	chrB09	+	1000836	1001884	XR_001614954.1	2	758	MSTRG.37794	LOC107617433	2.39446	0.213287	5.55739	0.560479	5.41018	0.491862	4.1905	0.348599	1.94393	0.16065	8.51396	0.777043	2.80461	1.4878	0.0278768	0.348633	up	yes
112717	0	chrB09	-	1001983	1003119	XR_001614952.1	2	692	MSTRG.37795	LOC107617432	58.9913	5.25467	57.5817	5.80728	55.5879	5.05373	49.9511	4.15534	44.1341	3.64733	52.8541	4.82383	2.12431	1.08699	0.00162216	0.153597	up	yes
113953	0	chrB09	+	10603933	10605289	XR_001614957.1	3	840	MSTRG.38223	LOC107617460	0	0	0	0	0	0	13.7636	1.14497	28.9012	2.38845	10.5542	0.963251	0.136561	-2.87238	0.0143166	0.279209	down	yes
114074	0	chrB09	-	11910105	11914136	XR_001615257.1	4	1608	MSTRG.38274	LOC107618500	0.758698	0.067581	1.05819	0.106722	0.687562	0.062509	13.6154	1.13264	12.2231	1.01014	8.02579	0.732489	0.418981	-1.25504	0.0334354	0.365282	down	yes
114088	0	chrB09	+	12102745	12104863	XR_001614621.1	5	1271	107616738	LOC107616738	8.5122	0.758226	7.23455	0.729626	8.53462	0.775918	23.8867	1.98709	27.7364	2.29219	14.5843	1.33106	0.298264	-1.74534	0.00563751	0.215855	down	yes
114151	0	chrB09	+	12533199	12535480	XR_001614612.1	3	959	107616711	LOC107616711	11.5154	1.02574	14.401	1.45239	14.1522	1.28664	0	0	0	0	0	0	2.55541	1.35355	0.0299919	0.354518	up	yes
114154	0	chrB09	-	12537525	12542022	XR_001615564.1	7	1915	MSTRG.38296	LOC107619204	0	0	1.23692	0.124747	0	0	0.794652	0.066106	0	0	6.19469	0.56537	2.45543	1.29598	0.0308685	0.357117	up	yes
114426	0	chrB09	-	16629896	16632896	XR_001614558.1	11	1538	MSTRG.38387	LOC107616558	1.80825	0.16107	1.54564	0.155883	2.39234	0.217498	53.4143	4.44343	46.3179	3.8278	47.1352	4.30188	0.268373	-1.89769	0.00320928	0.184072	down	yes
114581	0	chrB09	+	18172672	18173611	XR_001614805.1	3	669	107617105	LOC107617105	0.892377	0.079489	0.448431	0.045226	1.46786	0.13345	17.9434	1.49267	14.3498	1.18589	10.4504	0.95378	0.37071	-1.43164	0.0415296	0.392226	down	yes
115048	0	chrB09	-	27262054	27265766	XR_001615640.1	8	1275	107619401	LOC107619401	4.13584	0.368402	2.32697	0.234682	3.2008	0.290998	14.4418	1.20138	15.6838	1.29614	9.10367	0.830864	0.360638	-1.47138	0.00325347	0.184697	down	yes
115114	0	chrB09	-	28722282	28724125	XR_001615111.1	3	619	MSTRG.38595	LOC107617959	96.7351	8.61671	81.8255	8.25235	93.8401	8.5314	10.6284	0.884159	14.6785	1.21306	10.7334	0.979608	3.63557	1.86218	0.00413469	0.199267	up	yes
115193	0	chrB09	-	32119062	32122775	XR_001614644.1	4	1264	MSTRG.38626	LOC107616788	33.5209	2.98589	30.0497	3.0306	40.6928	3.69956	51.1409	4.25432	66.8279	5.52278	35.0162	3.19582	0.312006	-1.68035	0.0210572	0.318206	down	yes
115863	0	chrB09	-	62861766	62862042	XR_001614806.1	2	196	107617107	LOC107617107	0	0	5.29592	0.534109	0.765306	0.069577	0.765306	0.063664	0	0	11.1735	1.01977	5.5952	2.48419	0.036145	0.374849	up	yes
115910	0	chrB09	+	69563248	69564401	XR_001615744.1	4	603	107619684	LOC107619684	0	0	0	0	0	0	10.7512	0.894372	13.698	1.13203	8.60503	0.785354	0.360772	-1.47084	0.00179679	0.160014	down	yes
116109	0	chrB09	+	83558999	83559444	XR_001615682.1	2	276	107619529	LOC107619529	4.2029	0.374375	6.60145	0.665776	1.86554	0.169604	3.26087	0.271265	1.63044	0.134742	9.57609	0.87398	3.52011	1.81562	0.0354591	0.372194	up	yes
116164	0	chrB09	+	87665896	87670310	XR_001615261.1	7	2126	MSTRG.38909	LOC107618515	3.60573	0.321182	4.2673	0.43037	3.16622	0.287854	1.48373	0.123429	0	0	8.21438	0.749701	3.68252	1.88069	0.017226	0.299315	up	yes
116276	0	chrB09	-	91911256	91914820	XR_001615136.1	6	1385	MSTRG.38936	LOC107618084	8.63191	0.76889	7.56147	0.762597	8.47578	0.770568	10.1423	0.843722	16.6814	1.37858	5.71908	0.521962	0.376261	-1.41019	0.0189793	0.309398	down	yes
116278	0	chrB09	+	91916774	91919325	XR_001615135.1	2	950	107618083	LOC107618083	0.907446	0.080831	0.254737	0.025691	2.14737	0.195226	3.43053	0.285379	6.91053	0.571099	2.4179	0.220674	0.44898	-1.15528	0.0250996	0.337472	down	yes
116832	0	chrB09	-	115042687	115043717	XR_001614655.1	2	711	MSTRG.39073	LOC107616823	0.843882	0.075169	0.252461	0.025461	0.035162	0.003197	20.1505	1.67628	21.8024	1.80179	21.0225	1.91866	0.396264	-1.33546	0.00708945	0.227835	down	yes
116896	0	chrB09	+	116505587	116509523	XR_001615714.1	7	1143	MSTRG.39090	LOC107619616	0.815347	0.072627	0	0	0	0	2.75824	0.229453	4.66294	0.385354	0	0	0.42289	-1.24165	0.00821134	0.23719	down	yes
119329	0	chrB09	+	142762115	142766436	XR_001615143.1	8	2245	MSTRG.39949	LOC107618090	0.686609	0.06116	15.9376	1.60735	2.59772	0.23617	2.81644	0.234294	0	0	28.3767	2.58986	27.101	4.76027	0.0289753	0.352401	up	yes
119331	0	chrB09	+	142762115	142766436	XR_001615145.1	8	2228	MSTRG.39949	LOC107618090	2.20729	0.196615	22.3316	2.25221	2.77696	0.252465	3.5826	0.29803	1.36156	0.112522	29.3328	2.67711	27.5849	4.78581	0.0491532	0.409472	up	yes
119415	0	chrB09	+	143666668	143668866	XR_001614687.1	7	1529	107616889	LOC107616889	0	0	0	0	0.098103	0.008919	8.33551	0.693415	8.0981	0.669243	5.17309	0.472132	0.478759	-1.06263	0.0099085	0.253491	down	yes
120687	0	chrB10	+	6954672	6955659	XR_001615938.1	3	647	MSTRG.40441	LOC107621780	30.9088	2.75321	21.3138	2.14956	25.9196	2.35646	88.8957	7.39506	96.8393	8.00298	78.7063	7.18329	0.293246	-1.76982	0.00748641	0.231028	down	yes
120726	0	chrB10	-	7184654	7188745	XR_001616883.1	4	965	MSTRG.40452	LOC107624413	13.7521	1.22498	14.8172	1.49436	11.4509	1.04105	2.48568	0.206779	0	0	3.12962	0.285631	3.68854	1.88305	0.00691752	0.225871	up	yes
120727	0	chrB10	-	7184654	7188746	XR_001616885.1	4	991	MSTRG.40452	LOC107624413	2.57414	0.229293	0.178338	0.017986	3.22728	0.293406	3.13325	0.260649	5.16138	0.426546	0.001153	0.000105	0.386545	-1.37129	0.0129132	0.270668	down	yes
121649	0	chrB10	-	18936265	18942313	XR_001616754.1	2	907	MSTRG.40781	LOC107624085	4.11798	0.366811	5.10069	0.51442	4.07447	0.370427	0	0	0	0	5.55537	0.507021	3.16201	1.66084	0.0315757	0.359568	up	yes
121806	0	chrB10	+	22608011	22609627	XR_001615969.1	5	1083	107621863	LOC107621863	3.88771	0.346299	7.68707	0.775264	6.15079	0.559194	7.48272	0.622473	5.90829	0.488272	11.9742	1.09285	2.21528	1.14749	0.0459967	0.402814	up	yes
122396	0	chrB10	+	38700495	38703874	XR_001615912.1	5	1375	107621730	LOC107621730	2.67731	0.238482	0.891537	0.089914	4.56509	0.415032	2.50792	0.208629	5.94681	0.491456	0.673672	0.061484	0.425471	-1.23287	0.0376305	0.37935	down	yes
122439	0	chrB10	-	40320905	40325370	XR_001616498.1	10	1840	MSTRG.40988	LOC107623561	6.6413	0.591576	6.17546	0.622814	6.47266	0.588457	15.2845	1.27149	4.3686	0.36103	23.5237	2.14693	4.21173	2.07441	0.0363039	0.375576	up	yes
122523	0	chrB10	+	42535154	42538580	XR_001616473.1	8	1813	MSTRG.41012	LOC107623464	8.24371	0.734311	6.18033	0.623305	5.49383	0.499467	4.60281	0.382899	0.916374	0.075731	10.6541	0.972369	3.87741	1.9551	0.031873	0.360226	up	yes
122634	0	chrB10	+	48212032	48215631	XR_001616415.1	11	1755	MSTRG.41042	LOC107623317	0	0	2.90979	0.293461	0	0	1.06647	0.088718	0	0	5.80025	0.529371	2.77667	1.47336	0.0251223	0.33752	up	yes
122683	0	chrB10	-	52861181	52864752	XR_001616878.1	3	1013	MSTRG.41051	LOC107624408	11.5947	1.0328	9.24403	0.932289	15.5183	1.41083	10.4077	0.865794	21.5408	1.78017	7.20428	0.657512	0.325523	-1.61917	0.0467641	0.404617	down	yes
122866	0	chrB10	-	63072374	63074493	XR_001616515.1	4	451	MSTRG.41099	LOC107623583	0	0	0	0	1.97558	0.179608	2.55499	0.212544	4.64252	0.383666	0	0	0.431291	-1.21327	0.0392889	0.384604	down	yes
123731	0	chrB10	+	105776278	105780292	XR_001615944.1	3	851	MSTRG.41383	LOC107621804	11.2687	1.00376	10.1222	1.02086	12.5887	1.14449	4.55175	0.378651	2.64395	0.218501	5.29548	0.483303	2.22611	1.15453	0.014215	0.278332	up	yes
125808	0	chrB10	+	130969189	130969962	XR_001616325.1	4	359	107623066	LOC107623066	0.735376	0.065504	0.695915	0.070185	1.80223	0.163848	6.19313	0.515195	10.3324	0.85389	5.56082	0.507519	0.43557	-1.19902	0.0266065	0.344137	down	yes
125890	0	chrB10	+	131964985	131966567	XR_001615902.1	2	723	MSTRG.42123	LOC107621715	14.1272	1.25839	9.57676	0.965846	10.2794	0.934543	22.6044	1.88042	26.7483	2.21053	18.3914	1.67853	0.453052	-1.14225	0.0265217	0.343794	down	yes
Novel lncRNAs
t_id	class_code	chr	strand	start	end	t_name	num_exons	length	gene_id	gene_name	cov.T1_1_T1	FPKM.T1_1_T1	cov.T1_2_T1	FPKM.T1_2_T1	cov.T1_3_T1	FPKM.T1_3_T1	cov.C1_1_C1	FPKM.C1_1_C1	cov.C1_2_C1	FPKM.C1_2_C1	cov.C1_3_C1	FPKM.C1_3_C1	fc	log2(fc)	pval	qval	regulation	significant
30	u	chrA01	-	384386	385372	MSTRG.9.1	1	987	MSTRG.9	.	2.99493	0.266775	1.46505	0.147754	1.82371	0.165801	19.9818	1.66224	23.4417	1.93727	19.5238	1.78188	0.36178	-1.46682	0.00803123	0.235417	down	yes
343	i	chrA01	+	2906568	2907014	MSTRG.126.1	2	362	MSTRG.126	LOC107473126	3.69337	0.328988	2.90055	0.29253	4.1326	0.375712	96.8729	8.05867	88.2113	7.28995	79.7307	7.27677	0.14916	-2.74506	0.00117356	0.141585	down	yes
2080	u	chrA01	-	26656741	26658497	MSTRG.686.1	2	1638	MSTRG.686	.	31.3706	2.79434	33.159	3.34419	30.841	2.80388	30.4866	2.53612	27.366	2.26158	46.63	4.25578	3.05025	1.60893	0.0161532	0.291688	up	yes
2563	u	chrA01	+	41072985	41075468	MSTRG.832.1	3	526	MSTRG.832	.	4.86535	0.433383	5.26046	0.530533	7.26236	0.660251	19.7133	1.63991	29.7281	2.45679	18.8789	1.72302	0.328771	-1.60485	0.0419515	0.393489	down	yes
3175	j	chrA01	+	63995850	63998440	MSTRG.990.1	5	1106	MSTRG.990	LOC107491459	20.0203	1.78331	15.8811	1.60166	18.9081	1.71902	13.4832	1.12164	7.6607	0.633095	14.6549	1.33751	2.64373	1.40258	0.0413092	0.391144	up	yes
3453	u	chrA01	-	78787677	78790653	MSTRG.1065.1	2	864	MSTRG.1065	.	11.783	1.04957	7.95177	0.801961	14.451	1.3138	17.5891	1.46321	19.0122	1.57121	9.89585	0.903164	0.409273	-1.28886	0.0441983	0.399437	down	yes
4464	j	chrA01	+	93260458	93262406	MSTRG.1471.2	2	684	MSTRG.1471	LOC107461786	23.0702	2.05499	17.9581	1.81113	21.2251	1.92966	0	0	0	0	3.80488	0.347259	4.63471	2.21248	0.0174294	0.300546	up	yes
4974	u	chrA01	+	97304078	97313816	MSTRG.1695.3	2	5688	MSTRG.1695	.	11.2868	1.00538	14.3945	1.45173	10.8738	0.988581	23.664	1.96856	5.5637	0.459795	25.8039	2.35505	5.66598	2.50233	0.0366679	0.376554	up	yes
4981	u	chrA01	-	97399896	97401753	MSTRG.1702.1	1	1858	MSTRG.1702	.	81.0979	7.22382	68.6005	6.91857	81.4079	7.40114	43.3479	3.60603	43.3592	3.58329	48.0213	4.38275	2.2599	1.17626	0.0205643	0.316174	up	yes
6315	u	chrA02	-	2732367	2732889	MSTRG.2205.1	1	523	MSTRG.2205	.	13.5903	1.21056	13.4595	1.35743	13.5864	1.23519	10.5296	0.87594	5.85851	0.484158	13.6233	1.24336	3.01628	1.59277	0.00279637	0.178211	up	yes
6805	i	chrA02	-	7063246	7063713	MSTRG.2346.1	1	468	MSTRG.2346	LOC107473214	47.5556	4.23603	38.9038	3.92357	43.2842	3.93515	25.9402	2.15791	22.8397	1.88752	24.9402	2.27621	2.02474	1.01774	0.0149208	0.283379	up	yes
6841	u	chrA02	-	7304290	7304601	MSTRG.2362.1	1	312	MSTRG.2362	.	26.2981	2.34251	18.3013	1.84574	22.0224	2.00215	34.7308	2.88919	41.7756	3.45242	24.4551	2.23195	0.372935	-1.42301	0.00413675	0.199267	down	yes
6949	u	chrA02	-	8681431	8683073	MSTRG.2396.1	2	459	MSTRG.2396	.	22.7778	2.02894	27.4978	2.77324	25.9654	2.36062	10.6329	0.88453	10.0957	0.834324	12.854	1.17315	2.86726	1.51967	0.0164376	0.293773	up	yes
7152	u	chrA02	+	11374102	11375019	MSTRG.2456.1	2	606	MSTRG.2456	.	0	0	0	0	0	0	27.6253	2.29809	33.5835	2.77541	33.6686	3.07283	0.31852	-1.65054	0.0220688	0.323444	down	yes
7202	i	chrA02	+	12064765	12065305	MSTRG.2468.1	1	541	MSTRG.2468	LOC107473560	32.3051	2.87758	31.4135	3.16814	33.0594	3.00557	49.6879	4.13344	62.5367	5.16816	39.5546	3.61003	0.444539	-1.16962	0.0389421	0.383844	down	yes
7236	u	chrA02	+	12495988	12501157	MSTRG.2475.3	4	1437	MSTRG.2475	.	18.2639	1.62687	11.9523	1.20543	17.0127	1.54669	12.3543	1.02773	20.8022	1.71913	6.62197	0.604367	0.349455	-1.51682	0.000502593	0.110387	down	yes
7443	u	chrA02	-	14612502	14614136	MSTRG.2521.1	2	903	MSTRG.2521	.	21.9797	1.95785	17.6163	1.77666	18.2315	1.6575	51.4398	4.27918	56.0547	4.63246	43.8302	4.00025	0.406024	-1.30036	0.00760059	0.232319	down	yes
7622	u	chrA02	-	16718761	16719248	MSTRG.2584.1	1	488	MSTRG.2584	.	194.679	17.3411	202.076	20.38	188.054	17.0968	34.8668	2.9005	38.8012	3.20661	28.3361	2.58615	4.10817	2.03849	0.0180998	0.304162	up	yes
7671	u	chrA02	+	18159019	18159263	MSTRG.2595.1	1	245	MSTRG.2595	.	15.8265	1.40975	11.6204	1.17195	11.6327	1.05757	29.5102	2.4549	29.6082	2.44688	16.802	1.53347	0.36114	-1.46937	0.04788	0.406938	down	yes
7905	i	chrA02	-	24462074	24462740	MSTRG.2694.1	1	667	MSTRG.2694	LOC107474059	60.3388	5.3747	58.8264	5.93282	58.5769	5.32547	129.412	10.7655	136.364	11.2694	107.101	9.77475	0.467168	-1.09799	0.0267178	0.344679	down	yes
7983	i	chrA02	-	28048285	28048681	MSTRG.2716.1	1	397	MSTRG.2716	LOC107474127	25.4715	2.26888	27.4912	2.77257	25.6524	2.33217	22.3552	1.85969	15.3552	1.26898	21.8438	1.99362	2.54037	1.34504	0.0102426	0.255809	up	yes
8134	u	chrA02	+	35659774	35660337	MSTRG.2753.1	1	564	MSTRG.2753	.	36.1002	3.21563	26.1525	2.63756	33.4645	3.0424	69.0718	5.74595	83.0053	6.85972	45.0408	4.11073	0.224963	-2.15224	0.00045409	0.107823	down	yes
8474	u	chrA02	+	53093440	53093674	MSTRG.2850.1	1	235	MSTRG.2850	.	3.77872	0.336591	0	0	1.91489	0.174091	1.27447	0.106021	6.51489	0.538403	0	0	0.328084	-1.60786	0.024012	0.331216	down	yes
9097	u	chrA02	-	71988146	71992483	MSTRG.3020.1	3	674	MSTRG.3020	.	18.4674	1.64499	15.5391	1.56716	20.2211	1.83838	26.7172	2.22255	31.3516	2.59096	19.0644	1.73995	0.462193	-1.11343	0.00718639	0.228771	down	yes
9211	u	chrA02	+	74429007	74430110	MSTRG.3067.1	2	914	MSTRG.3067	.	38.7877	3.45503	36.07	3.63777	37.291	3.39028	74.3879	6.18818	83.2691	6.88152	62.9289	5.74333	0.469491	-1.09083	0.0129324	0.270668	down	yes
9588	u	chrA02	+	80859644	80859986	MSTRG.3179.1	1	343	MSTRG.3179	.	56.6365	5.04492	50.0957	5.05231	64.4247	5.85712	7.0933	0.590078	5.68076	0.469469	5.0379	0.459794	3.94003	1.97821	0.00870061	0.243007	up	yes
10271	u	chrA02	+	87863359	87864105	MSTRG.3380.1	1	747	MSTRG.3380	.	0	0	0	0	0	0	19.9839	1.66243	24.4177	2.01792	13.1807	1.20296	0.201314	-2.31248	0.00182037	0.160015	down	yes
11273	x	chrA03	-	802132	802553	MSTRG.3748.1	2	344	MSTRG.3748	LOC107476458	37.814	3.36829	40.1192	4.04614	44.25	4.02295	30.2994	2.52055	26.2413	2.16863	30.9651	2.82609	2.18621	1.12843	0.0202415	0.315149	up	yes
11517	x	chrA03	-	2398462	2398717	MSTRG.3829.1	1	256	MSTRG.3829	LOC107477032	0.582031	0.051845	0.582031	0.0587	1.08594	0.098727	28.0527	2.33365	31.9492	2.64034	29.1738	2.66261	0.304363	-1.71613	0.0042317	0.200864	down	yes
11822	u	chrA03	+	4188820	4189734	MSTRG.3944.1	1	915	MSTRG.3944	.	33.8809	3.01795	23.8098	2.40129	24.8678	2.26083	266.872	22.2006	276.563	22.8557	210.796	19.2387	0.104694	-3.25575	0.00373078	0.193039	down	yes
12549	x	chrA03	+	8938265	8938614	MSTRG.4243.1	1	350	MSTRG.4243	LOC107477396	1.29429	0.115289	2.15714	0.217554	0	0	2.51429	0.209159	0.215714	0.017827	6.68429	0.610054	2.5378	1.34358	0.0150893	0.284618	up	yes
12630	u	chrA03	-	9442016	9444935	MSTRG.4277.1	3	401	MSTRG.4277	.	68315.9	6085.26	57374.6	5786.4	65613.4	5965.19	107693	8958.75	117107	9677.99	82630.1	7541.4	0.395021	-1.34	0.00180391	0.160014	down	yes
12631	u	chrA03	+	9442121	9444935	MSTRG.4278.1	2	296	MSTRG.4278	.	13321.7	1186.63	12801.6	1291.08	14257.7	1296.23	21372.5	1777.94	23853.7	1971.31	15914.3	1452.45	0.408237	-1.29252	0.0358072	0.373292	down	yes
13112	u	chrA03	-	15996157	15996781	MSTRG.4436.1	2	400	MSTRG.4436	.	0	0	0	0	0	0	16.3275	1.35825	0.675	0.055783	45.37	4.14078	10.8506	3.43971	0.0485271	0.407944	up	yes
13115	u	chrA03	-	16130236	16130803	MSTRG.4438.1	2	432	MSTRG.4438	.	0	0	0	0	0	0	207.186	17.2354	137.87	11.3939	185.928	16.9691	0.132402	-2.917	0.0109094	0.260711	down	yes
14024	u	chrA03	-	28114752	28115592	MSTRG.4718.1	2	423	MSTRG.4718	.	0	0	0	0	0	0	97.8877	8.14309	103.268	8.53429	123.554	11.2764	0.165433	-2.59568	0.0071551	0.228425	down	yes
14044	u	chrA03	+	28298876	28300225	MSTRG.4723.1	3	767	MSTRG.4723	.	81.6291	7.27114	69.43	7.00223	83.2653	7.57	174.207	14.492	188.45	15.5739	151.941	13.8672	0.407007	-1.29688	0.000709093	0.123197	down	yes
14655	u	chrA03	-	39915734	39916251	MSTRG.4941.1	1	518	MSTRG.4941	.	61.056	5.43858	51.8764	5.2319	65.1988	5.9275	2.60618	0.216803	2.33108	0.192645	0.579151	0.052857	4.13782	2.04887	0.00322034	0.184283	up	yes
15673	u	chrA03	-	90439780	90440141	MSTRG.5249.1	1	362	MSTRG.5249	.	1.04461	0.093049	1.65746	0.16716	1.65773	0.150712	1.65746	0.137881	0.378453	0.031276	5.38674	0.491631	2.09788	1.06893	0.0230166	0.327461	up	yes
17360	x	chrA03	-	120307419	120307732	MSTRG.5833.1	2	251	MSTRG.5833	LOC107480993	1.79283	0.159697	1.04781	0.105675	0	0	8.96414	0.74571	0	0	31.0916	2.83764	9.14433	3.19288	0.0434672	0.397646	up	yes
17412	x	chrA03	+	120736422	120737727	MSTRG.5856.1	1	1306	MSTRG.5856	LOC107481019	16.1987	1.4429	17.8828	1.80354	21.3216	1.93844	142.089	11.8201	141.356	11.6819	116.876	10.6669	0.195785	-2.35266	0.00970587	0.251514	down	yes
18091	u	chrA03	-	125659209	125660104	MSTRG.6104.1	2	549	MSTRG.6104	.	17.357	1.54608	11.2731	1.13692	15.4408	1.40379	22.643	1.88363	22.153	1.83077	12.0583	1.10052	0.429238	-1.22015	0.0467517	0.404597	down	yes
18305	u	chrA03	+	127049014	127049538	MSTRG.6197.1	1	525	MSTRG.6197	.	8.50857	0.757904	5.80572	0.585524	10.4038	0.945854	33.4438	2.78213	40.5867	3.35416	28.4362	2.59528	0.268825	-1.89526	0.00809138	0.235841	down	yes
18947	u	chrA03	-	131191849	131192348	MSTRG.6465.1	1	500	MSTRG.6465	.	0.6	0.053445	0.3	0.030256	1.802	0.163827	14.512	1.20722	20.394	1.6854	14.772	1.3482	0.325664	-1.61854	0.0197158	0.31282	down	yes
19018	u	chrA03	-	131671284	131671731	MSTRG.6502.1	2	347	MSTRG.6502	.	11.6772	1.04015	9.88473	0.996905	12.0196	1.09275	12.487	1.03877	25.2392	2.08582	5.44579	0.497021	0.215133	-2.2167	0.0160394	0.291026	down	yes
20855	u	chrA04	+	14084917	14087316	MSTRG.7192.3	3	1300	MSTRG.7192	.	12.0157	1.07031	12.1781	1.2282	14.3908	1.30833	19.3143	1.60672	13.5593	1.12057	30.4333	2.77755	2.68421	1.4245	0.0408811	0.390238	up	yes
20899	i	chrA04	+	14720622	14720852	MSTRG.7211.1	1	231	MSTRG.7211	LOC107483481	7.49515	0.667633	0	0	0	0	14.4887	1.20528	17.4612	1.44303	0	0	0.0810663	-3.62475	0.0498469	0.410322	down	yes
21067	u	chrA04	+	17880378	17880622	MSTRG.7266.1	1	245	MSTRG.7266	.	18.5435	1.65177	17.3452	1.74932	19.5047	1.77325	4.22959	0.351852	4.10295	0.339076	5.17857	0.472632	2.43096	1.28152	0.00156835	0.153048	up	yes
21414	u	chrA04	-	26775427	26775872	MSTRG.7358.1	1	446	MSTRG.7358	.	65762.8	5857.84	52498.1	5294.59	64209.3	5837.54	102728	8545.77	105340	8705.54	81129.8	7404.47	0.451918	-1.14587	0.00549895	0.213539	down	yes
21554	u	chrA04	+	30545937	30546923	MSTRG.7395.1	2	555	MSTRG.7395	.	10.7682	0.959177	9.28182	0.9361	8.55703	0.777956	25.3694	2.11043	32.1838	2.65973	18.3289	1.67282	0.326134	-1.61647	0.0159251	0.290148	down	yes
21628	x	chrA04	-	33212108	33212436	MSTRG.7418.1	1	329	MSTRG.7418	LOC107484036	10.0973	0.899417	8.72036	0.879475	8.72036	0.792805	15.307	1.27336	8.72036	0.720668	30.5988	2.79266	3.86639	1.95099	0.0408077	0.390238	up	yes
21855	u	chrA04	-	41919505	41920156	MSTRG.7503.1	1	652	MSTRG.7503	.	14457.3	1287.79	12249.3	1235.38	13823.3	1256.73	977.06	81.2797	1175.91	97.1798	734.726	67.0562	7.07076	2.82186	0.000620566	0.116805	up	yes
22652	u	chrA04	+	85612490	85613079	MSTRG.7687.1	1	590	MSTRG.7687	.	13.6	1.21142	10.9271	1.10203	17.6864	1.60795	25.7119	2.13892	29.239	2.41637	15.8203	1.44387	0.350043	-1.51439	0.0285451	0.350432	down	yes
22881	u	chrA04	+	92164364	92164580	MSTRG.7747.1	1	217	MSTRG.7747	.	79.7804	7.10647	69.212	6.98024	66.7788	6.07114	147.325	12.2557	167.845	13.8711	122.154	11.1486	0.394524	-1.34181	0.030261	0.355476	down	yes
23022	u	chrA04	-	96010616	96010846	MSTRG.7778.1	1	231	MSTRG.7778	.	23.9697	2.13511	23.7998	2.40028	18.3385	1.66723	0	0	0	0	0	0	3.47449	1.7968	0.0285287	0.350401	up	yes
23023	u	chrA04	-	96012204	96012576	MSTRG.7780.1	1	373	MSTRG.7780	.	6.68096	0.595109	9.26408	0.93431	8.13566	0.739647	9.35979	0.778623	4.85523	0.401245	20.9688	1.91375	4.68434	2.22785	0.00632994	0.221779	up	yes
23574	u	chrA04	-	104845634	104846312	MSTRG.7927.1	1	679	MSTRG.7927	.	9.8056	0.873437	8.47865	0.855097	9.00736	0.818897	467.837	38.9184	372.919	30.8187	729.645	66.5925	0.197411	-2.34072	0.0281862	0.349301	down	yes
23791	u	chrA04	-	107071375	107072834	MSTRG.7997.1	2	415	MSTRG.7997	.	3.4506	0.307363	2.51084	0.253226	3.38313	0.307575	376.916	31.3549	365.478	30.2038	345.689	31.55	0.0422084	-4.56633	3.92661e-05	0.0749347	down	yes
24014	u	chrA04	+	109295686	109295985	MSTRG.8072.1	1	300	MSTRG.8072	.	12.78	1.13838	15.2917	1.54221	15.8123	1.43757	72.5739	6.03728	93.9276	7.76236	67.4719	6.15796	0.230671	-2.11609	0.0255634	0.339458	down	yes
25725	u	chrA05	-	2499754	2499989	MSTRG.8650.1	1	236	MSTRG.8650	.	55.2669	4.92292	47.1229	4.75249	52.4958	4.77261	137.297	11.4214	123.201	10.1816	82.1907	7.50129	0.304805	-1.71404	0.0498396	0.410322	down	yes
26541	u	chrA05	-	8612512	8615049	MSTRG.9005.1	3	2361	MSTRG.9005	.	283.393	25.2433	250.18	25.2314	296.785	26.982	196.393	16.3375	173.733	14.3576	220.699	20.1425	2.83614	1.50393	0.015965	0.290331	up	yes
27816	u	chrA05	+	24129175	24130031	MSTRG.9454.1	1	857	MSTRG.9454	.	5.67795	0.505765	5.47258	0.551926	8.19837	0.745348	11.0152	0.916331	15.07	1.24541	0	0	0.180925	-2.46653	0.0472118	0.405655	down	yes
28162	u	chrA05	-	32647696	32648116	MSTRG.9542.1	1	421	MSTRG.9542	.	17.0641	1.51999	15.5748	1.57077	18.9074	1.71895	77.696	6.46338	75.2803	6.22131	57.6366	5.26031	0.275045	-1.86226	0.00666751	0.224659	down	yes
28308	i	chrA05	+	38467758	38468298	MSTRG.9586.1	1	541	MSTRG.9586	LOC107489148	144.387	12.8613	136.219	13.7381	145.558	13.2333	86.1627	7.1677	84.3208	6.96843	86.87	7.92836	2.26253	1.17794	0.000653349	0.119203	up	yes
28313	j	chrA05	+	38471625	38475390	MSTRG.9588.4	2	1193	MSTRG.9588	LOC107489147	31.5583	2.81107	27.6564	2.78923	31.6458	2.87706	12.4335	1.03432	11.2656	0.931007	13.8906	1.26776	2.53857	1.34402	0.00286412	0.179547	up	yes
28424	u	chrA05	-	44566622	44566843	MSTRG.9617.1	1	222	MSTRG.9617	.	1.91441	0.170527	2.7027	0.272576	0	0	6.43243	0.535102	1.68919	0.139598	13.0811	1.19387	3.17377	1.6662	0.0203754	0.315317	up	yes
28462	u	chrA05	+	46736962	46737945	MSTRG.9631.1	1	984	MSTRG.9631	.	0	0	0.04065	0.0041	0.101626	0.009239	7.04628	0.586167	0	0	15.3136	1.39762	3.83907	1.94076	0.0467763	0.404617	up	yes
28727	u	chrA05	+	60869121	60869571	MSTRG.9713.1	1	451	MSTRG.9713	.	0.496674	0.044241	0	0	0	0	25.5377	2.12443	25.4732	2.10515	30.8275	2.81353	0.455071	-1.13584	0.0291695	0.352728	down	yes
28801	u	chrA05	-	65467792	65468526	MSTRG.9731.1	1	735	MSTRG.9731	.	21.5053	1.91559	23.6783	2.38803	24.5317	2.23028	0	0	0	0	16.8639	1.53912	17.6744	4.14359	0.0304058	0.355678	up	yes
28921	u	chrA05	+	73072769	73073626	MSTRG.9766.1	1	858	MSTRG.9766	.	2.29837	0.204728	1.57343	0.158685	0.874126	0.07947	16.3916	1.36359	18.4464	1.52445	0	0	0.093532	-3.4184	0.0486381	0.408048	down	yes
29176	j	chrA05	-	81345238	81347237	MSTRG.9845.2	2	892	MSTRG.9845	LOC107489784	7.79533	0.694371	6.65829	0.671508	8.5126	0.773916	12.6794	1.05478	16.6705	1.37768	5.6607	0.516634	0.339226	-1.55968	0.0137121	0.274243	down	yes
29177	j	chrA05	-	81345333	81347232	MSTRG.9845.3	3	705	MSTRG.9845	LOC107489784	4.26515	0.37992	5.02814	0.507103	6.40496	0.582301	16.3848	1.36302	23.2558	1.92191	8.07875	0.737323	0.230932	-2.11446	0.0235613	0.329586	down	yes
29186	u	chrA05	-	81405331	81405546	MSTRG.9846.1	1	216	MSTRG.9846	.	7.63889	0.680436	11.1111	1.12059	9.02778	0.820753	11.8056	0.982081	0	0	13.1944	1.20422	6.7565	2.75628	0.0272712	0.346715	up	yes
29545	u	chrA05	-	85605319	85605657	MSTRG.9959.1	1	339	MSTRG.9959	.	0	0	1.28836	0.129935	0.918632	0.083517	18.2478	1.518	22.8201	1.88589	0	0	0.0671702	-3.89604	0.0494133	0.409823	down	yes
30361	u	chrA05	-	95586249	95586558	MSTRG.10246.1	1	310	MSTRG.10246	.	4.87097	0.433883	6.04193	0.609347	7.42258	0.674818	0	0	0	0	4.38387	0.400102	2.95672	1.564	0.0436533	0.398189	up	yes
31182	u	chrA05	-	103819170	103820028	MSTRG.10518.1	1	859	MSTRG.10518	.	12.1769	1.08467	11.3504	1.14472	8.922	0.811137	0	0	0	0	0	0	2.16449	1.11403	0.0448944	0.399871	up	yes
31762	u	chrA06	+	466867	470313	MSTRG.10740.1	1	3447	MSTRG.10740	.	169.049	15.0581	160.865	16.2237	149.921	13.6299	82.6156	6.87263	0	0	85.9827	7.84738	347.255	8.43985	0.0450799	0.400802	up	yes
31787	u	chrA06	+	660186	660709	MSTRG.10749.1	1	524	MSTRG.10749	.	9.44656	0.841456	9.04199	0.911912	6.75954	0.614538	38.0592	3.16607	43.4809	3.59335	21.1794	1.93298	0.200459	-2.31862	0.0322353	0.360983	down	yes
32302	o	chrA06	+	4204054	4205591	MSTRG.10964.2	2	289	MSTRG.10964	LOC107491854	12.2803	1.09387	11.9862	1.20884	18.1626	1.65124	84.1617	7.00125	125	10.3303	11.6107	1.05967	0.0116152	-6.42784	0.0255648	0.339458	down	yes
32675	u	chrA06	-	6553959	6554852	MSTRG.11108.1	2	488	MSTRG.11108	.	12.4663	1.11044	14.668	1.47932	16.9599	1.5419	12.8803	1.07149	10.8986	0.900678	19.4918	1.77896	2.5234	1.33537	0.044108	0.399437	up	yes
32943	u	chrA06	+	8524763	8525266	MSTRG.11224.1	1	504	MSTRG.11224	.	0	0	6.20437	0.625729	0	0	7.89286	0.656592	0	0	15.4931	1.414	6.90209	2.78703	0.00835805	0.238528	up	yes
32944	u	chrA06	+	8535756	8538408	MSTRG.11225.1	3	488	MSTRG.11225	.	1.16189	0.103495	2.10451	0.212246	1.66199	0.151098	10.9967	0.914795	3.54463	0.292935	22.069	2.01417	3.57673	1.83864	0.0218388	0.322365	up	yes
33215	x	chrA06	-	10774714	10775163	MSTRG.11327.1	1	450	MSTRG.11327	LOC107492699	1093.23	97.3795	831.624	83.8718	1088.56	98.966	2773.41	230.715	3175.71	262.447	2135.31	194.883	0.19559	-2.35409	0.000414514	0.107823	down	yes
33873	x	chrA06	-	16738586	16738875	MSTRG.11553.1	1	290	MSTRG.11553	LOC107493170	41685.9	3713.18	34844.2	3514.14	40696	3699.85	93165.5	7750.26	102585	8477.86	74290.8	6780.29	0.287552	-1.7981	7.05341e-05	0.0805282	down	yes
33912	u	chrA06	-	17039149	17039894	MSTRG.11563.1	1	746	MSTRG.11563	.	3.41823	0.30448	4.38874	0.442618	3.91689	0.356101	24.1635	2.01012	28.4718	2.35297	13.8606	1.26501	0.231989	-2.10787	0.0211203	0.318563	down	yes
34143	u	chrA06	-	21239477	21240163	MSTRG.11646.1	1	687	MSTRG.11646	.	6.8734	0.61225	8.57276	0.864589	7.28702	0.662494	25.1903	2.09553	12.5598	1.03796	37.9378	3.46247	3.13656	1.64919	0.00918653	0.246973	up	yes
34572	u	chrA06	-	45434883	45435125	MSTRG.11758.1	1	243	MSTRG.11758	.	20.9342	1.86472	16.4527	1.6593	26.6831	2.42588	39.8354	3.31383	44.2551	3.65733	21.9383	2.00224	0.268706	-1.8959	0.0285017	0.350395	down	yes
34716	j	chrA06	+	55960481	55962385	MSTRG.11791.1	2	793	MSTRG.11791	LOC107493807	22.3156	1.98777	14.7666	1.48925	20.4574	1.85987	27.4167	2.28074	36.8009	3.04129	5.0447	0.460414	0.109339	-3.19312	0.0201846	0.314853	down	yes
35135	u	chrA06	-	76127610	76129740	MSTRG.11900.1	1	2131	MSTRG.11900	.	1.3907	0.123877	1.79588	0.18112	1.78181	0.161992	62.8712	5.23013	66.8737	5.52657	51.1341	4.66685	0.145705	-2.77888	0.000623208	0.116805	down	yes
35138	u	chrA06	+	76195333	76197288	MSTRG.11904.1	1	1956	MSTRG.11904	.	338.161	30.1218	305.835	30.8444	375.128	34.1045	319.54	26.5819	263.254	21.7558	381.211	34.792	2.86132	1.51668	0.0384292	0.381948	up	yes
35141	u	chrA06	-	76210710	76211076	MSTRG.11906.1	1	367	MSTRG.11906	.	0	0	0	0	0	0	39.2463	3.26482	39.9156	3.29871	32.293	2.94728	0.201196	-2.31333	0.00013892	0.0892059	down	yes
35584	u	chrA06	-	86520947	86523292	MSTRG.12044.1	4	685	MSTRG.12044	.	23.4927	2.09262	15.5916	1.57246	17.4876	1.58987	22.6876	1.88734	27.454	2.26885	13.4993	1.23204	0.409469	-1.28818	0.0306738	0.356337	down	yes
35658	u	chrA06	+	87940668	87940979	MSTRG.12065.1	1	312	MSTRG.12065	.	2.64423	0.235536	0.096154	0.009697	2.11859	0.19261	18.0892	1.50481	23.546	1.94589	10.6891	0.975562	0.174234	-2.5209	0.000289547	0.103573	down	yes
37394	u	chrA06	-	108240757	108244255	MSTRG.12689.1	3	1436	MSTRG.12689	.	0	0	0	0	0	0	7.25524	0.603549	8.08157	0.667876	0	0	0.250221	-1.99873	0.0387937	0.383327	down	yes
37429	u	chrA06	+	108416930	108417599	MSTRG.12701.1	1	670	MSTRG.12701	.	15.0015	1.33626	11.9836	1.20858	16.6925	1.51759	49.906	4.15158	51.9493	4.29319	34.3537	3.13536	0.270683	-1.88532	0.00528381	0.210836	down	yes
38571	u	chrA07	+	5194917	5195227	MSTRG.13159.1	1	311	MSTRG.13159	.	11599.5	1033.23	9581.58	966.332	10932.9	993.954	22047.4	1834.08	24309.1	2008.95	18044.1	1646.83	0.347969	-1.52297	0.000189755	0.093596	down	yes
38572	u	chrA07	-	5207212	5207522	MSTRG.13160.1	1	311	MSTRG.13160	.	9504.9	846.652	9589.57	967.137	10939.6	994.567	22091	1837.71	24314	2009.35	18074.5	1649.6	0.363663	-1.45932	0.0346868	0.369252	down	yes
38575	u	chrA07	+	5234375	5234601	MSTRG.13162.1	1	227	MSTRG.13162	.	110.203	9.81634	105.101	10.5998	109.405	9.9465	237.167	19.7295	278.471	23.0134	201.956	18.4319	0.359639	-1.47538	0.0147568	0.282505	down	yes
38592	u	chrA07	-	5388228	5389036	MSTRG.13169.1	1	809	MSTRG.13169	.	61.1886	5.4504	53.3405	5.37955	54.0917	4.91771	29.211	2.43	30.7033	2.53738	30.6144	2.79408	2.05986	1.04254	0.0178405	0.302855	up	yes
38837	u	chrA07	+	7248031	7248815	MSTRG.13242.1	1	785	MSTRG.13242	.	6.90446	0.615017	9.37834	0.945834	10.7873	0.980715	5.0586	0.420815	0	0	4.93121	0.450056	3.36459	1.75043	0.0439012	0.399066	up	yes
38958	u	chrA07	-	8384063	8384327	MSTRG.13287.1	1	265	MSTRG.13287	.	12.5472	1.11764	10.0189	1.01043	7.65472	0.695922	80.6004	6.70499	88.9721	7.35282	56.2472	5.13351	0.144112	-2.79474	0.0136364	0.273903	down	yes
39540	u	chrA07	-	14810640	14812009	MSTRG.13503.1	1	1370	MSTRG.13503	.	15.7557	1.40345	17.897	1.80496	18.0432	1.64038	132.434	11.017	117.84	9.7385	128.806	11.7557	0.34865	-1.52015	0.00487298	0.207211	down	yes
39541	u	chrA07	+	14820703	14826051	MSTRG.13504.1	1	5349	MSTRG.13504	.	21.9375	1.95409	17.8033	1.79551	19.7689	1.79727	60.6755	5.04748	58.3767	4.82436	52.4968	4.79122	0.462971	-1.111	0.00450919	0.202776	down	yes
39566	u	chrA07	-	14870799	14871504	MSTRG.13506.1	1	706	MSTRG.13506	.	228.115	20.3194	232.052	23.4032	229.03	20.8221	155.102	12.9026	141.026	11.6546	146.771	13.3953	2.39737	1.26145	0.00620528	0.220211	up	yes
39844	i	chrA07	-	18460149	18460753	MSTRG.13590.1	1	605	MSTRG.13590	LOC107458135	44.094	3.92769	38.5378	3.88665	34.8482	3.1682	13.7954	1.14761	15.3326	1.26712	15.2888	1.39536	2.42553	1.2783	0.0448336	0.399871	up	yes
40923	j	chrA07	-	53686255	53688923	MSTRG.13909.3	3	827	MSTRG.13909	LOC107458931	12.9224	1.15107	8.73919	0.881374	9.91528	0.90144	17.2247	1.43289	32.9907	2.72641	13.5263	1.2345	0.238238	-2.06952	0.022727	0.326319	down	yes
40928	u	chrA07	-	53696321	53696591	MSTRG.13907.1	1	271	MSTRG.13907	.	15.6613	1.39503	12.1	1.22033	16.0582	1.45992	7.33332	0.610044	11.0585	0.913895	0	0	0.394454	-1.34207	0.0459747	0.402814	down	yes
40956	u	chrA07	+	54110951	54111190	MSTRG.13916.1	1	240	MSTRG.13916	.	32.0417	2.85412	27.875	2.81128	37.3583	3.3964	150.417	12.5129	209.842	17.3417	137.204	12.5222	0.137078	-2.86693	0.00752187	0.231361	down	yes
41629	u	chrA07	+	71087655	71088293	MSTRG.14134.1	2	531	MSTRG.14134	.	0.564972	0.050325	0	0	0	0	65.2147	5.42509	50.6968	4.18968	80.6309	7.35893	0.401913	-1.31504	0.0437777	0.398537	down	yes
41848	u	chrA07	-	74237374	74237733	MSTRG.14207.1	1	360	MSTRG.14207	.	7.91667	0.70518	7.86111	0.792817	9.67778	0.879847	13.0444	1.08514	20.1778	1.66753	6.41667	0.58563	0.302374	-1.72559	0.0253544	0.338602	down	yes
41997	x	chrA07	-	76170348	76172308	MSTRG.14255.1	2	596	MSTRG.14255	LOC107459792	21.4086	1.90697	23.2659	2.34644	22.2861	2.02612	110.967	9.23115	123.201	10.1816	81.6082	7.44813	0.196364	-2.34839	0.0140656	0.27754	down	yes
42006	u	chrA07	+	76298315	76298584	MSTRG.14257.1	1	270	MSTRG.14257	.	4280.87	381.32	3513.29	354.326	4090.39	371.874	7061.01	587.392	7133.67	589.54	5625.33	513.406	0.466418	-1.1003	0.00461357	0.203768	down	yes
42865	j	chrA08	+	5628960	5633052	MSTRG.14603.3	3	3911	MSTRG.14603	LOC107460452	16.1615	1.43959	24.9007	2.51131	24.3787	2.21637	43.5228	3.62058	25.5164	2.10872	53.4467	4.87791	3.16515	1.66227	0.0463191	0.403513	up	yes
43448	u	chrA08	-	11570050	11570449	MSTRG.14801.1	1	400	MSTRG.14801	.	120.854	10.7651	101.017	10.1879	126.363	11.4882	343.265	28.5556	351.208	29.0245	286.598	26.1569	0.310946	-1.68526	0.00220868	0.168393	down	yes
43844	x	chrA08	+	16075649	16076882	MSTRG.14939.1	1	1234	MSTRG.14939	LOC107461078	9.63857	0.858559	12.0122	1.21146	14.4716	1.31568	3.04984	0.25371	0	0	3.3436	0.30516	3.33293	1.73679	0.0305542	0.356098	up	yes
44418	u	chrA08	+	23925889	23926340	MSTRG.15154.1	1	452	MSTRG.15154	.	23.7478	2.11534	15.1881	1.53176	17.7832	1.61674	32.2367	2.68171	35.969	2.97255	20.6748	1.88692	0.360747	-1.47094	0.0236486	0.329972	down	yes
44453	u	chrA08	-	24123936	24124454	MSTRG.15168.1	2	429	MSTRG.15168	.	39.2308	3.49449	39.2984	3.96336	46.2937	4.20876	109.599	9.11734	126.401	10.446	107.096	9.77429	0.417736	-1.25934	0.0394935	0.385396	down	yes
45735	u	chrA08	+	35324318	35324572	MSTRG.15594.1	1	255	MSTRG.15594	.	124.722	11.1096	102.227	10.3099	123.329	11.2124	207.396	17.2529	241.839	19.9861	165.373	15.093	0.353105	-1.50183	0.000109784	0.0869938	down	yes
45803	o	chrA08	+	36284919	36289176	MSTRG.15625.1	2	641	MSTRG.15625	LOC107462529	5.35438	0.476943	1.59071	0.160428	7.43989	0.676392	37.4135	3.11236	41.7115	3.44712	26.6585	2.43304	0.161998	-2.62595	0.0157872	0.288825	down	yes
46313	u	chrA08	+	41346908	41347171	MSTRG.15812.1	1	264	MSTRG.15812	.	40.3068	3.59034	31.5152	3.1784	34.0189	3.0928	86.625	7.20617	121.364	10.0297	73.197	6.68046	0.222288	-2.1695	0.00950128	0.249534	down	yes
46685	u	chrA08	-	44045966	44046475	MSTRG.15947.1	1	510	MSTRG.15947	.	0.294118	0.026199	1.17059	0.118057	1.47059	0.133697	3.52941	0.293605	0	0	7.35294	0.671081	2.51293	1.32937	0.0229585	0.327092	up	yes
47353	u	chrA08	+	48679490	48681116	MSTRG.16196.1	1	1627	MSTRG.16196	.	228.597	20.3624	191.482	19.3115	206.177	18.7444	344.821	28.685	365.687	30.2211	274.891	25.0884	0.480754	-1.05663	0.0103968	0.256842	down	yes
47444	u	chrA09	+	285174	286258	MSTRG.16238.1	2	951	MSTRG.16238	.	39186.3	3490.53	40959.3	4130.87	35726	3248	3479.17	289.426	2981.2	246.372	3035.98	277.085	20.0102	4.32266	0.00217708	0.167406	up	yes
47445	u	chrA09	-	285174	286259	MSTRG.16237.1	1	1086	MSTRG.16237	.	654117	58265.7	534526	53908.6	615106	55921.9	50427.7	4194.98	43239	3573.35	45219.9	4127.08	17.8955	4.16152	0.000829335	0.131202	up	yes
47497	u	chrA09	+	560459	560936	MSTRG.16263.1	1	478	MSTRG.16263	.	0	0	0	0	0	0	22.4812	1.87017	31.1548	2.57469	14.9749	1.36671	0.148793	-2.74862	0.00226703	0.16984	down	yes
48161	j	chrA09	+	5041985	5043400	MSTRG.16488.1	4	1046	MSTRG.16488	LOC107464183	7.67911	0.684019	6.5603	0.661626	10.4221	0.947519	19.1211	1.59065	27.6881	2.2882	12.346	1.12678	0.258481	-1.95187	0.0102112	0.255759	down	yes
48917	u	chrA09	+	13010456	13011019	MSTRG.16740.1	1	564	MSTRG.16740	.	0	0	0	0	0	0	10.6631	0.887044	18.1986	1.50397	11.5585	1.05491	0.316233	-1.66094	0.0305376	0.356098	down	yes
49417	u	chrA09	-	22457873	22458795	MSTRG.16899.1	1	923	MSTRG.16899	.	7.90328	0.703987	9.02929	0.910631	9.3871	0.85342	18.6196	1.54893	11.2644	0.930916	28.752	2.62411	2.71863	1.44288	0.0169186	0.297686	up	yes
49448	u	chrA09	+	23399021	23399812	MSTRG.16908.1	1	792	MSTRG.16908	.	20.4798	1.82424	20.2854	2.04584	17.9324	1.63031	72.2418	6.00966	69.4886	5.74268	57.2386	5.224	0.394405	-1.34225	0.0318968	0.360226	down	yes
49658	u	chrA09	+	30313141	30314345	MSTRG.16980.1	1	1205	MSTRG.16980	.	18.6985	1.66557	21.34	2.1522	27.0124	2.45581	30.1232	2.50589	16.9622	1.40179	43.6261	3.98162	4.16134	2.05705	0.0413607	0.391409	up	yes
49819	i	chrA09	-	37636987	37637886	MSTRG.17012.1	1	900	MSTRG.17012	LOC107465453	58.4511	5.20655	57.74	5.82325	53.9956	4.90896	291.07	24.2136	301.501	24.9166	273.252	24.9389	0.272574	-1.87528	0.00594796	0.218122	down	yes
50268	u	chrA09	-	61291652	61295115	MSTRG.17112.1	2	1006	MSTRG.17112	.	8.50199	0.757317	8.43141	0.850333	8.85385	0.804941	18.2117	1.515	23.3429	1.92911	13.1526	1.20039	0.412306	-1.27821	0.0196586	0.312494	down	yes
50270	u	chrA09	+	61440778	61441168	MSTRG.17114.1	1	391	MSTRG.17114	.	39.9292	3.55671	37.8326	3.81553	36.3809	3.30754	13.1317	1.0924	16.0807	1.32894	18.1034	1.65224	2.73939	1.45386	0.0348421	0.369864	up	yes
50518	u	chrA09	+	75511428	75511686	MSTRG.17166.1	1	259	MSTRG.17166	.	24.8031	2.20934	20.112	2.02835	23.0579	2.09629	57.6834	4.79857	59.6216	4.92725	34.1776	3.11929	0.270359	-1.88705	0.0148135	0.282597	down	yes
50623	i	chrA09	+	80331358	80332060	MSTRG.17192.1	1	703	MSTRG.17192	LOC107466001	30.4773	2.71478	23.8645	2.4068	27.4765	2.498	49.1604	4.08956	58.4469	4.83017	40.8293	3.72636	0.419903	-1.25187	0.00211143	0.166578	down	yes
50783	u	chrA09	+	85575066	85575740	MSTRG.17231.1	1	675	MSTRG.17231	.	10.3474	0.921696	9.8159	0.989963	10.2688	0.933579	17.6908	1.47166	25.2674	2.08815	15.5644	1.42052	0.463787	-1.10847	0.0417097	0.392774	down	yes
51669	u	chrA09	+	106700447	106700745	MSTRG.17506.1	1	299	MSTRG.17506	.	0	0	0	0	0	0	60488.8	5031.95	65547.8	5416.99	48991.4	4471.29	0.000136089	-12.8432	2.57426e-06	0.0353637	down	yes
51671	u	chrA09	-	106701514	106703426	MSTRG.17508.1	2	1613	MSTRG.17508	.	4344.4	386.978	4521.31	455.988	4839.94	440.019	438.377	36.4678	509.476	42.1041	384.03	35.0493	8.497	3.08695	0.00537573	0.211528	up	yes
51677	x	chrA09	-	106705338	106707220	MSTRG.17512.1	2	1104	MSTRG.17512	LOC107466773	1009.46	89.9179	1158.34	116.822	1171.41	106.497	39.1377	3.25579	51.1198	4.22464	32.5084	2.96695	16.0022	4.0002	0.00872577	0.243453	up	yes
51681	x	chrA09	-	106705983	106707220	MSTRG.17512.2	2	459	MSTRG.17512	LOC107466773	78.5723	6.99885	75.5243	7.61686	56.0412	5.09494	15.0725	1.25385	0.054975	0.004543	11.6426	1.06259	22.3585	4.48275	0.0306388	0.356333	up	yes
52237	j	chrA09	-	110993894	110995874	MSTRG.17724.1	5	674	MSTRG.17724	LOC107467316	8.20783	0.731115	6.79276	0.685071	5.12343	0.465793	36.4495	3.03216	43.0536	3.55803	33.4437	3.0523	0.315153	-1.66588	0.0234021	0.328895	down	yes
52573	u	chrA09	-	113231853	113232094	MSTRG.17856.1	1	242	MSTRG.17856	.	40.9497	3.64761	37.4532	3.77727	48.1129	4.37415	12.0964	1.00628	0	0	15.1446	1.3822	16.5272	4.04677	0.0222323	0.324181	up	yes
53173	j	chrA09	-	116755689	116760033	MSTRG.18100.2	2	2378	MSTRG.18100	LOC107467814	34.5047	3.07352	44.1202	4.44965	25.4782	2.31633	35.765	2.97522	23.9144	1.97634	118.492	10.8144	19.2725	4.26847	0.021283	0.319838	up	yes
53377	j	chrA09	+	118685034	118686237	MSTRG.18184.2	2	632	MSTRG.18184	LOC107468013	4.28596	0.381773	0.295886	0.029841	0.243671	0.022153	18.2001	1.51403	18.559	1.53375	1.72281	0.157236	0.0982257	-3.34776	0.0414015	0.391609	down	yes
53588	u	chrA10	-	1126206	1126557	MSTRG.18273.1	1	352	MSTRG.18273	.	24.8665	2.21499	23.3267	2.35257	16.8011	1.52746	378.082	31.4519	365.591	30.2131	298.611	27.2533	0.0902413	-3.47007	0.0117985	0.266759	down	yes
53681	j	chrA10	-	1995719	1998566	MSTRG.18314.1	5	753	MSTRG.18314	LOC107468359	7.77634	0.69268	4.99636	0.503899	5.36797	0.488025	21.2142	1.76476	38.5908	3.18922	19.9862	1.82407	0.207527	-2.26863	0.026675	0.344521	down	yes
54061	i	chrA10	-	4188148	4188522	MSTRG.18462.1	1	375	MSTRG.18462	LOC107468426	15.696	1.39813	14.2213	1.43426	20.2347	1.83962	0	0	0	0	0	0	2.43462	1.28369	0.035149	0.370889	up	yes
54797	i	chrA10	-	11541704	11541978	MSTRG.18721.1	1	275	MSTRG.18721	LOC107469109	40.0625	3.56858	31.6148	3.18845	34.1795	3.1074	55.2244	4.59402	69.8501	5.77255	46.2385	4.22005	0.416282	-1.26437	0.0153898	0.28676	down	yes
54964	u	chrA10	-	14740708	14740926	MSTRG.18770.1	1	219	MSTRG.18770	.	23.1507	2.06216	19.0411	1.92035	17.7626	1.61487	39.2694	3.26675	44.4201	3.67096	29.1096	2.65674	0.419935	-1.25176	0.0417413	0.392961	down	yes
55034	i	chrA10	-	16476495	16476708	MSTRG.18794.1	1	214	MSTRG.18794	LOC107469277	0	0	0	0	0	0	13.3326	1.10911	25.263	2.08778	10.4486	0.953612	0.16953	-2.56039	0.0118266	0.266759	down	yes
55615	u	chrA10	-	36535952	36536256	MSTRG.18969.1	1	305	MSTRG.18969	.	39.118	3.48445	20.141	2.03128	23.3918	2.12665	95.9951	7.98565	108.937	9.00274	65.3787	5.96691	0.155214	-2.68767	0.0296043	0.353113	down	yes
55637	u	chrA10	-	38089194	38089457	MSTRG.18981.1	1	264	MSTRG.18981	.	3489.74	310.849	2931.08	295.608	3379.48	307.243	3120.38	259.578	5525.3	456.621	2522.07	230.181	0.243549	-2.03772	0.0477491	0.406663	down	yes
55863	u	chrA10	-	48631250	48631592	MSTRG.19047.1	1	343	MSTRG.19047	.	0	0	1.61808	0.163188	0	0	3.33674	0.277577	0	0	4.8105	0.439039	2.06026	1.04283	0.00871248	0.243218	up	yes
55878	u	chrA10	-	50162039	50162797	MSTRG.19051.1	2	458	MSTRG.19051	.	18069.2	1609.52	18544.7	1870.28	19394.2	1763.21	1747.47	145.369	2379.25	196.625	1429.95	130.507	5.41577	2.43717	0.0234845	0.329087	up	yes
55879	u	chrA10	+	50162300	50162800	MSTRG.19052.1	1	501	MSTRG.19052	.	393126	35017.8	326337	32912.1	382776	34799.8	32081.9	2668.83	40370.8	3336.32	26502.3	2418.78	6.06658	2.60088	0.000689989	0.122094	up	yes
55881	u	chrA10	-	50245422	50245690	MSTRG.19054.1	1	269	MSTRG.19054	.	30.5743	2.72341	29.7149	2.99683	38.8829	3.53501	2.14703	0.178607	2.61022	0.215714	0.900248	0.082163	2.75189	1.46042	0.032269	0.361051	up	yes
55885	u	chrA10	+	50247213	50247906	MSTRG.19058.1	1	694	MSTRG.19058	.	4007.26	356.948	3453.37	348.282	3994.74	363.178	78.0597	6.49363	82.459	6.81457	65.2771	5.95764	36.9077	5.20585	2.32317e-06	0.0353637	up	yes
55919	u	chrA10	-	53429682	53429930	MSTRG.19069.1	1	249	MSTRG.19069	.	21.0671	1.87656	23.3524	2.35516	16.2012	1.47292	1.60643	0.133635	0.286192	0.023651	0.903614	0.08247	3.60539	1.85016	0.0432616	0.396989	up	yes
55920	u	chrA10	-	53431386	53431783	MSTRG.19071.1	1	398	MSTRG.19071	.	73.6508	6.56046	61.2487	6.17712	75.6709	6.87956	6.57789	0.547202	9.27136	0.766203	7.05025	0.643455	3.72763	1.89826	0.00479151	0.20594	up	yes
55946	u	chrA10	-	53451330	53453135	MSTRG.19076.1	2	1347	MSTRG.19076	.	7642.3	680.741	6506.21	656.171	7235.88	657.844	474.196	39.4475	548.268	45.3099	384.79	35.1186	9.63668	3.26854	0.000165199	0.0911167	up	yes
56439	u	chrA10	-	73924900	73925195	MSTRG.19228.1	1	296	MSTRG.19228	.	145.771	12.9846	154.97	15.6292	147.794	13.4366	179.03	14.8932	155.457	12.8473	202.218	18.4558	2.13676	1.09543	0.00223386	0.16904	up	yes
56798	u	chrA10	+	85286804	85287129	MSTRG.19339.1	1	326	MSTRG.19339	.	59.5429	5.30381	39.6564	3.99947	56.6718	5.15227	71.6718	5.96224	75.7577	6.26076	52.6626	4.80635	0.450399	-1.15072	0.0396718	0.386372	down	yes
57188	u	chrA10	-	93052676	93053034	MSTRG.19464.1	1	359	MSTRG.19464	.	5.4624	0.486565	0	0	1.88022	0.170939	12.6323	1.05086	18.2549	1.50862	0	0	0.0800137	-3.64361	0.0107991	0.260072	down	yes
57285	j	chrA10	+	94085185	94089119	MSTRG.19500.13	7	1089	MSTRG.19500	LOC107470926	14.235	1.26799	4.23986	0.427603	2.90246	0.263875	45.8304	3.81255	59.9267	4.95246	26.6302	2.43046	0.0909891	-3.45816	0.0469885	0.404983	down	yes
57780	u	chrA10	+	100698685	100699065	MSTRG.19681.1	1	381	MSTRG.19681	.	0	0	2.84055	0.286478	3.51968	0.319989	5.08661	0.423146	0	0	10.0886	0.920754	3.67304	1.87697	0.0364337	0.375929	up	yes
58204	x	chrA10	+	104048289	104048574	MSTRG.19856.1	1	286	MSTRG.19856	LOC107471758	0	0	1.04895	0.10579	0.524476	0.047682	3.67133	0.305411	0.524476	0.043344	7.83217	0.714818	2.35496	1.2357	0.00671122	0.225133	up	yes
58962	u	chrB01	-	1055010	1055217	MSTRG.20148.1	1	208	MSTRG.20148	.	6.0625	0.540019	6.51923	0.657484	4.28846	0.389882	21.1923	1.76295	27.4327	2.26709	14.7524	1.34641	0.310366	-1.68796	0.0444157	0.399437	down	yes
59141	u	chrB01	-	2080685	2081119	MSTRG.20218.1	1	435	MSTRG.20218	.	0.344828	0.030716	0.344828	0.034777	0	0	72.2368	6.00924	75.554	6.24393	99.6632	9.09596	0.258039	-1.95434	0.0246098	0.335343	down	yes
59369	j	chrB01	+	3585647	3589425	MSTRG.20271.6	2	3685	MSTRG.20271	LOC107645932	4.52627	0.403179	1.5857	0.159922	3.36938	0.306324	18.0839	1.50436	23.4365	1.93684	15.7981	1.44185	0.292373	-1.77412	0.00735812	0.229991	down	yes
59418	u	chrB01	-	4076405	4076713	MSTRG.20299.1	2	217	MSTRG.20299	.	0	0	0	0	0	0	9.61751	0.800062	17.6682	1.46013	9.4447	0.861989	0.282865	-1.82181	0.0241296	0.332005	down	yes
59755	u	chrB01	-	7766285	7766619	MSTRG.20418.1	1	335	MSTRG.20418	.	775.522	69.0799	628.725	63.4089	752.86	68.4456	1251.44	104.105	1473.5	121.773	1167.89	106.589	0.434712	-1.20187	0.0112082	0.262331	down	yes
59884	j	chrB01	+	9408072	9411592	MSTRG.20461.3	3	1103	MSTRG.20461	LOC107622172	1.66257	0.148094	2.9837	0.300916	2.78944	0.2536	15.0354	1.25077	4.73113	0.39099	19.8798	1.81437	2.71107	1.43886	0.0490544	0.409229	up	yes
60031	u	chrB01	+	11161782	11162001	MSTRG.20506.1	1	220	MSTRG.20506	.	2.95303	0.263042	2.04364	0.206107	3.5503	0.322773	19.1898	1.59636	31.2952	2.5863	17.8654	1.63052	0.220013	-2.18434	0.0121334	0.267132	down	yes
60476	u	chrB01	+	17629722	17630000	MSTRG.20635.1	1	279	MSTRG.20635	.	0.402628	0.035864	1.05615	0.106516	1.20968	0.109977	3.81243	0.317148	0	0	20.5721	1.87755	6.32683	2.66148	0.0477029	0.406599	up	yes
60538	u	chrB01	-	18647518	18648621	MSTRG.20646.1	2	299	MSTRG.20646	.	38.0237	3.38697	40.8757	4.12244	42.685	3.88067	222.426	18.5032	183.556	15.1694	215.375	19.6566	0.466001	-1.10159	0.0192574	0.311122	down	yes
60685	u	chrB01	-	22157539	22159917	MSTRG.20692.1	2	267	MSTRG.20692	.	6.05444	0.539301	5.34538	0.539098	3.92982	0.357276	7.02279	0.584212	3.21914	0.266036	8.77743	0.801089	2.06085	1.04324	0.0437515	0.398537	up	yes
61129	u	chrB01	-	36631019	36634008	MSTRG.20807.1	3	846	MSTRG.20807	.	24.2266	2.15799	19.8915	2.00612	21.7279	1.97538	36.922	3.07147	44.1235	3.64645	27.0898	2.47241	0.406431	-1.29892	0.00545409	0.213245	down	yes
61878	u	chrB01	-	68676025	68676341	MSTRG.21017.1	1	317	MSTRG.21017	.	2.3306	0.207599	1.3452	0.135668	1.37224	0.124756	13.4656	1.12018	24.7981	2.04936	11.6395	1.06231	0.214677	-2.21976	0.0156388	0.287811	down	yes
61879	u	chrB01	-	68689664	68691833	MSTRG.21019.1	2	1323	MSTRG.21019	.	951.272	84.7348	909.866	91.7627	960.205	87.2962	33.3018	2.77031	37.3647	3.08789	26.076	2.37988	17.1206	4.09766	0.000603046	0.115845	up	yes
61880	u	chrB01	-	68692515	68692874	MSTRG.21018.1	1	360	MSTRG.21018	.	54.1424	4.82275	50.6586	5.10907	60.2806	5.48036	1.40503	0.116881	4.11336	0.339936	1.13667	0.10374	3.52487	1.81757	0.0101654	0.255478	up	yes
61883	u	chrB01	-	68725811	68732218	MSTRG.21023.1	3	1221	MSTRG.21023	.	8106.7	722.107	4736.05	477.645	7596.14	690.597	195.527	16.2655	203.367	16.8066	144.968	13.2308	16.7895	4.06949	0.00883339	0.244086	up	yes
61888	u	chrB01	-	68751027	68751442	MSTRG.21024.1	1	416	MSTRG.21024	.	1504.86	134.046	1626.79	164.067	1788.36	162.587	33.7883	2.81079	50.3591	4.16177	34.7761	3.17391	25.9445	4.69735	0.00608276	0.218883	up	yes
61890	u	chrB01	-	68767895	68768330	MSTRG.21026.1	1	436	MSTRG.21026	.	0	0	0	0	0	0	30.4827	2.5358	31.3722	2.59266	20.5797	1.87825	0.190508	-2.39208	0.00235684	0.171346	down	yes
62105	u	chrB01	-	80591309	80591837	MSTRG.21078.1	1	529	MSTRG.21078	.	2592.52	230.929	2519.79	254.128	2446.91	222.459	96.9797	8.06755	89.3576	7.38468	77.717	7.093	28.3815	4.82688	0.000743562	0.125775	up	yes
62106	o	chrB01	+	80591535	80595162	MSTRG.21079.1	2	556	MSTRG.21079	LOC107631761	166716	14850.3	149678	15095.4	133690	12154.3	3099.51	257.843	10.6621	0.88114	2594.02	236.749	5.34775e+06	22.3505	0.0401726	0.388145	up	yes
62111	x	chrB01	-	80597972	80598805	MSTRG.21081.2	2	577	MSTRG.21081	LOC107631761	72.8282	6.4872	54.6404	5.51065	87.831	7.98509	0	0	0	0	0.465441	0.042479	6.75604	2.75618	0.0201924	0.314875	up	yes
62114	x	chrB01	-	80598105	80598805	MSTRG.21081.5	2	444	MSTRG.21081	LOC107631761	25.3522	2.25826	37.6766	3.7998	25.8039	2.34594	0	0	0	0	61.5032	5.61321	139.738	7.12658	0.0396712	0.386372	up	yes
62123	u	chrB01	+	80604024	80606975	MSTRG.21076.1	3	506	MSTRG.21076	.	1316.82	117.297	1779.33	179.45	1345.24	122.302	29.1123	2.42179	31.1826	2.57699	19.2459	1.75652	35.8947	5.1657	0.0145279	0.280592	up	yes
62171	u	chrB01	-	86211646	86212511	MSTRG.21088.1	1	866	MSTRG.21088	.	15.3646	1.36861	15.0237	1.51518	19.2141	1.74684	11.4263	0.950531	9.44193	0.780299	16.1005	1.46944	2.43407	1.28337	0.0440384	0.399437	up	yes
62432	u	chrB01	+	102806823	102807051	MSTRG.21166.1	1	229	MSTRG.21166	.	49.1463	4.37772	46.8763	4.72761	50.6681	4.60645	79.2795	6.59511	65.0808	5.3784	107.28	9.79114	2.12102	1.08476	0.0420105	0.39375	up	yes
62469	j	chrB01	-	105082798	105086840	MSTRG.21177.2	3	3820	MSTRG.21177	LOC107632769	2.17624	0.193849	2.84337	0.286762	0	0	1.24685	0.103723	0	0	6.14551	0.560882	2.7404	1.45438	0.0482213	0.407323	up	yes
63080	u	chrB01	+	120597011	120598672	MSTRG.21370.2	2	860	MSTRG.21370	.	0	0	0	0	0	0	16.5302	1.37512	17.9174	1.48073	13.0201	1.1883	0.329681	-1.60086	0.000414073	0.107823	down	yes
63796	u	chrB01	+	127310552	127310961	MSTRG.21621.1	1	410	MSTRG.21621	.	4.66585	0.415612	5.50732	0.55543	5.33415	0.48495	0	0	0	0	7.25122	0.661797	3.83853	1.94055	0.0420614	0.393844	up	yes
63830	x	chrB01	-	127660463	127661220	MSTRG.21639.1	1	758	MSTRG.21639	LOC107637776	1.05277	0.093776	0	0	0.766491	0.069685	6.15435	0.511969	7.79947	0.644563	3.43536	0.313534	0.416707	-1.2629	0.000199825	0.0950101	down	yes
64223	u	chrB01	-	131462612	131464070	MSTRG.21796.1	1	1459	MSTRG.21796	.	12.3893	1.10358	10.1583	1.0245	11.645	1.05869	21.6511	1.80112	25.2824	2.08939	16.3269	1.49011	0.464105	-1.10748	0.00122872	0.142296	down	yes
64640	j	chrB01	-	134319448	134320556	MSTRG.21931.1	2	743	MSTRG.21931	LOC107641107	2596.94	231.323	2178.61	219.719	2393.91	217.64	6272.53	521.799	7993.18	660.572	6279.52	573.112	0.282801	-1.82214	0.0174795	0.300866	down	yes
66088	u	chrB02	+	7794145	7794868	MSTRG.22476.1	2	294	MSTRG.22476	.	109.648	9.76693	115.586	11.6572	131.192	11.9272	400.216	33.2932	404.616	33.4382	356.379	32.5256	0.363234	-1.46103	0.0311329	0.357956	down	yes
66091	u	chrB02	-	7797277	7797667	MSTRG.22478.1	1	391	MSTRG.22478	.	181.954	16.2076	177.328	17.884	202.453	18.4059	611.48	50.8679	692.882	57.2611	495.172	45.1929	0.230852	-2.11496	0.00763967	0.23251	down	yes
66188	j	chrB02	+	8701739	8707342	MSTRG.22502.2	4	840	MSTRG.22502	LOC107624801	21.5504	1.91961	14.8636	1.49904	17.4672	1.58802	46.2385	3.84649	46.9385	3.87909	36.3404	3.31668	0.401565	-1.3163	0.0159484	0.290269	down	yes
66737	u	chrB02	-	15351326	15351605	MSTRG.22676.1	1	280	MSTRG.22676	.	2.47653	0.220598	1.14796	0.115775	3.42369	0.311262	11.7312	0.975895	22.7591	1.88086	5.25995	0.480059	0.137907	-2.85823	0.00234017	0.171055	down	yes
66919	i	chrB02	-	18521625	18521868	MSTRG.22736.1	1	244	MSTRG.22736	LOC107626967	129.615	11.5455	151.143	15.2433	157.205	14.2922	0	0	0	0	87.8402	8.0169	784.541	9.6157	0.0336391	0.365636	up	yes
67025	u	chrB02	-	20024622	20025566	MSTRG.22762.1	1	945	MSTRG.22762	.	5.67302	0.505326	0	0	4.41058	0.400985	13.6508	1.13558	14.4571	1.19477	0	0	0.107157	-3.2222	0.0271765	0.346355	down	yes
67370	u	chrB02	-	28552680	28553239	MSTRG.22862.1	1	560	MSTRG.22862	.	11.3232	1.00862	15.0571	1.51856	9.6625	0.878459	24.4961	2.03779	19.6315	1.62239	37.9024	3.45923	2.40585	1.26655	0.0334893	0.365509	up	yes
67588	u	chrB02	+	38180128	38180468	MSTRG.22911.1	1	341	MSTRG.22911	.	4.71554	0.420038	3.51906	0.354908	4.26393	0.387652	41.2434	3.43096	38.7067	3.1988	23.7243	2.16525	0.191395	-2.38537	0.0115118	0.265126	down	yes
67769	u	chrB02	-	51127645	51128156	MSTRG.22953.1	1	512	MSTRG.22953	.	2.80469	0.249828	3.36328	0.339197	4.08203	0.371115	31.4648	2.6175	30.8672	2.55092	20.5137	1.87222	0.262592	-1.9291	0.0142549	0.278667	down	yes
68451	u	chrB02	-	79646499	79646818	MSTRG.23138.1	1	320	MSTRG.23138	.	13.6493	1.21582	0	0	15.0385	1.36721	24.3829	2.02837	32.0695	2.65029	0	0	0.0258616	-5.27304	0.0254775	0.339085	down	yes
68668	i	chrB02	+	84784607	84785233	MSTRG.23200.1	2	393	MSTRG.23200	LOC107625569	2.01781	0.179737	0.427481	0.043113	3.17048	0.288242	33.8026	2.81197	44.1285	3.64686	19.4034	1.77089	0.0958228	-3.38349	0.000745162	0.125833	down	yes
68789	u	chrB02	+	87794916	87795240	MSTRG.23246.1	1	325	MSTRG.23246	.	103.359	9.20671	75.8945	7.65419	82.9022	7.53699	128.382	10.6799	151.406	12.5125	103.74	9.46801	0.420352	-1.25033	0.0295228	0.353028	down	yes
68958	u	chrB02	-	90312508	90314326	MSTRG.23296.1	2	999	MSTRG.23296	.	7.72472	0.688082	8.84541	0.892086	7.38338	0.671254	27.6186	2.29754	31.4875	2.60219	22.5135	2.05474	0.419019	-1.25491	0.037969	0.380253	down	yes
69043	u	chrB02	+	91760551	91760952	MSTRG.23316.1	1	402	MSTRG.23316	.	12.5075	1.11411	12.2886	1.23934	8.93035	0.811895	0.915423	0.076152	0	0	0.562189	0.051309	2.41245	1.2705	0.0498983	0.410406	up	yes
69205	u	chrB02	-	94371182	94371852	MSTRG.23367.1	1	671	MSTRG.23367	.	71.6543	6.38263	54.4803	5.4945	56.9881	5.18103	289.399	24.0746	301.311	24.901	244.317	22.2981	0.205867	-2.28021	0.0060876	0.218883	down	yes
69300	u	chrB02	-	95379462	95379735	MSTRG.23399.1	1	274	MSTRG.23399	.	1331.15	118.572	1154.56	116.441	1368.94	124.456	3504.83	291.56	3564.27	294.558	2625.81	239.65	0.277699	-1.84841	0.00385771	0.195233	down	yes
69351	u	chrB02	-	95941129	95941452	MSTRG.23418.1	1	324	MSTRG.23418	.	23.1027	2.05788	21.2806	2.14621	18.5736	1.6886	10.2004	0.848555	0	0	8.21608	0.749857	6.60946	2.72453	0.0457287	0.40209	up	yes
69356	i	chrB02	-	95989322	95989682	MSTRG.23420.1	1	361	MSTRG.23420	LOC107625842	7.13872	0.635883	5.91953	0.597002	6.79192	0.617482	20.3169	1.69012	25.2393	2.08582	20.6872	1.88806	0.484016	-1.04687	0.0198918	0.31342	down	yes
69854	i	chrB02	-	101395914	101398507	MSTRG.23586.1	1	2594	MSTRG.23586	LOC107626022	19.6095	1.74672	15.1517	1.52809	19.0039	1.72772	2.17309	0.180775	0	0	4.64148	0.423614	4.29715	2.10338	0.0133532	0.272489	up	yes
71295	u	chrB03	-	2707977	2708298	MSTRG.24101.1	1	322	MSTRG.24101	.	49.9845	4.45238	57.8944	5.83883	61.4286	5.58473	358.672	29.8373	334.646	27.6558	401.557	36.6489	0.391034	-1.35463	0.0335799	0.365565	down	yes
71494	u	chrB03	+	3817867	3818275	MSTRG.24186.1	1	409	MSTRG.24186	.	84.2958	7.50868	63.7775	6.43215	67.6333	6.14882	0.586797	0.048815	5.13447	0.424323	0.733496	0.066944	3.46151	1.7914	0.0342193	0.367332	up	yes
72277	u	chrB03	-	8419939	8420511	MSTRG.24531.1	1	573	MSTRG.24531	.	157.86	14.0615	144.632	14.5866	144.995	13.1821	12.0454	1.00203	20.514	1.69531	14.5899	1.33157	5.09188	2.3482	0.024025	0.331237	up	yes
72867	u	chrB03	+	13006489	13006876	MSTRG.24780.1	1	388	MSTRG.24780	.	34177.1	3044.34	28215.9	2845.66	32695.7	2972.5	57766.4	4805.48	65248.6	5392.27	45310.3	4135.33	0.34292	-1.54406	0.000233161	0.0981949	down	yes
72873	u	chrB03	-	13042663	13044886	MSTRG.24783.2	2	237	MSTRG.24783	.	41153.2	3665.74	34507.5	3480.18	38298.9	3481.92	54808	4559.37	61746.9	5102.88	44132.2	4027.81	0.467318	-1.09752	0.00352754	0.188676	down	yes
72938	u	chrB03	+	13482239	13483665	MSTRG.24807.1	1	1427	MSTRG.24807	.	47.9538	4.2715	39.4835	3.98203	50.7975	4.61821	89.1605	7.41709	97.7491	8.07818	72.1605	6.58587	0.407861	-1.29385	0.00332565	0.185974	down	yes
73602	u	chrB03	+	21086867	21087455	MSTRG.25005.1	2	365	MSTRG.25005	.	1.23288	0.109819	0	0	0	0	158.474	13.1831	160.411	13.2567	186.01	16.9765	0.102908	-3.28058	0.00443729	0.202303	down	yes
74475	u	chrB03	+	33303500	33304355	MSTRG.25274.1	1	856	MSTRG.25274	.	4.83762	0.430912	2.40771	0.242825	3.4778	0.316182	105.629	8.78703	108.114	8.93474	0	0	0.00225585	-8.79211	0.0482095	0.407323	down	yes
74518	u	chrB03	+	33630885	33631777	MSTRG.25285.1	2	474	MSTRG.25285	.	42.6287	3.79716	31.462	3.17304	50.0095	4.54657	735.528	61.1872	728.589	60.212	982.472	89.6673	0.129573	-2.94816	0.0380564	0.380386	down	yes
74519	x	chrB03	+	33688889	33690409	MSTRG.25286.1	2	465	MSTRG.25286	LOC107630245	1.09247	0.097312	2.25807	0.227733	1.29032	0.117309	44.3742	3.6914	55.9849	4.6267	46.4925	4.24323	0.212448	-2.23482	0.0122919	0.267925	down	yes
74618	u	chrB03	+	34839190	34845338	MSTRG.25320.1	3	1160	MSTRG.25320	.	21.9685	1.95685	13.7988	1.39165	14.6568	1.33251	10.6424	0.885321	25.1219	2.07613	3.906	0.356489	0.216983	-2.20434	0.0294767	0.353028	down	yes
74813	x	chrB03	-	37856737	37859890	MSTRG.25379.1	2	326	MSTRG.25379	LOC107632992	68086.8	6064.86	56187	5666.63	66714.2	6065.27	109172	9081.78	126083	10419.8	84102.2	7675.75	0.332149	-1.5901	0.000216521	0.0964677	down	yes
74904	u	chrB03	-	40069400	40069713	MSTRG.25400.1	1	314	MSTRG.25400	.	18.4427	1.64279	21.3599	2.15421	22.9299	2.08466	67.2643	5.59559	75.9904	6.28	44.0287	4.01836	0.244794	-2.03036	0.0392488	0.384438	down	yes
75016	j	chrB03	-	42583038	42587466	MSTRG.25430.14	6	2063	MSTRG.25430	LOC107630407	29.5532	2.63246	30.3953	3.06546	33.444	3.04053	19.9553	1.66004	6.27519	0.518594	19.6346	1.79199	6.35059	2.66689	0.0279473	0.348679	up	yes
75265	u	chrB03	+	48761527	48765760	MSTRG.25489.1	2	1316	MSTRG.25489	.	38.6128	3.43945	27.334	2.75672	33.6535	3.05958	55.6422	4.62876	65.8881	5.44512	39.4324	3.59887	0.329568	-1.60135	0.00181838	0.160015	down	yes
75427	i	chrB03	+	58975756	58976158	MSTRG.25528.1	1	403	MSTRG.25528	LOC107630527	20.0732	1.78803	18.5854	1.87439	22.8031	2.07313	0	0	0	0	0	0	2.88898	1.53056	0.00385243	0.195228	up	yes
75638	j	chrB03	+	74296692	74300816	MSTRG.25590.1	4	1471	MSTRG.25590	LOC107630576	14.6712	1.30685	9.68459	0.976721	11.4135	1.03765	20.9144	1.73982	22.6848	1.87471	12.8552	1.17325	0.41696	-1.26202	0.0205335	0.316174	down	yes
76100	u	chrB03	+	95573598	95574399	MSTRG.25738.1	1	802	MSTRG.25738	.	799.408	71.2076	616.942	62.2204	646.957	58.8176	113.768	9.46416	105.757	8.73999	86.6241	7.90592	5.26057	2.39522	0.0111954	0.262331	up	yes
76250	i	chrB03	+	101797543	101798574	MSTRG.25779.1	1	1032	MSTRG.25779	LOC107630774	15.8585	1.4126	15.0213	1.51494	15.0494	1.36821	0	0	0	0	0	0	2.53974	1.34468	0.0011711	0.141585	up	yes
76484	u	chrB03	+	107996756	107997006	MSTRG.25851.1	1	251	MSTRG.25851	.	16.4175	1.4624	15.446	1.55777	13.9622	1.26936	36.0294	2.99722	43.7251	3.61353	33.5996	3.06653	0.475607	-1.07216	0.0498656	0.410338	down	yes
76527	u	chrB03	+	108868981	108870583	MSTRG.25863.1	2	649	MSTRG.25863	.	21.8552	1.94676	15.6364	1.57698	20.1988	1.83635	98.0031	8.15269	101.844	8.41662	77.3112	7.05596	0.204778	-2.28787	0.000935847	0.13473	down	yes
77567	u	chrB03	-	122173218	122173947	MSTRG.26216.1	1	730	MSTRG.26216	.	0.817808	0.072847	0.531507	0.053604	0	0	7.92055	0.658895	12.2822	1.01502	6.17945	0.56398	0.362075	-1.46564	0.0137698	0.274712	down	yes
77835	x	chrB03	+	124515132	124516805	MSTRG.26329.1	1	1674	MSTRG.26329	LOC107631416	11.8593	1.05637	10.2473	1.03347	12.2885	1.1172	0	0	0	0	0	0	2.02716	1.01946	0.00091506	0.13473	up	yes
77990	u	chrB03	-	125723533	125724707	MSTRG.26396.1	2	631	MSTRG.26396	.	19.0063	1.693	11.4659	1.15637	22.8748	2.07965	42.6149	3.54505	46.1268	3.81201	30.0238	2.74018	0.280382	-1.83453	0.03941	0.385109	down	yes
78030	x	chrB03	-	126117770	126118154	MSTRG.26414.1	1	385	MSTRG.26414	LOC107631512	0	0	12.6494	1.27572	8.31169	0.755651	13.2156	1.09938	0	0	24.7351	2.25749	15.8392	3.98543	0.0339639	0.366289	up	yes
78739	u	chrB03	-	130414964	130416954	MSTRG.26716.1	2	1066	MSTRG.26716	.	31.8471	2.83679	27.9174	2.81556	27.1987	2.47275	131.434	10.9338	148.237	12.2506	108.257	9.88029	0.213072	-2.23059	0.00424462	0.201146	down	yes
79822	u	chrB04	-	2054914	2055279	MSTRG.27114.1	2	314	MSTRG.27114	.	51.4827	4.58584	55.1877	5.56585	68.2516	6.20504	0	0	0	0	0	0	6.77847	2.76096	0.0106388	0.258642	up	yes
79823	u	chrB04	-	2054961	2055321	MSTRG.27114.2	1	361	MSTRG.27114	.	28538.6	2542.08	23896.8	2410.06	25374.1	2306.86	56294.8	4683.05	59333.8	4903.46	43840.5	4001.19	0.34791	-1.52322	0.00771268	0.232572	down	yes
80068	u	chrB04	+	3772905	3773239	MSTRG.27222.1	1	335	MSTRG.27222	.	10.1134	0.900857	8.05075	0.811942	9.40298	0.854865	29.1284	2.42313	40.3642	3.33577	32.0896	2.92871	0.382027	-1.38825	0.0437524	0.398537	down	yes
80355	j	chrB04	-	5221003	5227609	MSTRG.27343.3	5	3005	MSTRG.27343	LOC107638586	132.126	11.7692	145.186	14.6425	145.652	13.2419	325.597	27.0858	214.772	17.7492	437.001	39.8837	2.88818	1.53016	0.0106783	0.258915	up	yes
80430	x	chrB04	-	5584475	5585948	MSTRG.27370.1	2	239	MSTRG.27370	LOC107638612	10.3222	0.919451	9.70711	0.978992	13.1759	1.19788	21.7573	1.80995	0	0	51.8619	4.73328	27.6608	4.78977	0.0357229	0.373278	up	yes
80646	u	chrB04	-	7347474	7351119	MSTRG.27447.1	2	548	MSTRG.27447	.	2.73723	0.243819	4.66563	0.470543	3.82356	0.347616	29.9799	2.49397	30.4089	2.51305	18.801	1.71591	0.278171	-1.84596	0.0400425	0.387839	down	yes
81240	u	chrB04	-	13395218	13396016	MSTRG.27654.1	1	799	MSTRG.27654	.	4.28974	0.38211	3.04005	0.306598	3.33292	0.303009	12.9324	1.07582	17.5194	1.44784	11.0138	1.00519	0.397745	-1.33008	0.00637576	0.22221	down	yes
81604	u	chrB04	-	19182427	19186653	MSTRG.27764.1	4	3986	MSTRG.27764	.	11.9649	1.06577	8.44553	0.851757	11.9371	1.08525	41.6944	3.46848	50.6071	4.18227	39.3384	3.59029	0.299001	-1.74178	0.00608807	0.218883	down	yes
81870	u	chrB04	-	24999969	25001874	MSTRG.27845.1	2	737	MSTRG.27845	.	5.97653	0.532362	5.73306	0.578196	4.54828	0.413503	11.7106	0.974184	18.9877	1.56918	7.93131	0.723866	0.342995	-1.54374	0.0424104	0.394791	down	yes
82374	u	chrB04	-	41309847	41310076	MSTRG.27991.1	1	230	MSTRG.27991	.	0	0	0	0	0	0	15.3074	1.27339	20.9478	1.73117	0	0	0.068583	-3.86601	0.0260789	0.341827	down	yes
82557	j	chrB04	+	58758137	58758767	MSTRG.28032.1	2	427	MSTRG.28032	LOC107639323	9.98846	0.889725	4.36374	0.440096	15.192	1.38117	18.8805	1.57063	26.9644	2.22839	11.8814	1.08438	0.213242	-2.22943	0.0486232	0.408034	down	yes
82566	j	chrB04	+	59745378	59748210	MSTRG.28035.1	2	2715	MSTRG.28035	LOC107637799	3.62791	0.323158	4.7144	0.475461	5.4	0.490937	4.05607	0.337416	2.26063	0.186823	10.4968	0.958008	2.8976	1.53486	0.0309116	0.357245	up	yes
82862	u	chrB04	+	78860504	78861284	MSTRG.28099.1	1	781	MSTRG.28099	.	2.11268	0.188187	3.07298	0.30992	3.8105	0.346428	25.9449	2.15831	27.3086	2.25683	26.3707	2.40677	0.448964	-1.15533	0.0212812	0.319838	down	yes
82863	u	chrB04	+	78861703	78862324	MSTRG.28100.1	1	622	MSTRG.28100	.	0.482315	0.042962	1.44694	0.145929	0	0	8.8746	0.738261	0	0	14.4035	1.31457	4.0629	2.02251	0.0248343	0.336353	up	yes
83215	u	chrB04	+	94436159	94436425	MSTRG.28180.1	1	267	MSTRG.28180	.	1.15449	0.102837	1.78464	0.179987	2.18895	0.199007	23.8758	1.98618	35.2395	2.91226	13.4555	1.22805	0.127678	-2.96942	0.00814562	0.236567	down	yes
83591	u	chrB04	-	103693983	103694996	MSTRG.28269.1	2	337	MSTRG.28269	.	14.4085	1.28344	12.3166	1.24216	11.8389	1.07632	0	0	0	0	0.689617	0.062939	2.48735	1.31461	0.00678791	0.225304	up	yes
83593	u	chrB04	+	103693983	103695007	MSTRG.28270.1	2	668	MSTRG.28270	.	10469.2	932.548	8798.29	887.334	10003.5	909.463	566.577	47.1324	520.2	42.9904	427.527	39.0191	16.3638	4.03243	0.000865394	0.133487	up	yes
83595	u	chrB04	-	103693987	103694996	MSTRG.28269.4	2	635	MSTRG.28269	.	8949.69	797.196	7767.77	783.403	8015.39	728.713	576.869	47.9886	434.325	35.8935	353.422	32.2557	15.8601	3.98733	0.0132117	0.270968	up	yes
83597	u	chrB04	-	103695624	103696136	MSTRG.28268.1	1	513	MSTRG.28268	.	215965	19237.1	183180	18474.3	202728	18430.8	4083.26	339.678	3600.43	297.546	3363.67	306.992	61.5358	5.94335	0.000213828	0.0956951	up	yes
84275	u	chrB04	-	114596041	114596995	MSTRG.28453.1	2	475	MSTRG.28453	.	8.03753	0.715945	6.61165	0.666805	7.30826	0.664425	30.5505	2.54144	34.9421	2.88768	23.5537	2.14967	0.306505	-1.70602	0.000772387	0.126783	down	yes
84523	j	chrB04	+	117544083	117545013	MSTRG.28545.2	2	408	MSTRG.28545	LOC107638046	0	0	0	0	0	0	43.9677	3.65759	33.7548	2.78956	33.8079	3.08554	0.277526	-1.8493	0.0157895	0.288825	down	yes
84720	i	chrB04	+	119240779	119241616	MSTRG.28615.1	1	838	MSTRG.28615	LOC107635032	5.55012	0.494379	5.0537	0.509681	5.15215	0.468403	8.32935	0.692903	15.293	1.26384	0	0	0.180946	-2.46637	0.0292276	0.352768	down	yes
84810	u	chrB04	+	120493644	120493866	MSTRG.28634.1	1	223	MSTRG.28634	.	45.4372	4.04734	36.2306	3.65396	35.8375	3.25814	89.6603	7.45867	99.2235	8.20002	75.5202	6.8925	0.394392	-1.3423	0.0264822	0.343766	down	yes
85101	u	chrB04	+	123393308	123393766	MSTRG.28727.1	1	459	MSTRG.28727	.	0	0	0	0	0	0	27.5401	2.29101	29.0216	2.3984	25.974	2.37057	0.29373	-1.76744	9.24655e-05	0.0833857	down	yes
86241	u	chrB04	+	131852712	131854205	MSTRG.29061.1	2	466	MSTRG.29061	.	1.0217	0.091008	1.47639	0.148899	1.29566	0.117794	6.64778	0.553016	12.6356	1.04423	3.28919	0.300195	0.288099	-1.79536	0.0219837	0.322996	down	yes
86272	u	chrB04	+	131995964	131999211	MSTRG.29073.1	2	786	MSTRG.29073	.	4.07125	0.362648	1.33588	0.134727	0.529262	0.048117	82.6332	6.87409	147.164	12.1619	94.3789	8.61368	0.058806	-4.08789	0.0214553	0.320621	down	yes
86315	u	chrB04	-	132225021	132226636	MSTRG.29089.1	1	1616	MSTRG.29089	.	1.39233	0.124022	2.06374	0.208134	1.76485	0.16045	9.25309	0.769747	3.89356	0.321772	18.8292	1.71848	2.9028	1.53744	0.0284013	0.350177	up	yes
86968	u	chrB05	-	3503334	3503766	MSTRG.29333.1	1	433	MSTRG.29333	.	199.589	17.7784	198.48	20.0173	237.018	21.5483	358.192	29.7973	466.87	38.583	272.036	24.8279	0.284978	-1.81108	0.0378282	0.380065	down	yes
87480	u	chrB05	+	8268796	8270059	MSTRG.29523.1	1	1264	MSTRG.29523	.	6.3837	0.56863	10.0135	1.00989	5.03877	0.458095	100.293	8.34316	98.6305	8.15102	73.0957	6.67122	0.169879	-2.55742	0.0417638	0.393025	down	yes
87876	u	chrB05	+	12389402	12389991	MSTRG.29676.1	1	590	MSTRG.29676	.	1.59338	0.141931	0.776659	0.078328	0.823249	0.074845	20.8635	1.73559	25.3594	2.09575	19.5148	1.78105	0.299793	-1.73796	0.00275238	0.17699	down	yes
87975	u	chrB05	-	13403048	13406546	MSTRG.29713.1	2	1604	MSTRG.29713	.	29.3355	2.61307	18.2922	1.84483	19.0318	1.73026	4.92875	0.410013	0	0	14.6166	1.33401	10.3398	3.37013	0.0410505	0.390509	up	yes
87976	u	chrB05	-	13403222	13406543	MSTRG.29713.2	2	1442	MSTRG.29713	.	0.053697	0.004783	0.069517	0.007011	6.94125	0.631058	16.6736	1.38704	22.5499	1.86357	0	0	0.0600999	-4.05649	0.0469095	0.40469	down	yes
89594	u	chrB05	+	47613451	47614085	MSTRG.30228.1	1	635	MSTRG.30228	.	135.91	12.1062	129.949	13.1058	144.788	13.1633	8.75179	0.728045	15.9615	1.31909	7.67895	0.700834	4.04001	2.01436	0.0210199	0.318206	up	yes
90028	u	chrB05	+	82009013	82009417	MSTRG.30327.1	1	405	MSTRG.30327	.	20.321	1.8101	9.81481	0.989854	16.363	1.48763	136.548	11.3592	140.025	11.5719	114.234	10.4258	0.125042	-2.99952	0.0127217	0.270513	down	yes
90061	u	chrB05	-	86972426	86972645	MSTRG.30338.1	1	220	MSTRG.30338	.	49.6773	4.42502	36.2909	3.66005	38.7023	3.51859	66.5068	5.53257	77.8364	6.43255	51.9182	4.73841	0.407673	-1.29452	0.0286625	0.351199	down	yes
90204	u	chrB05	-	95329238	95329503	MSTRG.30365.1	1	266	MSTRG.30365	.	0	0	2.25564	0.227488	0	0	1.8797	0.156369	0	0	9.83145	0.897287	3.69957	1.88736	0.013161	0.270809	up	yes
90544	u	chrB05	-	112579286	112579495	MSTRG.30440.1	1	210	MSTRG.30440	.	2.85571	0.254373	0	0	4.33904	0.394481	5.12078	0.425988	8.53808	0.705604	0	0	0.235543	-2.08594	0.010803	0.260072	down	yes
90638	u	chrB05	+	115168472	115169976	MSTRG.30464.1	1	1505	MSTRG.30464	.	35.994	3.20618	33.598	3.38846	33.2339	3.02143	3.83389	0.318934	3.00598	0.24842	3.4299	0.313036	3.79597	1.92447	0.00101865	0.137199	up	yes
90956	u	chrB05	-	121898884	121899308	MSTRG.30579.1	1	425	MSTRG.30579	.	29.2873	2.60878	35.7302	3.6035	31.8403	2.89474	60.8717	5.0638	38.0741	3.14652	113.205	10.3319	5.80067	2.53622	0.0051414	0.20969	up	yes
91038	u	chrB05	+	123499108	123499773	MSTRG.30613.1	1	666	MSTRG.30613	.	13.5248	1.20472	7.36937	0.743223	8.2027	0.745742	14.7147	1.22409	26.4017	2.18188	9.0991	0.830447	0.229398	-2.12407	0.0191812	0.310433	down	yes
91042	u	chrB05	+	123517536	123518052	MSTRG.30618.1	1	517	MSTRG.30618	.	35.5338	3.16519	33.0019	3.32835	42.4159	3.8562	64.2631	5.34592	72.8917	6.02391	40.2186	3.67062	0.317252	-1.6563	0.0306742	0.356337	down	yes
91544	j	chrB05	+	130884332	130885556	MSTRG.30770.4	3	1025	MSTRG.30770	LOC107642084	0	0	0	0	0	0	10.5085	0.874181	19.8938	1.64406	11.2011	1.02229	0.271363	-1.8817	0.0330058	0.364056	down	yes
92168	u	chrB05	-	138513088	138514730	MSTRG.30957.1	3	528	MSTRG.30957	.	18.5236	1.65	16.3519	1.64914	16.5656	1.50605	32.4483	2.69931	38.3163	3.16653	22.7443	2.0758	0.393329	-1.34619	0.0168654	0.297091	down	yes
92282	x	chrB05	+	139754874	139755124	MSTRG.31004.1	1	251	MSTRG.31004	LOC107644477	1.18725	0.105755	3.55777	0.358812	0	0	7.71713	0.641973	0	0	24.6773	2.25222	9.13637	3.19162	0.00475594	0.205562	up	yes
92819	j	chrB05	+	144447039	144448607	MSTRG.31185.2	2	1019	MSTRG.31185	LOC107644691	15.2414	1.35763	11.9453	1.20473	12.2234	1.11128	0	0	0	0	0	0	2.17597	1.12166	0.0126336	0.26977	up	yes
92824	u	chrB05	+	144525552	144525858	MSTRG.31187.1	1	307	MSTRG.31187	.	72.215	6.43257	49.1596	4.9579	49.8925	4.53594	1227.71	102.131	1336.11	110.418	1085.17	99.0398	0.0437019	-4.51616	0.0038334	0.194991	down	yes
92934	u	chrB05	-	145553194	145553428	MSTRG.31231.1	1	235	MSTRG.31231	.	112.532	10.0238	87.1574	8.79009	108.409	9.85587	150.881	12.5515	170.272	14.0716	127.311	11.6193	0.484111	-1.04659	0.00300158	0.18281	down	yes
93681	u	chrB06	+	194496	194708	MSTRG.31514.1	1	213	MSTRG.31514	.	21.9953	1.95924	25.3153	2.55312	26.3249	2.39331	117.636	9.78588	129.264	10.6826	79.7108	7.27496	0.179128	-2.48094	0.0228061	0.326489	down	yes
93695	x	chrB06	-	318360	318623	MSTRG.31525.1	1	264	MSTRG.31525	LOC107645180	20.9621	1.86721	28.1439	2.8384	28.8485	2.62274	0.568182	0.047266	0	0	0.568182	0.051856	4.37896	2.13059	0.0290509	0.352468	up	yes
94355	u	chrB06	-	5065467	5065834	MSTRG.31812.1	1	368	MSTRG.31812	.	0	0	0	0	0	0	18.9284	1.57462	19.7323	1.63072	8.90761	0.81297	0.200693	-2.31694	0.0121283	0.267104	down	yes
94676	u	chrB06	+	7637642	7638036	MSTRG.31918.1	1	395	MSTRG.31918	.	17.0405	1.51789	13.6557	1.37722	14.7823	1.34392	124.408	10.3492	122.233	10.1016	88.3241	8.06107	0.14742	-2.762	0.00272437	0.176779	down	yes
95808	u	chrB06	-	18706367	18706735	MSTRG.32340.1	1	369	MSTRG.32340	.	83.8482	7.46881	67.4228	6.79979	83.2669	7.57015	176.13	14.6519	182.469	15.0796	157.902	14.4113	0.446776	-1.16238	0.00488449	0.207445	down	yes
95834	u	chrB06	-	19003507	19004619	MSTRG.32351.1	1	1113	MSTRG.32351	.	38.5382	3.4328	30.7745	3.1037	35.2453	3.2043	68.8284	5.7257	81.0988	6.70216	56.8562	5.1891	0.377751	-1.40449	0.00113711	0.140699	down	yes
95931	u	chrB06	+	20314186	20314777	MSTRG.32387.1	1	592	MSTRG.32387	.	1.01351	0.090279	0	0	0.476351	0.043307	30.7145	2.55508	27.7196	2.2908	25.4747	2.32499	0.294623	-1.76306	0.00425728	0.201294	down	yes
96104	u	chrB06	+	22796986	22797401	MSTRG.32457.1	1	416	MSTRG.32457	.	305.874	27.2458	259.401	26.1614	306.575	27.8721	1498.05	124.62	1379.91	114.038	1309.73	119.535	0.245141	-2.02832	0.00199479	0.164606	down	yes
96105	u	chrB06	+	22798238	22798658	MSTRG.32458.1	1	421	MSTRG.32458	.	406.705	36.2274	334.894	33.7751	394.19	35.8375	2015.38	167.656	2076.26	171.586	1732.33	158.104	0.173825	-2.5243	7.52097e-05	0.0805282	down	yes
96320	u	chrB06	+	27187706	27189177	MSTRG.32529.1	2	567	MSTRG.32529	.	60.0705	5.3508	53.3439	5.3799	52.7328	4.79416	146.654	12.1999	182.481	15.0806	139.357	12.7187	0.325983	-1.61713	0.0225402	0.325356	down	yes
96541	u	chrB06	-	37956775	37958201	MSTRG.32583.2	2	697	MSTRG.32583	.	440.864	39.2701	898.493	90.6157	681.178	61.9288	0	0	0	0	0	0	109.51	6.77492	0.0191852	0.310433	up	yes
96961	u	chrB06	-	62040738	62041112	MSTRG.32716.1	1	375	MSTRG.32716	.	20.9204	1.86349	19.0611	1.92237	22.3947	2.036	12.8859	1.07195	12.4827	1.03159	16.8622	1.53896	2.11049	1.07758	0.0282909	0.349737	up	yes
96962	u	chrB06	-	62046129	62046557	MSTRG.32717.1	1	429	MSTRG.32717	.	13.9245	1.24032	15.4399	1.55716	13.58	1.23461	8.04554	0.669293	0	0	10.8541	0.990616	7.14328	2.83659	0.00766079	0.23251	up	yes
97379	u	chrB06	+	91392079	91392507	MSTRG.32836.1	1	429	MSTRG.32836	.	1.19813	0.106724	0.4662	0.047018	1.11267	0.101157	24.0517	2.00081	31.8756	2.63426	26.702	2.43701	0.278203	-1.84579	0.0150302	0.284201	down	yes
97552	j	chrB06	-	97155265	97158618	MSTRG.32881.9	6	1323	MSTRG.32881	LOC107604696	0	0	0	0	1.23954	0.112691	17.2919	1.43848	25.0395	2.06931	3.34815	0.305575	0.0804798	-3.63523	0.0120115	0.266759	down	yes
98160	j	chrB06	+	112095425	112097049	MSTRG.33073.1	2	669	MSTRG.33073	LOC107604868	2.32968	0.207517	1.56701	0.158038	6.93926	0.630877	5.51042	0.458401	19.3465	1.59883	2.01082	0.183521	0.140029	-2.8362	0.0357162	0.373278	down	yes
99488	x	chrB06	-	130565151	130570292	MSTRG.33510.1	4	829	MSTRG.33510	LOC107605380	0.728778	0.064916	6.43863	0.649355	2.92441	0.26587	3.81508	0.317369	2.32991	0.192548	22.3046	2.03567	7.43204	2.89376	0.0363351	0.375599	up	yes
99709	u	chrB06	+	132182458	132183318	MSTRG.33595.1	1	861	MSTRG.33595	.	15.379	1.36989	15.2448	1.53749	12.8656	1.16967	4.60395	0.382994	5.30117	0.438099	10.2684	0.937165	3.05912	1.61312	0.0353212	0.371661	up	yes
100589	x	chrB07	-	1309818	1310238	MSTRG.33968.1	1	421	MSTRG.33968	LOC107606431	4.98812	0.444319	8.35154	0.842279	6.14252	0.558442	22.1829	1.84535	10.114	0.835842	33.9786	3.10113	3.61059	1.85224	0.00199266	0.164606	up	yes
100637	x	chrB07	-	1537735	1538097	MSTRG.33989.1	1	363	MSTRG.33989	LOC107607989	10.3361	0.92069	9.77961	0.986304	5.76033	0.523696	5.3416	0.444357	0	0	9.99174	0.911915	5.37498	2.42626	0.0187319	0.307761	up	yes
101126	u	chrB07	+	4374032	4375068	MSTRG.34162.1	1	1037	MSTRG.34162	.	8.14368	0.725401	4.54773	0.458653	5.07425	0.461322	19.0935	1.58835	21.6191	1.78664	14.6953	1.34119	0.384296	-1.37971	0.0197986	0.313138	down	yes
102448	j	chrB07	-	20664523	20666455	MSTRG.34608.1	2	1776	MSTRG.34608	LOC107608350	5.46138	0.486474	0.218957	0.022082	6.61972	0.601826	239.145	19.894	222.029	18.3489	251.108	22.9179	0.0679563	-3.87925	0.0296788	0.353337	down	yes
102495	u	chrB07	+	21826127	21826409	MSTRG.34619.1	1	283	MSTRG.34619	.	17.9307	1.59718	11.6393	1.17386	17.3286	1.57541	18.5511	1.54323	27.9012	2.3058	14.8433	1.35471	0.387868	-1.36636	0.0123816	0.268585	down	yes
102645	u	chrB07	-	24310256	24310958	MSTRG.34662.1	1	703	MSTRG.34662	.	26.2013	2.33389	30.9697	3.12339	32.4716	2.95213	28.34	2.35755	18.66	1.5421	43.2186	3.94443	4.83944	2.27484	0.00657069	0.223804	up	yes
102653	j	chrB07	-	24428792	24441576	MSTRG.34666.2	7	1498	MSTRG.34666	LOC107609068	24.4931	2.18173	0	0	36.7934	3.34504	16.035	1.33392	51.6047	4.26471	0	0	0.0111	-6.4933	0.0334118	0.365241	down	yes
102808	j	chrB07	+	27962557	27966609	MSTRG.34713.1	2	3925	MSTRG.34713	LOC107609699	16.6536	1.48342	19.6825	1.98504	17.9087	1.62816	14.8921	1.23884	13.8065	1.141	20.9272	1.90996	2.43295	1.28271	0.0160414	0.291026	up	yes
102955	j	chrB07	-	30259721	30265525	MSTRG.34755.13	6	1745	MSTRG.34755	LOC107608784	19.2917	1.71841	20.8843	2.10625	19.0887	1.73543	8.60376	0.715731	1.09013	0.090091	8.28143	0.75582	5.6368	2.49488	0.0148853	0.283296	up	yes
103151	u	chrB07	-	35823337	35825384	MSTRG.34807.4	5	1192	MSTRG.34807	.	0.079916	0.007119	0.584426	0.058941	0.740694	0.06734	13.6615	1.13647	48.3477	3.99554	5.54176	0.505779	0.0370773	-4.75332	0.0201064	0.314471	down	yes
103199	u	chrB07	+	36848790	36852176	MSTRG.34816.1	2	406	MSTRG.34816	.	312.495	27.8356	246.913	24.902	284.771	25.8897	417.014	34.6906	536.423	44.331	365.431	33.3517	0.378437	-1.40187	0.0121804	0.267363	down	yes
103458	u	chrB07	-	44637171	44638312	MSTRG.34869.1	1	1142	MSTRG.34869	.	15.9564	1.42132	13.7267	1.38438	16.8782	1.53447	9.20461	0.765714	0.511033	0.042233	10.0845	0.920381	5.36679	2.42406	0.0408984	0.390291	up	yes
103537	u	chrB07	+	47939027	47939521	MSTRG.34884.1	1	495	MSTRG.34884	.	44253.8	3941.92	38297.1	3862.38	43174.8	3925.2	999.038	83.1081	1583.81	130.889	792.373	72.3175	12.5202	3.64618	0.00561328	0.215546	up	yes
103538	u	chrB07	-	47939030	47941965	MSTRG.34885.1	2	397	MSTRG.34885	.	1409.85	125.583	1509.69	152.257	1441.49	131.052	39.3858	3.27643	53.3943	4.41261	35.2719	3.21916	21.0067	4.39278	0.0047046	0.204763	up	yes
103539	u	chrB07	+	47941498	47947118	MSTRG.34886.1	2	771	MSTRG.34886	.	42.731	3.80628	42.9639	4.33304	39.1403	3.55841	3.47317	0.288926	4.97225	0.410916	9.24938	0.844162	6.39196	2.67626	0.0126924	0.270208	up	yes
103545	u	chrB07	+	47948782	47949078	MSTRG.34888.1	1	297	MSTRG.34888	.	203.944	18.1664	216.898	21.8748	263.429	23.9494	14.1144	1.17415	17.65	1.45863	15.9115	1.4522	10.0635	3.33106	0.00992258	0.253587	up	yes
103600	u	chrB07	+	49356487	49357436	MSTRG.34901.1	2	325	MSTRG.34901	.	1910.22	170.153	1922.04	193.844	1722.94	156.64	159.935	13.3047	182.164	15.0544	168.752	15.4015	13.5911	3.76459	0.00379221	0.194083	up	yes
103601	o	chrB07	-	49377137	49381329	MSTRG.34906.1	2	1952	MSTRG.34906	LOC107606500	5302.85	472.353	4538.86	457.758	5255.76	477.824	129.763	10.7948	232.736	19.2338	108.717	9.92227	9.50948	3.24937	0.0141396	0.278165	up	yes
103611	i	chrB07	+	49380974	49381312	MSTRG.34908.1	1	339	MSTRG.34908	LOC107606500	1638.74	145.971	1806	182.141	1913.32	173.948	82.3041	6.84672	110.672	9.14613	77.0424	7.03142	13.9247	3.79957	0.00909552	0.24619	up	yes
103612	o	chrB07	-	49381512	49384129	MSTRG.34909.1	2	881	MSTRG.34909	LOC107606500	9799.71	872.913	8870.35	894.602	9922.64	902.109	657.874	54.7273	642.495	53.0971	576.441	52.61	16.1897	4.01701	3.34659e-05	0.0734844	up	yes
103614	i	chrB07	-	49395729	49395971	MSTRG.34903.1	1	243	MSTRG.34903	LOC107606501	87.8803	7.82796	90.145	9.0914	112.48	10.2261	1.51866	0.126334	2.03292	0.168005	0.987654	0.09014	7.97579	2.99563	0.00750409	0.231216	up	yes
103615	i	chrB07	+	49396161	49396362	MSTRG.34904.1	1	202	MSTRG.34904	LOC107606501	0	0	0	0	0	0	58.8168	4.89286	64.1832	5.30422	56.0974	5.11983	0.154658	-2.69285	0.000181468	0.0928742	down	yes
103620	u	chrB07	-	49419591	49422756	MSTRG.34915.1	2	355	MSTRG.34915	.	89.5293	7.97485	71.8001	7.24126	89.4807	8.13507	2.34588	0.19515	0.844723	0.06981	4.19562	0.382921	11.3024	3.49856	0.00240204	0.172052	up	yes
103622	u	chrB07	-	49419999	49426291	MSTRG.34913.2	3	1259	MSTRG.34913	.	105.033	9.35585	95.6046	9.64201	88.1189	8.01126	1.03264	0.085903	0.184974	0.015287	1.5773	0.143955	12.6764	3.66407	0.00117117	0.141585	up	yes
103623	u	chrB07	-	49420003	49421582	MSTRG.34913.3	2	1451	MSTRG.34913	.	73.3909	6.53732	72.8103	7.34314	92.0307	8.3669	5.69191	0.473499	7.58832	0.627113	4.85546	0.443143	4.40883	2.1404	0.0158905	0.289868	up	yes
103633	u	chrB07	+	49435163	49435922	MSTRG.34919.1	1	760	MSTRG.34919	.	458.895	40.8762	392.298	39.5644	445.64	40.515	9.50965	0.791089	14.8537	1.22754	8.09254	0.738582	12.795	3.67751	0.000613984	0.116494	up	yes
103634	u	chrB07	+	49436317	49437732	MSTRG.34920.1	1	1416	MSTRG.34920	.	335.839	29.915	313.184	31.5856	335.678	30.5179	88.4288	7.35622	0	0	75.5063	6.89123	522.952	9.03054	0.0473619	0.405866	up	yes
103637	x	chrB07	+	49445759	49451726	MSTRG.34922.2	3	906	MSTRG.34922	LOC107607216	3627.83	323.15	3700.4	373.197	4383.66	398.537	256.592	21.3454	288.526	23.8443	199.669	18.2232	10.3418	3.37041	0.00607186	0.218883	up	yes
103640	x	chrB07	+	49454220	49459588	MSTRG.34924.1	2	409	MSTRG.34924	LOC107606499	23.798	2.11982	20.2868	2.04599	21.4385	1.94906	1.91631	0.159414	1.48961	0.123104	1.17478	0.107218	2.60183	1.37953	0.00203223	0.16516	up	yes
103998	o	chrB07	+	70631922	70636448	MSTRG.35026.1	3	1003	MSTRG.35026	LOC107608881	678.402	60.4289	413.946	41.7477	663.351	60.308	6.02048	0.500833	6.97977	0.576822	2.3704	0.21634	16.2081	4.01864	0.00632029	0.221779	up	yes
103999	o	chrB07	+	70631922	70636448	MSTRG.35026.2	2	1364	MSTRG.35026	LOC107608881	629.404	56.0643	1133.39	114.306	1088.23	98.9352	2.54716	0.211894	2.59285	0.214278	3.14523	0.287056	122.073	6.9316	0.0135762	0.273569	up	yes
104007	u	chrB07	-	70639834	70641179	MSTRG.35019.1	1	1346	MSTRG.35019	.	4.26293	0.379721	4.09558	0.413052	2.6241	0.238568	24.3348	2.02437	23.9964	1.98311	21.0575	1.92186	0.457897	-1.12691	0.0256229	0.339778	down	yes
104008	u	chrB07	-	70641506	70641858	MSTRG.35020.1	1	353	MSTRG.35020	.	3.36686	0.299904	4.39707	0.443458	4.43768	0.403448	20.3627	1.69393	27.0841	2.23828	17.2644	1.57567	0.328929	-1.60415	0.0219442	0.322801	down	yes
104011	u	chrB07	-	70660516	70660903	MSTRG.35021.1	1	388	MSTRG.35021	.	1043.05	92.91	989.519	99.796	1111.64	101.064	110.418	9.18547	130.308	10.7689	81.3114	7.42105	5.13759	2.36109	0.00602318	0.218666	up	yes
104013	x	chrB07	-	70666803	70669558	MSTRG.35028.1	2	999	MSTRG.35028	LOC107608882	7244.35	645.293	6534.09	658.982	7067.56	642.542	632.61	52.6256	613.49	50.7	529.477	48.3238	11.6532	3.54266	0.00017073	0.0911167	up	yes
104031	u	chrB07	-	70701758	70702297	MSTRG.35032.1	1	540	MSTRG.35032	.	1.41138	0.125719	0.853704	0.086099	0.509259	0.046299	16.9649	1.41128	17.086	1.41202	11.7261	1.07021	0.342968	-1.54385	0.00660041	0.224197	down	yes
104032	u	chrB07	-	70705539	70706125	MSTRG.35033.1	1	587	MSTRG.35033	.	708.709	63.1285	583.014	58.7988	704.052	64.0083	28.1156	2.33888	31.743	2.6233	23.7207	2.16492	13.2522	3.72815	2.59654e-05	0.0664448	up	yes
104033	u	chrB07	-	70719747	70720545	MSTRG.35034.1	1	799	MSTRG.35034	.	7.31712	0.651774	5.26403	0.530894	5.54631	0.504238	89.2002	7.42039	67.5105	5.57919	60.977	5.56519	0.207354	-2.26983	0.028226	0.349419	down	yes
104035	u	chrB07	-	70750907	70751229	MSTRG.35040.1	1	323	MSTRG.35040	.	172.641	15.378	158.544	15.9897	207.379	18.8537	14.0925	1.17233	20.8952	1.72682	6.96793	0.635942	2.81383	1.49254	0.0479809	0.407093	up	yes
104036	u	chrB07	-	70751767	70752897	MSTRG.35041.1	1	1131	MSTRG.35041	.	11.0393	0.983328	11.2989	1.13953	10.2603	0.932806	93.5597	7.78305	82.049	6.78068	62.4524	5.69984	0.205879	-2.28013	0.0206615	0.316552	down	yes
104038	u	chrB07	-	70756052	70756345	MSTRG.35043.1	1	294	MSTRG.35043	.	2.23469	0.199056	1.27551	0.128639	2.34467	0.213164	16.1088	1.34006	19.4875	1.61049	0	0	0.0839278	-3.57471	0.0305684	0.356098	down	yes
104044	u	chrB07	-	70763363	70764231	MSTRG.35046.1	1	869	MSTRG.35046	.	9.94937	0.886243	5.51306	0.556009	6.48649	0.589715	78.8679	6.56087	71.3269	5.89459	57.2818	5.22793	0.175207	-2.51287	0.0120993	0.266933	down	yes
104439	u	chrB07	-	97189541	97189780	MSTRG.35157.1	1	240	MSTRG.35157	.	1.875	0.167016	0	0	2.8125	0.255696	11.1729	0.929453	21.9751	1.81607	0	0	0.0655926	-3.93032	0.00330882	0.185651	down	yes
104956	x	chrB07	+	108889368	108889755	MSTRG.35322.1	1	388	MSTRG.35322	LOC107610177	23.8144	2.12128	25.0928	2.53068	20.6366	1.87616	0	0	0	0	0	0	3.63682	1.86268	0.0151259	0.284932	up	yes
104991	j	chrB07	+	109820625	109825733	MSTRG.35326.1	11	1012	MSTRG.35326	LOC107610186	26.99	2.40414	20.7955	2.09729	24.9452	2.26787	8.20395	0.682471	8.26052	0.682665	11.4944	1.04906	2.53936	1.34447	0.03394	0.366288	up	yes
105541	u	chrB07	+	117430816	117431131	MSTRG.35500.1	1	316	MSTRG.35500	.	5.82911	0.51923	5.6962	0.574479	5.11076	0.464641	12.3497	1.02735	17.2089	1.42217	9.44937	0.862415	0.445123	-1.16772	0.0328237	0.363372	down	yes
105741	j	chrB07	+	119584766	119587727	MSTRG.35581.1	4	1154	MSTRG.35581	LOC107606097	13.0866	1.16569	5.31497	0.536031	8.1466	0.740642	24.9471	2.0753	35.6032	2.94232	14.1023	1.28708	0.154704	-2.69242	0.00579663	0.217728	down	yes
106158	u	chrB07	-	123417892	123418210	MSTRG.35743.1	1	319	MSTRG.35743	.	3077.06	274.09	2750.43	277.389	2971.2	270.124	13044.4	1085.14	13053	1078.73	10760.2	982.055	0.219196	-2.18971	0.000730409	0.125249	down	yes
106360	u	chrB07	-	125150473	125150818	MSTRG.35828.1	1	346	MSTRG.35828	.	91.1022	8.11496	79.7378	8.0418	86.4825	7.86248	42.3742	3.52502	43.7238	3.61342	48.701	4.44479	2.63039	1.39528	0.0108769	0.260377	up	yes
107241	i	chrB08	-	5030654	5031576	MSTRG.36198.1	1	923	MSTRG.36198	LOC107612349	1.83207	0.163192	1.73781	0.175263	1.13326	0.10303	34.5693	2.87576	40.9594	3.38496	30.2199	2.75808	0.215799	-2.21224	0.00226146	0.169695	down	yes
107676	u	chrB08	-	8811967	8814193	MSTRG.36348.2	2	1788	MSTRG.36348	.	40.1713	3.57827	44.7882	4.51703	48.1657	4.37895	1.53106	0.127366	1.39535	0.115315	11.1219	1.01507	14.3251	3.84047	0.0106146	0.258522	up	yes
108004	j	chrB08	+	12877554	12878794	MSTRG.36457.2	3	478	MSTRG.36457	LOC107610539	0.39749	0.035407	0.321578	0.032432	0.231531	0.021049	11.7287	0.975691	15.6672	1.29477	1.14332	0.104347	0.13371	-2.90282	0.022251	0.324181	down	yes
108415	u	chrB08	-	19331624	19331930	MSTRG.36558.1	1	307	MSTRG.36558	.	11.1564	0.993756	10.7302	1.08217	11.5862	1.05335	11.0831	0.921979	7.04397	0.582128	25.0996	2.29076	4.39796	2.13683	0.0304201	0.355681	up	yes
109167	u	chrB08	+	34590954	34591155	MSTRG.36789.1	1	202	MSTRG.36789	.	8.20379	0.730756	6.93917	0.699836	9.73061	0.884651	16.2665	1.35318	22.2393	1.8379	8.33581	0.760784	0.279433	-1.83943	0.00820718	0.23719	down	yes
109655	u	chrB08	-	51119240	51120016	MSTRG.36908.1	1	777	MSTRG.36908	.	49.0039	4.36503	41.8018	4.21584	47.686	4.33533	97.4106	8.1034	115.694	9.56115	65.7207	5.99813	0.254287	-1.97547	0.00416796	0.199598	down	yes
110129	u	chrB08	-	88984989	88985205	MSTRG.37012.1	1	217	MSTRG.37012	.	28.6993	2.5564	25.4767	2.56941	28.3158	2.5743	32.4349	2.6982	43.9267	3.63019	25.2759	2.30686	0.46906	-1.09216	0.0264161	0.34354	down	yes
110394	u	chrB08	+	101516724	101517897	MSTRG.37083.1	1	1174	MSTRG.37083	.	2.38245	0.212218	1.07666	0.108585	0.638842	0.05808	28.5954	2.3788	25.983	2.14728	22.6891	2.07076	0.322522	-1.63253	0.0135676	0.273569	down	yes
110478	u	chrB08	+	103616762	103617705	MSTRG.37106.1	2	438	MSTRG.37106	.	71132.3	6336.13	62054.8	6258.41	69347.6	6304.68	956.045	79.5315	1003.02	82.8916	764.443	69.7683	56.2513	5.81382	2.42744e-05	0.0654753	up	yes
110770	u	chrB08	-	110750924	110751595	MSTRG.37190.1	1	672	MSTRG.37190	.	1091.91	97.2621	847.277	85.4505	1064.41	96.7701	20.5634	1.71063	26.4479	2.1857	19.0568	1.73926	21.5914	4.43239	0.000387105	0.107823	up	yes
110996	u	chrB08	-	114481574	114482811	MSTRG.37247.1	2	485	MSTRG.37247	.	5.12371	0.456396	3.86804	0.390104	2.97732	0.270681	21.7979	1.81333	22.2969	1.84266	16.7876	1.53215	0.398381	-1.32778	0.0202717	0.315295	down	yes
111221	u	chrB08	-	116732687	116732994	MSTRG.37315.1	1	308	MSTRG.37315	.	40.6688	3.62259	42.8669	4.32325	41.0812	3.73486	614.396	51.1104	673.75	55.68	529.162	48.295	0.0785824	-3.66965	0.00203458	0.165217	down	yes
111567	u	chrB08	+	120905660	120906780	MSTRG.37421.1	1	1121	MSTRG.37421	.	16.7311	1.49033	13.1815	1.3294	20.3419	1.84937	86.9704	7.2349	152.023	12.5635	71.4309	6.51928	0.0734866	-3.76638	0.00710504	0.228074	down	yes
111632	u	chrB08	-	121514511	121516565	MSTRG.37434.1	2	1581	MSTRG.37434	.	34.6628	3.0876	31.5717	3.1841	35.5672	3.23357	31.4459	2.61592	26.4127	2.1828	40.3869	3.68599	2.46168	1.29965	0.0188779	0.308502	up	yes
113525	j	chrB09	-	6602987	6606350	MSTRG.38077.3	3	2793	MSTRG.38077	LOC107618406	12.8281	1.14267	12.3433	1.24486	11.6962	1.06335	0.323293	0.026894	0.209787	0.017337	0.598099	0.054587	2.36706	1.2431	0.00265092	0.175237	up	yes
113640	u	chrB09	-	7642189	7642400	MSTRG.38127.1	1	212	MSTRG.38127	.	7.73585	0.689073	4.58491	0.462402	3.53774	0.32163	47.4717	3.94908	47.1274	3.8947	35.7075	3.25892	0.22712	-2.13847	0.0215039	0.320962	down	yes
114061	u	chrB09	+	11794508	11795458	MSTRG.38269.1	1	951	MSTRG.38269	.	3.22818	0.287551	0	0	0	0	17.1125	1.42356	17.367	1.43524	11.9075	1.08676	0.298424	-1.74456	0.0412879	0.391043	down	yes
115194	j	chrB09	-	32119178	32122773	MSTRG.38626.3	3	1217	MSTRG.38626	LOC107616788	0.412751	0.036766	3.98547	0.401947	2.54432	0.231315	5.65916	0.470775	0.444363	0.036723	8.2563	0.753527	3.14085	1.65116	0.0195379	0.312197	up	yes
115316	j	chrB09	-	36129312	36132849	MSTRG.38661.1	3	1177	MSTRG.38661	LOC107619718	30.889	2.75145	31.5848	3.18542	31.1306	2.83021	7.93122	0.659783	11.1617	0.922422	12.2513	1.11814	2.79616	1.48345	0.0439196	0.399124	up	yes
115871	u	chrB09	+	64507320	64507609	MSTRG.38826.1	1	290	MSTRG.38826	.	377.755	33.6487	336.26	33.9128	379.05	34.461	16.4232	1.36621	23.1041	1.90937	13.3335	1.21691	8.11878	3.02126	0.00118512	0.141585	up	yes
115912	x	chrB09	+	69612323	69614191	MSTRG.38837.1	2	840	MSTRG.38837	LOC107619138	0.146429	0.013043	1.92229	0.193869	2.4131	0.219385	10.0141	0.833055	21.3893	1.76765	4.41631	0.403063	0.160831	-2.63639	0.0380626	0.380389	down	yes
115934	u	chrB09	+	71677609	71677847	MSTRG.38846.1	1	239	MSTRG.38846	.	4.42573	0.394224	2.38169	0.240201	6.06543	0.551434	15.4601	1.2861	17.3166	1.43107	0	0	0.108402	-3.20554	0.0353227	0.371661	down	yes
116213	u	chrB09	-	89768572	89768825	MSTRG.38915.1	1	254	MSTRG.38915	.	20.8346	1.85585	11.8012	1.19019	24.5984	2.23635	29.7559	2.47534	117.451	9.70636	23.8543	2.17711	0.0360371	-4.79437	0.0303094	0.355476	down	yes
116275	j	chrB09	-	91910665	91914839	MSTRG.38936.5	8	1036	MSTRG.38936	LOC107618084	0	0	0	0	0	0	3.74223	0.311309	19.8548	1.64084	0	0	0.091955	-3.44293	0.0250626	0.337253	down	yes
116380	u	chrB09	-	97784034	97784972	MSTRG.38970.1	1	939	MSTRG.38970	.	47.543	4.23491	42.4091	4.27708	42.5772	3.87087	28.9992	2.41239	22.3651	1.84829	25.5762	2.33426	2.27807	1.18781	0.0225058	0.325048	up	yes
116714	u	chrB09	-	112325257	112325802	MSTRG.39053.1	1	546	MSTRG.39053	.	9.92247	0.883847	10.37	1.04584	10.5669	0.960677	77.0406	6.40886	61.6567	5.09542	57.5818	5.25531	0.331308	-1.59376	0.0320291	0.360454	down	yes
117246	u	chrB09	+	124495751	124496136	MSTRG.39183.1	1	386	MSTRG.39183	.	44.8964	3.99916	45.2358	4.56216	47.2306	4.29393	0	0	0	0	32.7301	2.98718	63.006	5.97742	0.0355477	0.372497	up	yes
119705	u	chrB10	+	519297	520577	MSTRG.40069.1	3	1062	MSTRG.40069	.	24.4162	2.17488	23.1013	2.32983	26.9867	2.45348	38.5725	3.20877	42.3477	3.4997	26.8634	2.45174	0.483506	-1.0484	0.0368677	0.377219	down	yes
119894	u	chrB10	+	1552257	1552621	MSTRG.40147.1	1	365	MSTRG.40147	.	3.33177	0.296778	2.46575	0.248679	2.92703	0.266109	75.1441	6.25109	98.1975	8.11523	66.8211	6.09855	0.0961779	-3.37815	0.00102429	0.137199	down	yes
120034	i	chrB10	-	2552822	2553228	MSTRG.40205.1	1	407	MSTRG.40205	LOC107622869	7.13104	0.6352	4.92857	0.497061	5.14496	0.46775	4.79115	0.398567	0	0	22.3612	2.04084	8.91728	3.1566	0.0468936	0.40469	up	yes
120061	u	chrB10	+	2839167	2839633	MSTRG.40217.1	1	467	MSTRG.40217	.	169.976	15.1407	137.351	13.8523	138.567	12.5978	1074.61	89.3948	1032.93	85.3636	907.739	82.8465	0.157992	-2.66208	0.00459741	0.203621	down	yes
120243	o	chrB10	+	3949455	3951248	MSTRG.40290.1	3	1107	MSTRG.40290	LOC107623239	21.0722	1.87702	19.2251	1.93891	19.9849	1.81691	88.3315	7.34812	100.678	8.32022	82.6581	7.54395	0.284459	-1.81371	0.00264423	0.175112	down	yes
120281	j	chrB10	+	4133158	4136478	MSTRG.40304.1	5	1267	MSTRG.40304	LOC107624286	12.6509	1.12689	2.28423	0.230371	2.92052	0.265516	28.6608	2.38424	40.4414	3.34215	9.74922	0.889782	0.065576	-3.93069	0.0264573	0.343718	down	yes
121126	u	chrB10	+	11357419	11358168	MSTRG.40613.1	1	750	MSTRG.40613	.	13.5487	1.20685	9.52033	0.960154	11.7787	1.07085	17.112	1.42351	18.3193	1.51395	7.628	0.696184	0.388975	-1.36225	0.0308176	0.357117	down	yes
121221	u	chrB10	+	12703026	12703407	MSTRG.40643.1	2	336	MSTRG.40643	.	70.8332	6.30949	52.249	5.26947	73.4395	6.67669	172.044	14.312	197.543	16.3253	171.652	15.6662	0.34244	-1.54608	0.0348141	0.369864	down	yes
121325	u	chrB10	-	14009342	14009576	MSTRG.40679.1	1	235	MSTRG.40679	.	0	0	0	0	0	0	15.817	1.31579	19.2043	1.58708	0	0	0.0773359	-3.69272	0.0335559	0.365565	down	yes
121614	u	chrB10	+	18639833	18640547	MSTRG.40771.1	1	715	MSTRG.40771	.	92.8357	8.26937	86.7308	8.74706	93.2484	8.4776	51.4998	4.28417	43.1384	3.56504	77.0031	7.02784	5.43996	2.4436	0.00904678	0.245809	up	yes
121650	j	chrB10	-	18940852	18942183	MSTRG.40781.2	2	511	MSTRG.40781	LOC107624085	0	0	0	0	1.73619	0.157844	11.4905	0.955874	16.681	1.37855	1.28569	0.117341	0.121674	-3.0389	0.0155977	0.28763	down	yes
121811	u	chrB10	-	22650651	22651207	MSTRG.40813.1	1	557	MSTRG.40813	.	212.099	18.8928	184.009	18.5578	187.373	17.0349	457.944	38.0954	436.012	36.0329	368.862	33.6649	0.460075	-1.12006	0.0286557	0.351159	down	yes
122375	j	chrB10	+	37090244	37094563	MSTRG.40970.7	9	891	MSTRG.40970	LOC107623805	6.58422	0.586491	1.6156	0.162938	3.82913	0.348122	6.29613	0.523763	13.8278	1.14275	3.77229	0.344285	0.257607	-1.95676	0.0162659	0.292409	down	yes
123052	u	chrB10	-	84034595	84035995	MSTRG.41152.2	2	729	MSTRG.41152	.	0.728511	0.064892	0	0	1.71502	0.15592	12.2581	1.01973	19.1543	1.58295	7.68048	0.700974	0.20288	-2.3013	0.00197317	0.164513	down	yes
123278	u	chrB10	-	94725392	94725635	MSTRG.41223.1	1	244	MSTRG.41223	.	0	0	0	0	0.079645	0.007241	22.665	1.88546	22.2478	1.8386	22.9773	2.09707	0.407241	-1.29605	0.000642792	0.117708	down	yes
123413	u	chrB10	-	99330956	99331476	MSTRG.41270.1	1	521	MSTRG.41270	.	59.905	5.33606	50.4952	5.09259	51.2562	4.65992	39.1891	3.26006	34.9031	2.88446	41.9722	3.83067	2.19535	1.13445	0.0214353	0.320597	up	yes
123727	j	chrB10	-	105726816	105730973	MSTRG.41381.1	5	1694	MSTRG.41381	LOC107623741	8.17985	0.728622	14.2718	1.43935	15.6204	1.42012	4.23501	0.352302	0.759805	0.062792	14.327	1.30758	8.64104	3.11121	0.0177756	0.302367	up	yes
124035	u	chrB10	+	113173743	113174541	MSTRG.41462.1	1	799	MSTRG.41462	.	10.7275	0.955554	0	0	8.80166	0.800196	15.5204	1.29112	16.9652	1.40203	0	0	0.0794911	-3.65306	0.0416524	0.392532	down	yes
124082	u	chrB10	-	114325171	114325516	MSTRG.41479.1	1	346	MSTRG.41479	.	4.91329	0.437653	3.45087	0.34803	4.04181	0.367458	57.1908	4.75759	78.1356	6.45728	54.7399	4.99594	0.134982	-2.88917	0.0037114	0.193039	down	yes
124360	u	chrB10	-	119704573	119704848	MSTRG.41581.1	1	276	MSTRG.41581	.	3.55072	0.316282	4.87908	0.49207	2.63587	0.239638	3.38043	0.281212	1.80254	0.148965	10.4652	0.955124	3.23028	1.69166	0.0178825	0.303155	up	yes
124368	u	chrB10	-	119994270	119994511	MSTRG.41583.1	1	242	MSTRG.41583	.	0	0	0	0	0	0	32.1267	2.67256	28.9835	2.39525	32.9656	3.00867	0.381263	-1.39114	0.00111543	0.139758	down	yes
124381	j	chrB10	-	120228792	120232019	MSTRG.41587.3	4	963	MSTRG.41587	LOC107621124	14.6776	1.30741	9.37603	0.945601	13.7146	1.24685	20.7984	1.73018	20.5808	1.70084	9.11619	0.832007	0.351631	-1.50787	0.0398591	0.386984	down	yes
125135	j	chrB10	+	125626176	125627384	MSTRG.41848.1	2	877	MSTRG.41848	LOC107622423	21.6939	1.93239	19.7703	1.99389	24.1282	2.19359	4.17283	0.347129	4.53561	0.374831	7.30957	0.667122	3.07811	1.62204	0.0168474	0.297091	up	yes
125946	u	chrB10	+	132993196	132993475	MSTRG.42146.1	1	280	MSTRG.42146	.	24.2488	2.15997	22.7015	2.28951	23.0071	2.09168	17.3857	1.44628	9.98571	0.825239	15.2321	1.39019	2.59421	1.3753	0.0335847	0.365565	up	yes
125954	u	chrB10	-	133090151	133093537	MSTRG.42151.1	2	534	MSTRG.42151	.	1.12359	0.100085	1.40449	0.141647	0.561798	0.051075	103.779	8.63318	79.0728	6.53473	96.279	8.78709	0.218976	-2.19115	0.00468612	0.204763	down	yes

## Sheet: T2 vs C2
Table S4-2. Differentially expressed known and novel lncRNAs in T2vsC2
t_id	class_code	chr	strand	start	end	t_name	num_exons	length	gene_id	gene_name	cov.T2_1_T2	FPKM.T2_1_T2	cov.T2_2_T2	FPKM.T2_2_T2	cov.T2_3_T2	FPKM.T2_3_T2	cov.C2_1_C2	FPKM.C2_1_C2	cov.C2_2_C2	FPKM.C2_2_C2	cov.C2_3_C2	FPKM.C2_3_C2	fc	log2(fc)	pval	qval	regulation	significant
190	0	chrA01	+	1407394	1409334	XR_001592139.1	3	393	MSTRG.54	LOC107489216	0	0	0	0	0	0	52.6495	5.66438	32.7507	3.41296	55.1515	6.0014	0.210951	-2.24502	0.0478798	0.429416	down	yes
376	0	chrA01	-	3261129	3262541	XR_001592753.1	2	452	MSTRG.134	LOC107492298	0	0	0	0	3.59292	0.295663	46.4934	5.00206	32.6128	3.39859	46.2633	5.03421	0.157356	-2.6679	0.0241537	0.32967	down	yes
1621	0	chrA01	-	14699251	14700331	XR_001590433.1	2	447	MSTRG.556	LOC107480285	0	0	0	0	0.671141	0.055228	22.1857	2.38688	31.2394	3.25547	29.4452	3.20413	0.195157	-2.35729	0.00347327	0.146975	down	yes
2445	0	chrA01	+	36810255	36811461	XR_001591685.1	3	674	MSTRG.790	LOC107486616	34.2371	3.79501	29.8991	3.70811	32.3818	2.66471	3.25816	0.350534	2.67952	0.279234	1.63205	0.177594	5.64284	2.49642	0.000660618	0.0665004	up	yes
2446	0	chrA01	+	36810255	36811760	XR_001591687.1	3	717	MSTRG.790	LOC107486616	9.91972	1.09955	10.8292	1.34305	2.86497	0.235759	0	0	0.375205	0.0391	0	0	4.54686	2.18487	0.0253764	0.333605	up	yes
3787	0	chrA01	-	88453649	88456840	XR_001593607.1	3	689	MSTRG.1154	LOC107496316	45.5945	5.05392	34.0977	4.22882	19.1286	1.5741	38.8941	4.18448	32.3276	3.36887	29.8325	3.24627	3.96391	1.98693	0.0174871	0.287502	up	yes
5243	0	chrA01	+	99158202	99159206	XR_001587880.1	2	718	MSTRG.1799	LOC107467486	12.4304	1.37784	8.00836	0.993203	0	0	3.4039	0.366214	3.8649	0.402763	0.420613	0.04577	5.0627	2.33991	0.0461594	0.423274	up	yes
6416	0	chrA02	+	4003340	4005144	XR_001588878.1	2	507	MSTRG.2238	LOC107472942	135.394	15.0078	97.3649	12.0753	164.252	13.5164	45.499	4.89508	47.4191	4.94156	45.7949	4.98324	2.41489	1.27196	0.0215586	0.314682	up	yes
7018	0	chrA02	-	9672684	9674730	XR_001588983.1	4	718	107473433	LOC107473433	3.55153	0.393669	2.89647	0.359223	0	0	4.17177	0.448827	0	0	0	0	2.54461	1.34745	0.0194374	0.301907	up	yes
7019	0	chrA02	-	9672684	9675197	XR_001588982.1	4	722	107473433	LOC107473433	0	0	0	0	5.93176	0.488126	0.28371	0.030523	4.18302	0.435914	2.42833	0.264242	0.377652	-1.40487	0.00210609	0.115771	down	yes
7900	0	chrA02	+	24376503	24377861	XR_001589168.1	5	395	MSTRG.2691	LOC107474046	2.15749	0.239147	1.19515	0.148224	11.0819	0.911933	8.81481	0.948356	17.9138	1.8668	10.3231	1.12333	0.222732	-2.16662	0.010344	0.228523	down	yes
10022	0	chrA02	-	85819818	85820849	XR_001589553.1	2	335	MSTRG.3305	LOC107475719	0	0	0	0	2.23881	0.184232	11.1373	1.19823	16.9254	1.7638	12.609	1.37206	0.283239	-1.81991	0.00308232	0.138504	down	yes
10025	0	chrA02	-	85837247	85838295	XR_001589535.1	2	425	MSTRG.3308	LOC107475538	51.1718	5.67213	54.4659	6.7549	69.5529	5.72353	349.046	37.5527	363.325	37.8622	416.445	45.3161	0.179051	-2.48155	0.00719731	0.197924	down	yes
10026	0	chrA02	-	85855382	85855928	XR_001589536.1	2	382	MSTRG.3309	LOC107475539	71.8586	7.96516	51.6414	6.4046	60.4503	4.97447	1274.88	137.16	1306.36	136.136	1304.1	141.908	0.0871133	-3.52096	0.00250826	0.126065	down	yes
10558	0	chrA02	+	89812756	89814718	XR_001589612.1	4	321	MSTRG.3475	LOC107475997	34.6205	3.8375	30.1871	3.74383	24.3726	2.00563	35.1666	3.78346	27.8932	2.90676	24.5701	2.67363	2.60036	1.37871	0.00328145	0.142439	up	yes
12923	0	chrA03	-	13102168	13104467	XR_001589811.1	4	528	MSTRG.4374	LOC107477661	3.31742	0.36772	3.23198	0.400833	9.58024	0.788361	9.41005	1.0124	13.0927	1.3644	9.42393	1.02548	0.425176	-1.23387	0.00874312	0.213895	down	yes
13146	0	chrA03	+	16676699	16678485	XR_001589844.1	5	801	MSTRG.4444	LOC107477865	24.2091	2.68346	19.1848	2.37932	14.0548	1.15657	22.9316	2.46713	20.652	2.15216	20.3641	2.21595	2.20156	1.13852	0.0281759	0.345058	up	yes
15023	0	chrA03	-	57088468	57103412	XR_001590095.1	3	1043	MSTRG.5060	LOC107479267	236.182	26.1796	192.719	23.9011	310.675	25.5656	0	0	0	0	0	0	25.3751	4.66534	4.31819e-05	0.0217767	up	yes
18335	0	chrA03	-	127183659	127184990	XR_001590629.1	2	1138	MSTRG.6212	LOC107481741	2536.51	281.159	2765.26	342.95	4805.89	395.478	7669.71	825.158	9511.21	991.166	9509.89	1034.83	0.201575	-2.31061	0.005064	0.170897	down	yes
21130	0	chrA04	+	19608150	19610141	XR_001590923.1	3	752	MSTRG.7290	LOC107483671	0	0	0	0	0	0	28.1636	3.03002	28.7739	2.99854	38.9548	4.23893	0.211239	-2.24305	0.0138341	0.259035	down	yes
21351	0	chrA04	-	24796956	24798263	XR_001590961.1	2	576	107483809	LOC107483809	2.60417	0.288659	1.61458	0.200242	9.42188	0.775329	0	0	4.42708	0.461348	2.76562	0.300946	0.471961	-1.08326	0.0203956	0.307259	down	yes
21387	0	chrA04	-	26121072	26121823	XR_001590965.1	2	446	MSTRG.7352	LOC107483838	1.84978	0.205038	1.17713	0.145989	0	0	626.836	67.4392	611.586	63.7336	610.717	66.4562	0.0224724	-5.4757	1.66736e-05	0.0155811	down	yes
21389	0	chrA04	-	26177053	26177804	XR_001590966.1	2	446	MSTRG.7353	LOC107483839	1.84978	0.205038	1.17713	0.145989	0	0	626.836	67.4392	611.586	63.7336	610.717	66.4562	0.0224724	-5.4757	1.66736e-05	0.0155811	down	yes
22104	0	chrA04	+	57548290	57549218	XR_001591108.1	2	396	MSTRG.7558	LOC107484377	20.8333	2.30927	22.1187	2.74318	30.0657	2.47411	1.58596	0.170628	1.16936	0.12186	0.942855	0.102598	3.29169	1.71883	0.0028214	0.132935	up	yes
22317	0	chrA04	-	71621564	71622396	XR_001591173.1	2	734	107484559	LOC107484559	0.817439	0.090609	0.002725	0.000338	2.13896	0.176016	6.18937	0.665894	7.57085	0.78896	8.41281	0.915453	0.462246	-1.11327	0.0088522	0.215252	down	yes
22677	0	chrA04	-	85906187	85907214	XR_001591265.1	2	945	MSTRG.7694	LOC107484830	4.9164	0.544958	4.97989	0.61761	8.23386	0.677567	16.3937	1.76374	18.9926	1.97922	18.2993	1.99127	0.470086	-1.089	0.00130785	0.0907757	down	yes
23060	0	chrA04	-	96319251	96324530	XR_001591386.1	8	2318	MSTRG.7790	LOC107485128	6.26414	0.694348	6.15238	0.763023	0	0	3.51976	0.378679	2.20005	0.229268	1.03838	0.112993	3.22911	1.69114	0.0105592	0.230772	up	yes
23782	0	chrA04	-	106969866	106970698	XR_001591517.1	2	383	MSTRG.7990	LOC107485663	1.46867	0.162794	0	0	1.56658	0.128914	40.1384	4.31835	34.8172	3.62832	36.9191	4.01741	0.225707	-2.14748	0.00563986	0.179159	down	yes
23783	0	chrA04	-	106973077	106974198	XR_001591518.1	2	638	MSTRG.7991	LOC107485664	2.11599	0.234546	3.99687	0.495694	2.3511	0.193473	52.9836	5.70032	44.6283	4.65073	60.8949	6.62638	0.25624	-1.96443	0.0289795	0.348971	down	yes
23787	0	chrA04	-	107005342	107006313	XR_001591520.1	2	380	MSTRG.7993	LOC107485666	33.1579	3.67538	36.7947	4.56331	0	0	0	0	0	0	0.131579	0.014318	41.2375	5.36589	0.0269238	0.339007	up	yes
23802	0	chrA04	+	107159127	107160048	XR_001591522.1	2	428	MSTRG.8004	LOC107485668	0	0	0.700935	0.08693	1.73832	0.143047	1206.79	129.835	1285.87	134.001	1203.27	130.936	0.00682799	-7.19432	1.16944e-05	0.0148501	down	yes
23885	0	chrA04	-	107874699	107876099	XR_001591555.1	3	1250	MSTRG.8023	LOC107485739	1.60145	0.177512	0	0	6.79493	0.559157	2.0385	0.219315	8.0391	0.837757	4.92659	0.536095	0.333194	-1.58557	0.0214039	0.313887	down	yes
24113	0	chrA04	+	110873659	110874719	XR_001591598.1	2	950	MSTRG.8102	LOC107485923	0	0	0	0	0	0	17.2848	1.85961	18.1478	1.89118	18.7442	2.03968	0.332963	-1.58657	0.000394885	0.0545189	down	yes
24362	0	chrA04	+	113455256	113457653	XR_001591628.1	5	1224	MSTRG.8190	LOC107486113	47.9211	5.31181	50.0541	6.20775	53.024	4.36336	1.48645	0.159922	1.58334	0.165	3.50083	0.380948	6.94117	2.79518	0.00710534	0.196735	up	yes
27323	0	chrA05	+	17302564	17306989	XR_001591906.1	3	247	MSTRG.9303	LOC107488452	48.3177	5.35577	30.6437	3.80046	63.3896	5.21635	0	0	0	0	0	0	4.77417	2.25525	0.0119635	0.24211	up	yes
30789	0	chrA05	-	100041530	100042963	XR_001592580.1	4	682	MSTRG.10385	LOC107491153	0	0	0	0	3.52199	0.289826	3.04331	0.327419	4.7758	0.497688	6.503	0.707634	0.413891	-1.27268	0.0128449	0.250311	down	yes
33214	0	chrA06	+	10774326	10776404	XR_001592826.1	3	650	MSTRG.11326	LOC107492699	21601.7	2394.44	22619.3	2805.26	39974.4	3289.51	41145.4	4426.69	51109.7	5326.16	52122.3	5671.77	0.309623	-1.69142	0.00941584	0.221145	down	yes
34417	0	chrA06	-	33768739	33771579	XR_001593008.1	4	1026	MSTRG.11722	LOC107493588	1.24183	0.137651	0.062225	0.007717	12.2349	1.00681	3.29897	0.354925	5.6631	0.590154	8.90463	0.968972	0.239891	-2.05955	0.0194169	0.30175	down	yes
34724	0	chrA06	-	55962644	55965147	XR_001593099.1	6	1531	MSTRG.11792	LOC107493806	22.3391	2.47618	17.4253	2.16109	17.815	1.46601	4.62472	0.497559	2.53843	0.26453	3.82971	0.416736	3.92376	1.97224	0.00181883	0.108233	up	yes
34801	0	chrA06	-	61216780	61233440	XR_001593117.1	2	651	MSTRG.11810	LOC107493868	284.647	31.5516	283.682	35.1825	421.676	34.6998	0	0	0	0	0	0	32.5328	5.02383	6.14941e-05	0.0242044	up	yes
35849	0	chrA06	+	91332788	91334046	XR_001593323.1	2	562	MSTRG.12136	LOC107494611	0	0	0.833718	0.103398	8.55625	0.704097	0.664567	0.071499	2.54191	0.264893	2.06617	0.224834	0.4138	-1.27299	0.00856638	0.212154	down	yes
36015	0	chrA06	-	94242584	94244611	XR_001593365.1	2	558	MSTRG.12208	LOC107494772	37.3659	4.14182	36.2085	4.4906	44.0524	3.62509	34.0974	3.66842	25.5938	2.66714	23.3292	2.53861	2.01869	1.01342	0.0416767	0.40678	up	yes
37355	0	chrA06	-	107980594	107981886	XR_001593524.1	2	523	MSTRG.12672	LOC107495746	16.912	1.87461	14.1319	1.75265	8.97706	0.738725	7.88528	0.84835	8.27342	0.862176	5.43977	0.591938	3.09881	1.63171	0.0259478	0.335636	up	yes
37615	0	chrA06	-	109807998	109813893	XR_001593545.1	2	5774	MSTRG.12783	LOC107495936	0	0	0	0	6.56774	0.540462	50.6951	5.45412	42.7824	4.45837	39.6202	4.31134	0.116908	-3.09655	0.0139897	0.260114	down	yes
39366	0	chrA07	+	13315570	13316473	XR_001585911.1	2	855	MSTRG.13424	LOC107457825	49.8233	5.52266	48.9627	6.07239	59.5686	4.90192	0	0	0	0	0	0	8.12662	3.02266	0.000334274	0.0506436	up	yes
39625	0	chrA07	+	15811624	15813721	XR_001585958.1	2	618	MSTRG.13527	LOC107458087	33.1747	3.67725	32.5992	4.04298	39.6169	3.26009	30.2238	3.25168	21.7946	2.27122	21.2539	2.31277	2.00779	1.00561	0.0404811	0.401772	up	yes
39784	0	chrA07	-	17675252	17676057	XR_001585962.1	3	576	MSTRG.13574	LOC107458098	16.6615	1.84684	16.4253	2.03708	26.4201	2.17412	40.5938	4.36735	43.2951	4.5118	39.6493	4.3145	0.486897	-1.03831	0.0025319	0.126562	down	yes
40365	0	chrA07	-	31992625	31993586	XR_001586060.1	2	913	MSTRG.13755	LOC107458537	50.3353	5.57941	50.3337	6.24243	53.4447	4.39798	0	0	0	0	0	0	9.46068	3.24194	0.000877411	0.077203	up	yes
40673	0	chrA07	+	42705547	42712062	XR_001586133.1	7	2094	MSTRG.13839	LOC107458749	0	0	0.341327	0.042332	5.36836	0.441764	1.32661	0.142725	2.3671	0.246676	2.88472	0.313906	0.483212	-1.04927	0.00842887	0.210615	down	yes
40921	0	chrA07	-	53686151	53688928	XR_001586180.1	3	941	MSTRG.13909	LOC107458931	3.23366	0.358435	2.81457	0.349065	44.8034	3.68689	4.65953	0.501303	16.5321	1.72281	8.59056	0.934795	0.0901127	-3.47213	0.00522892	0.173422	down	yes
40924	0	chrA07	-	53686380	53688928	XR_001586181.1	3	1293	MSTRG.13909	LOC107458931	1.34393	0.148968	1.78227	0.221038	11.6027	0.954789	4.9409	0.531575	7.92534	0.825902	12.5475	1.36538	0.261205	-1.93674	0.0235798	0.326765	down	yes
40926	0	chrA07	-	53687953	53688928	XR_001586179.1	2	894	MSTRG.13909	LOC107458931	0.961742	0.106604	1.98615	0.246324	13.9971	1.15183	2.56017	0.27544	8.61568	0.897843	10.3476	1.12599	0.211526	-2.2411	0.00790426	0.206173	down	yes
41817	0	chrA07	-	73840657	73861538	XR_001586371.1	3	746	MSTRG.14196	LOC107459940	9.4504	1.04753	11.7668	1.45932	13.0402	1.07308	43.3458	4.66343	48.4075	5.04456	43.4316	4.72608	0.409125	-1.28939	0.0227931	0.321922	down	yes
41941	0	chrA07	+	75695335	75697082	XR_001586339.1	5	894	MSTRG.14238	LOC107459708	8.51988	0.944386	5.88701	0.730111	1.0137	0.083417	8.9625	0.964245	3.71597	0.387243	5.56648	0.605725	2.87791	1.52502	0.00455551	0.163275	up	yes
41942	0	chrA07	+	75695335	75697082	XR_001586341.1	4	846	MSTRG.14238	LOC107459708	1.92935	0.213859	3.50014	0.434089	12.956	1.06615	7.54978	0.812255	10.6694	1.11187	9.35389	1.01786	0.330403	-1.5977	0.0104044	0.229319	down	yes
42422	0	chrA08	+	710690	714850	XR_001586416.1	10	2323	MSTRG.14434	LOC107460074	0.846621	0.093844	2.61664	0.324518	3.91473	0.322145	7.51054	0.808034	9.66624	1.00732	9.75599	1.06161	0.491079	-1.02597	0.0387185	0.394263	down	yes
42598	0	chrA08	-	2559301	2560562	XR_001586439.1	2	929	MSTRG.14496	LOC107460177	26.5298	2.94069	18.6512	2.31314	2.0647	0.169905	16.1087	1.73308	13.3003	1.38603	15.3671	1.67219	6.5291	2.70688	0.0424371	0.409184	up	yes
45236	0	chrA08	+	30426504	30427618	XR_001586738.1	2	439	MSTRG.15418	LOC107462140	0	0	0	0	0	0	24.4146	2.62668	20.959	2.18414	33.4966	3.64499	0.264649	-1.91785	0.0389097	0.394829	down	yes
46941	0	chrA08	+	45843280	45844044	XR_001586905.1	3	290	MSTRG.16032	LOC107463339	8.30312	0.920358	8.94495	1.10936	7.78349	0.640506	5.66039	0.608982	2.54735	0.26546	1.3084	0.142376	2.5139	1.32993	0.0322358	0.366014	up	yes
47975	0	chrA09	+	3616904	3617839	XR_001586980.1	2	822	MSTRG.16444	LOC107463962	47.5766	5.27363	47.739	5.92063	56.6466	4.66147	19.6363	2.1126	20.3783	2.12363	17.8674	1.94427	2.65371	1.40801	0.00538308	0.175579	up	yes
48216	0	chrA09	+	5246218	5247433	XR_001587081.1	3	984	MSTRG.16498	LOC107464268	15.9859	1.77195	11.938	1.48056	7.39665	0.608673	6.52254	0.701738	3.56103	0.371097	3.62711	0.39469	4.00835	2.00301	0.00137182	0.0928303	up	yes
48733	0	chrA09	-	10701922	10708398	XR_001587145.1	4	1085	MSTRG.16678	LOC107464617	1.47701	0.163719	0.53429	0.066263	20.6548	1.69969	1.38852	0.149386	4.46584	0.465386	3.86335	0.420397	0.217171	-2.2031	0.0115474	0.238973	down	yes
49356	0	chrA09	+	21010107	21011787	XR_001587261.1	3	629	MSTRG.16873	LOC107465089	57.9905	6.42795	63.8188	7.91485	49.2494	4.05275	21.9237	2.3587	16.4928	1.71873	23.4181	2.54828	5.21483	2.38262	0.0165729	0.281498	up	yes
49487	0	chrA09	+	25646145	25648309	XR_001587282.1	2	1730	MSTRG.16916	LOC107465193	4.65838	0.516358	4.18857	0.51947	0	0	4.75425	0.511494	2.17198	0.226343	0.213295	0.02321	2.66903	1.41632	0.0256072	0.334328	up	yes
50075	0	chrA09	+	52036662	52041989	XR_001587423.1	3	658	MSTRG.17076	LOC107465662	243.98	27.044	240.299	29.8021	356.727	29.3552	0	0	0	0	0	0	28.1275	4.81391	4.84278e-05	0.0217767	up	yes
50194	0	chrA09	+	57622422	57627436	XR_001587449.1	9	1782	107465707	LOC107465707	4.55778	0.505207	3.62481	0.449552	0	0	0	0	0	0	0	0	2.44636	1.29064	0.0253549	0.333531	up	yes
53208	0	chrA09	-	117094517	117095390	XR_001587915.1	2	486	MSTRG.18111	LOC107467826	11.8663	1.31531	16.3333	2.02567	17.2654	1.42078	160.698	17.2889	118.032	12.3001	172.967	18.8217	0.204321	-2.29109	0.0427625	0.410527	down	yes
53606	0	chrA10	+	1230800	1231380	XR_001587953.1	2	471	107468109	LOC107468109	0	0	0	0	0	0	24.3673	2.6216	27.3779	2.85306	20.9427	2.27891	0.278267	-1.84546	0.00410078	0.156176	down	yes
54391	0	chrA10	-	6391358	6395784	XR_001588032.1	7	2433	107468832	LOC107468832	0	0	0	0	5.34011	0.439439	2.78959	0.300123	9.0564	0.94377	4.5547	0.495627	0.305555	-1.7105	0.0138178	0.25892	down	yes
54512	0	chrA10	-	7619390	7621653	XR_001588037.1	3	630	MSTRG.18607	LOC107468873	28.5158	3.16083	18.6746	2.31604	36.5085	3.0043	51.164	5.50457	62.078	6.46917	62.4962	6.80062	0.409384	-1.28847	0.0419453	0.407646	down	yes
55880	0	chrA10	+	50198870	50244608	XR_001588271.1	3	1010	MSTRG.19053	LOC107469928	938.094	103.983	800.754	99.3102	1102.22	90.7023	12237	1316.54	13883.2	1446.77	13412.9	1459.55	0.0775122	-3.68943	0.000587751	0.0638711	down	yes
56443	0	chrA10	-	74191356	74195805	XR_001588398.1	4	855	MSTRG.19231	LOC107470310	19.4388	2.15469	18.345	2.27516	20.676	1.70144	10.5462	1.13463	8.94357	0.932012	10.613	1.15487	2.04805	1.03425	0.00745273	0.200469	up	yes
59907	0	chrB01	-	9767035	9767730	XR_001614520.1	2	440	MSTRG.20466	LOC107616492	1.70454	0.18894	1.62273	0.201252	1.02273	0.084161	50.8248	5.46807	51.7176	5.3895	57.1763	6.22174	0.197358	-2.34111	0.00180348	0.108021	down	yes
60040	0	chrB01	-	11348071	11352291	XR_001617045.1	12	1495	107625030	LOC107625030	9.04071	1.00212	12.9839	1.61028	3.20675	0.263884	10.576	1.13783	5.63419	0.587141	4.52786	0.492707	3.7618	1.91142	0.0213765	0.313712	up	yes
60041	0	chrB01	-	11348071	11352292	XR_001617044.1	11	1562	107625030	LOC107625030	3.3092	0.366808	0	0	12.3977	1.02021	4.64159	0.499373	10.4327	1.0872	7.40776	0.806088	0.255278	-1.96986	0.0259035	0.33538	down	yes
60160	0	chrB01	-	13234569	13236785	XR_001614590.1	3	394	MSTRG.20554	LOC107616661	0	0	0.593909	0.073657	0	0	63.1978	6.79923	82.3452	8.58122	69.5267	7.56567	0.108588	-3.20306	0.00183873	0.108522	down	yes
61316	0	chrB01	-	41878624	41882654	XR_001617988.1	3	1000	MSTRG.20862	LOC107629561	27.593	3.05854	21.3062	2.64241	15.3646	1.26436	33.4907	3.60315	26.9014	2.8034	22.7309	2.4735	2.36038	1.23902	0.0173587	0.286682	up	yes
62056	0	chrB01	-	78977344	78980534	XR_001618601.1	3	920	MSTRG.21066	LOC107631660	49.5441	5.49171	45.8239	5.68312	19.7815	1.62783	30.79	3.31259	10.103	1.05284	8.88765	0.967124	16.1568	4.01407	0.0029427	0.135488	up	yes
62917	0	chrB01	-	115914743	115916957	XR_001618814.1	4	1937	107634243	LOC107634243	2.93828	0.325694	4.27627	0.530346	1.85038	0.152269	2.60821	0.280608	0	0	0.914846	0.09955	2.00898	1.00646	0.0313191	0.361363	up	yes
63395	0	chrB01	+	124140685	124141341	XR_001619333.1	3	385	MSTRG.21485	LOC107636145	4.31606	0.478413	0	0	0.913435	0.075167	35.4685	3.81594	43.4122	4.524	43.1531	4.69577	0.237007	-2.077	0.0474904	0.428016	down	yes
63574	0	chrB01	-	125733919	125739627	XR_001619356.1	12	2320	MSTRG.21554	LOC107636779	0.009142	0.001013	1.06552	0.132146	8.1341	0.669358	5.1883	0.558191	7.90367	0.823644	5.36809	0.584138	0.327153	-1.61196	0.0140599	0.260699	down	yes
66102	0	chrB02	-	7890263	7892463	XR_001616956.1	4	937	MSTRG.22483	LOC107624772	5.1115	0.566584	3.63131	0.450358	2.60631	0.214474	3.32104	0.357299	0.950696	0.099072	0	0	2.16387	1.11361	0.0306281	0.357277	up	yes
66361	0	chrB02	+	10210056	10210935	XR_001616983.1	3	407	MSTRG.22570	LOC107624870	46.6452	5.17038	52.0664	6.45731	50.5116	4.15661	16.169	1.73957	11.848	1.23468	11.7667	1.28041	4.74747	2.24716	0.00426274	0.1588	up	yes
67551	0	chrB02	-	35446833	35447934	XR_001617688.1	2	1014	MSTRG.22898	LOC107628297	0.591716	0.065589	0.591716	0.073385	2.21894	0.182597	6.92566	0.745108	12.4013	1.29234	8.17633	0.889721	0.399745	-1.32285	0.0228059	0.321956	down	yes
67583	0	chrB02	-	37598207	37600130	XR_001617142.1	3	161	MSTRG.22909	LOC107625251	4.03106	0.446822	1.63354	0.202593	8.54865	0.703471	7.30124	0.785516	11.7215	1.22151	10.1335	1.1027	0.394327	-1.34254	0.0177874	0.290013	down	yes
67914	0	chrB02	-	60073441	60078983	XR_001617197.1	12	1848	MSTRG.22989	LOC107625333	11.7049	1.29743	9.86515	1.22348	6.36409	0.523703	9.83222	1.05781	2.98894	0.311479	6.36314	0.692416	3.11318	1.63839	0.0164482	0.280646	up	yes
68463	0	chrB02	-	80048211	80050159	XR_001617767.1	2	574	MSTRG.23144	LOC107628405	8.62369	0.955893	6.33101	0.785177	15.1045	1.24296	80.547	8.66578	246.934	25.7331	224.949	24.4782	0.0328243	-4.92909	0.0321357	0.3653	down	yes
69534	0	chrB02	-	98327164	98329874	XR_001617823.1	3	521	MSTRG.23473	LOC107628523	17.2469	1.91173	16.2553	2.01599	18.5509	1.52656	3.59223	0.386476	4.1257	0.429941	3.31581	0.360815	2.58239	1.3687	0.00389715	0.15334	up	yes
71613	0	chrB03	-	4643461	4644617	XR_001618768.1	3	753	MSTRG.24236	LOC107634102	6552.92	726.358	6479.97	803.651	10398.4	855.685	14091.3	1516.03	17389.4	1812.16	16131	1755.32	0.336905	-1.56959	0.00448938	0.16227	down	yes
72537	0	chrB03	-	10326074	10327492	XR_001617968.1	4	1085	MSTRG.24653	LOC107629532	8.59101	0.952269	9.43335	1.16993	4.44725	0.365966	7.70911	0.829397	4.76413	0.496472	5.3967	0.587251	2.50171	1.32292	0.00503996	0.170719	up	yes
74311	0	chrB03	+	30780634	30784025	XR_001618171.1	4	768	MSTRG.25228	LOC107630173	0	0	0	0	3.89762	0.320736	4.60443	0.495375	6.16825	0.642795	3.15815	0.343659	0.459377	-1.12225	0.0452648	0.419457	down	yes
75694	0	chrB03	+	75564360	75564926	XR_001618332.1	2	465	MSTRG.25612	LOC107630593	0.322581	0.035756	0	0	0	0	122.843	13.2163	102.649	10.6971	106.357	11.5734	0.0945619	-3.4026	0.000745887	0.07084	down	yes
76658	0	chrB03	+	111128494	111131205	XR_001618441.1	2	2472	MSTRG.25906	LOC107630909	1.83308	0.203187	0.376385	0.04668	2.51682	0.20711	7.14551	0.768761	10.1058	1.05313	12.3573	1.34468	0.422733	-1.24218	0.0488422	0.433321	down	yes
78324	0	chrB03	-	127823373	127826243	XR_001618602.1	5	1103	MSTRG.26535	LOC107631665	4.87761	0.540658	4.301	0.533413	8.22756	0.677049	14.2109	1.5289	19.8422	2.06777	18.3366	1.99532	0.409324	-1.28868	0.00697441	0.195796	down	yes
79533	0	chrB04	-	53119	54597	XR_001619765.1	3	1299	MSTRG.26995	LOC107638223	10.0297	1.11174	10.0159	1.24218	8.34648	0.686834	5.75643	0.619315	3.7706	0.392936	4.94674	0.538288	2.20702	1.1421	0.00456417	0.163275	up	yes
79931	0	chrB04	+	2575851	2576825	XR_001619796.1	2	217	MSTRG.27161	LOC107638397	0	0	0.184332	0.022861	0	0	15.6959	1.68866	14.6129	1.52282	10.2304	1.11324	0.471465	-1.08478	0.0489198	0.433654	down	yes
81603	0	chrB04	-	19137832	19139034	XR_001619945.1	3	748	MSTRG.27763	LOC107639071	3.20856	0.355652	4.01471	0.497907	3.45856	0.284606	193.508	20.8188	175.27	18.2649	167.883	18.2685	0.0902633	-3.46972	0.00028912	0.0476061	down	yes
82704	0	chrB04	-	71807143	71808195	XR_001619549.1	2	399	MSTRG.28061	LOC107637817	47.7093	5.28833	51.5388	6.39189	209.271	17.2209	1663.68	178.99	1551.81	161.715	1703.4	185.358	0.011362	-6.45964	0.00546603	0.177185	down	yes
84348	0	chrB04	+	115515604	115516274	XR_001619693.1	2	562	MSTRG.28483	LOC107638021	10.0783	1.11713	7.15658	0.887565	5.44573	0.448131	6.75859	0.727134	3.85765	0.402007	5.55032	0.603967	2.22755	1.15546	0.0127522	0.249661	up	yes
84516	0	chrB04	+	117266282	117267657	XR_001619704.1	2	394	MSTRG.28541	LOC107638041	0.380711	0.0422	0	0	1.90355	0.156644	77.5558	8.34397	84.4365	8.79916	102.871	11.1941	0.075187	-3.73337	0.00197196	0.11219	down	yes
84525	0	chrB04	+	117586791	117587588	XR_001619709.1	2	376	MSTRG.28546	LOC107638047	74.625	8.2718	92.5464	11.4777	115.038	9.46655	1668.35	179.492	1500.33	156.35	1672.28	181.972	0.0687727	-3.86202	0.00390757	0.15345	down	yes
84674	0	chrB04	+	119067554	119070318	XR_001619098.1	3	1145	MSTRG.28598	LOC107635022	43.8511	4.86067	30.4193	3.77262	46.9908	3.86689	4.03102	0.433684	3.3348	0.34752	2.83796	0.308817	4.62699	2.21007	0.00506642	0.170897	up	yes
84708	0	chrB04	+	119226838	119230691	XR_001619103.1	6	1751	MSTRG.28611	LOC107635031	0	0	0	0	0.987864	0.081292	8.17693	0.879728	8.63526	0.899883	7.45033	0.81072	0.487875	-1.03542	0.00191934	0.111156	down	yes
84710	0	chrB04	+	119226838	119230691	XR_001619105.1	5	1611	MSTRG.28611	LOC107635031	1.60257	0.177637	0	0	1.78561	0.146939	14.3338	1.54213	29.1014	3.03266	19.4647	2.11809	0.230778	-2.11542	0.0388479	0.394605	down	yes
84711	0	chrB04	+	119226838	119230691	XR_001619106.1	6	1739	MSTRG.28611	LOC107635031	0	0	0	0	1.72662	0.142084	9.95254	1.07076	9.507	0.990728	7.16722	0.779913	0.464464	-1.10636	0.0298357	0.35342	down	yes
85071	0	chrB04	-	123259820	123260485	XR_001619175.1	3	260	MSTRG.28716	LOC107635165	4.09354	0.453748	4.04231	0.50133	23.5077	1.93446	7.48846	0.805658	8.86923	0.924266	9.01154	0.980605	0.299956	-1.73718	0.0292742	0.35049	down	yes
86293	0	chrB04	+	132097299	132099188	XR_001619284.1	3	303	MSTRG.29079	LOC107635682	4.33168	0.480145	4.13201	0.512455	10.5693	0.869752	10.3812	1.11688	12.6914	1.32258	12.2789	1.33615	0.45743	-1.12838	0.000319381	0.0498966	down	yes
87482	0	chrB05	+	8290414	8292269	XR_001620694.1	4	833	MSTRG.29524	LOC107642771	7.47715	0.828805	5.71549	0.708839	0.008674	0.000714	4.4926	0.483344	0.022854	0.002382	3.03751	0.330532	3.80089	1.92634	0.010709	0.232135	up	yes
88199	0	chrB05	+	15618987	15630756	XR_001620759.1	13	2183	MSTRG.29791	LOC107643088	5.77168	0.639761	4.98267	0.617954	0	0	0.38801	0.041745	0.088678	0.009241	0	0	3.10163	1.63302	0.016608	0.281637	up	yes
89183	0	chrB05	+	32720479	32726826	XR_001620868.1	7	3364	107643480	LOC107643480	0	0	0	0	3.41587	0.281093	0	0	5.01232	0.522335	3.78794	0.412191	0.398356	-1.32787	0.0353395	0.38056	down	yes
89777	0	chrB05	+	61214542	61216712	XR_001620480.1	5	993	MSTRG.30266	LOC107641882	94.3677	10.4602	95.3534	11.8258	110.658	9.10609	27.0712	2.9125	15.2099	1.58503	17.1033	1.86112	6.94523	2.79602	0.0073777	0.19955	up	yes
89941	0	chrB05	+	73694241	73694836	XR_001620499.1	3	377	MSTRG.30305	LOC107641903	64.1857	7.11465	62.6141	7.76544	69.0451	5.68174	22.3488	2.40443	23.8077	2.48101	26.3064	2.86257	3.01916	1.59415	0.0175097	0.287575	up	yes
90018	0	chrB05	-	81342699	81346615	XR_001621020.1	4	851	MSTRG.30322	LOC107643706	12.5543	1.39158	10.6322	1.31861	20.4959	1.68661	17.4407	1.87638	27.9918	2.91703	24.9694	2.71708	0.443688	-1.17238	0.0328972	0.368984	down	yes
90039	0	chrB05	+	83802031	83809348	XR_001621024.1	3	645	MSTRG.30331	LOC107643712	361.281	40.0461	309.851	38.4279	506.391	41.6711	0	0	0	0	0	0	37.3174	5.22178	6.42438e-06	0.0135925	up	yes
90051	0	chrB05	+	85843538	85847235	XR_001620520.1	3	501	MSTRG.30335	LOC107641926	19.0071	2.10684	22.8443	2.83317	15.5863	1.2826	20.4511	2.20026	11.8498	1.23487	8.29477	0.902609	3.53031	1.81979	0.0426633	0.410228	up	yes
91045	0	chrB05	+	123531939	123558328	XR_001621169.1	3	228	MSTRG.30620	LOC107644005	642.809	71.2521	563.928	69.9388	783.072	64.4392	0	0	0	0	0	0	80.4348	6.32975	3.63856e-06	0.0123924	up	yes
91543	0	chrB05	+	130884324	130885558	XR_001620607.1	3	580	MSTRG.30770	LOC107642084	0.438484	0.048604	0.325528	0.040372	6.55193	0.53916	1.88391	0.202684	7.93258	0.826657	7.08771	0.771261	0.281727	-1.82763	0.0073958	0.199821	down	yes
92426	0	chrB05	-	141275762	141277077	XR_001621358.1	2	597	MSTRG.31059	LOC107644536	99.1491	10.9902	89.8794	11.1469	122.735	10.0999	54.1101	5.82152	40.7863	4.25035	52.8295	5.74873	2.51292	1.32937	0.0349971	0.37869	up	yes
94280	0	chrB06	-	4519783	4521519	XR_001621463.1	4	1468	MSTRG.31787	LOC107645468	703.666	77.9978	619.922	76.8832	842.377	69.3195	14.235	1.5315	16.6493	1.73503	11.7477	1.27834	35.6083	5.15414	0.000351966	0.0512212	up	yes
94282	0	chrB06	-	4519783	4521612	XR_001621464.1	4	1578	MSTRG.31787	LOC107645468	52.46	5.81492	46.5415	5.77211	58.1663	4.78653	0.254535	0.027385	0.907716	0.094593	2.23474	0.243177	6.7995	2.76543	0.00428729	0.159253	up	yes
94505	0	chrB06	+	6344821	6345661	XR_001621476.1	2	718	MSTRG.31871	LOC107645568	0.495822	0.054959	0.497214	0.061665	17.0719	1.40485	0.359331	0.038659	7.27832	0.758476	0.557103	0.060622	0.216547	-2.20725	0.0424687	0.409223	down	yes
95267	0	chrB06	+	13153665	13154333	XR_001621692.1	2	595	MSTRG.32125	LOC107648001	38.2735	4.24243	36.8147	4.56579	51.1347	4.20789	10.6487	1.14566	13.7902	1.43708	12.1288	1.31981	2.23447	1.15993	0.0112528	0.235775	up	yes
95288	0	chrB06	-	13339430	13340368	XR_001621694.1	2	790	107648003	LOC107648003	12.857	1.42513	11.4656	1.42198	8.81468	0.725363	0	0	0	0	0	0	3.75821	1.91005	0.0056737	0.179615	up	yes
96430	0	chrB06	+	31427718	31431335	XR_001621987.1	4	951	MSTRG.32559	LOC107648595	2.36593	0.262251	3.83912	0.47613	7.73817	0.636776	12.0995	1.30174	15.5815	1.62375	13.9362	1.51649	0.392178	-1.35042	0.0086809	0.213359	down	yes
96486	0	chrB06	-	34645918	34650895	XR_001622003.1	11	1512	MSTRG.32572	LOC107648618	0.62073	0.068805	2.51951	0.312472	8.16761	0.672116	1.29132	0.138929	5.15065	0.536751	6.3539	0.69141	0.392631	-1.34875	0.0474882	0.428016	down	yes
96489	0	chrB06	-	34645918	34650895	XR_001622006.1	12	1556	MSTRG.32572	LOC107648618	6.63588	0.735553	3.53499	0.438412	3.01529	0.248129	2.86283	0.308002	0.561448	0.058509	1.9867	0.216186	2.08666	1.0612	0.0402782	0.400733	up	yes
96594	0	chrB06	-	40773789	40775033	XR_001621760.1	4	570	MSTRG.32598	LOC107648161	16.2674	1.80316	16.5344	2.05062	18.5916	1.52991	2.03705	0.21916	1.16149	0.121039	3.18748	0.346851	2.92073	1.54633	0.0141107	0.261181	up	yes
96749	0	chrB06	+	44748024	44749353	XR_001622030.1	4	495	MSTRG.32649	LOC107648709	31.6663	3.51005	25.4654	3.15823	21.1263	1.73849	24.791	2.66718	20.0539	2.08982	17.4744	1.90151	2.8997	1.5359	0.00444894	0.161729	up	yes
97080	0	chrB06	+	74435030	74441550	XR_001622084.1	4	472	MSTRG.32740	LOC107648798	48.1366	5.3357	42.8576	5.31524	30.0524	2.47302	41.8694	4.50459	37.162	3.87266	34.2867	3.73096	3.06563	1.61618	0.0120711	0.243007	up	yes
97204	0	chrB06	+	85069261	85071619	XR_001622097.1	3	1214	MSTRG.32770	LOC107648838	11.1985	1.2413	11.1108	1.37797	17.9156	1.47428	37.524	4.03708	47.3302	4.9323	41.1644	4.47937	0.342085	-1.54757	0.00316133	0.140243	down	yes
97341	0	chrB06	-	89670207	89689311	XR_001612327.1	3	612	MSTRG.32826	LOC107604656	1370.77	151.943	1105.73	137.133	1655.78	136.255	0	0	0	0	0	0	156.891	7.29362	1.92796e-05	0.0164896	up	yes
97629	0	chrB06	+	100740888	100743940	XR_001612359.1	3	1220	MSTRG.32903	LOC107604717	5.61885	0.622821	3.96803	0.492119	4.10451	0.337761	27.982	3.01049	28.0771	2.92592	32.282	3.51281	0.446684	-1.16267	0.0269243	0.339007	down	yes
98124	0	chrB06	-	111729382	111730840	XR_001612408.1	2	784	MSTRG.33054	LOC107604857	0	0	1.3966	0.173207	5.204	0.428239	7.96957	0.85742	7.51792	0.783445	11.3631	1.23649	0.374383	-1.41741	0.0470523	0.42628	down	yes
99563	0	chrB06	-	131079561	131080513	XR_001621958.1	2	838	MSTRG.33539	LOC107648515	16.672	1.84801	11.2322	1.39302	9.97494	0.820841	3.47809	0.374196	3.27101	0.340873	2.34584	0.255266	3.29094	1.7185	0.0149455	0.268727	up	yes
101047	0	chrB07	+	3892337	3897115	XR_001613141.1	6	2974	107609405	LOC107609405	5.1806	0.574244	3.92886	0.48726	1.15739	0.095242	1.95339	0.210159	1.35823	0.141542	2.23203	0.242882	2.02033	1.01459	0.0302324	0.355697	up	yes
102377	0	chrB07	+	19457614	19458222	XR_001612954.1	2	472	MSTRG.34589	LOC107608644	0	0	0	0	0	0	195.434	21.0261	118.998	12.4008	203.528	22.1473	0.0688853	-3.85966	0.0184536	0.294754	down	yes
102948	0	chrB07	-	30248996	30265518	XR_001612994.1	7	1937	MSTRG.34755	LOC107608784	11.2486	1.24685	8.80542	1.09206	4.30624	0.354362	4.11588	0.442814	3.06347	0.319245	0	0	3.78896	1.9218	0.0267633	0.338719	up	yes
103602	0	chrB07	-	49377489	49395256	XR_001612661.1	2	912	MSTRG.34906	LOC107606500	92.5571	10.2595	93.6711	11.6172	113.63	9.35066	452.043	48.6338	523.885	54.5943	507.486	55.223	0.239455	-2.06218	0.00796391	0.206722	down	yes
103641	0	chrB07	-	49454804	49456279	XR_001612658.1	2	1420	MSTRG.34925	LOC107606499	418.512	46.39	345.035	42.7915	495.767	40.7968	1169.53	125.826	1357.76	141.492	1294.11	140.82	0.33702	-1.56909	0.00886689	0.215252	down	yes
103870	0	chrB07	-	64029334	64030398	XR_001613038.1	4	422	MSTRG.34987	LOC107609008	0	0	0	0	0	0	19.5847	2.10705	15.593	1.62495	17.5253	1.90705	0.391102	-1.35438	0.00841056	0.210369	down	yes
104896	0	chrB07	+	107716230	107719074	XR_001612745.1	5	735	MSTRG.35306	LOC107608170	10.2136	1.13213	9.59184	1.18959	18.4544	1.51862	22.3392	2.4034	24.9361	2.59859	27.7501	3.01967	0.444911	-1.16841	0.00856049	0.212154	down	yes
105028	0	chrB07	+	110393593	110394186	XR_001612766.1	3	389	MSTRG.35337	LOC107608220	17.0977	1.89519	16.1787	2.00649	28.8543	2.37443	37.2922	4.01214	40.4919	4.21967	36.9554	4.02137	0.476129	-1.07058	0.00159965	0.101345	down	yes
105488	0	chrB07	+	116895178	116897556	XR_001612585.1	6	1505	MSTRG.35490	LOC107605993	63.9289	7.08619	57.9196	7.18323	70.4128	5.79429	28.7073	3.08852	23.0246	2.3994	27.1804	2.95768	3.02711	1.59794	0.00347811	0.147119	up	yes
105515	0	chrB07	+	117171120	117174513	XR_001612590.1	5	944	107605999	LOC107605999	4.25155	0.471262	5.19212	0.643931	0.532998	0.043861	6.12386	0.658846	2.16159	0.22526	4.52679	0.49259	2.20069	1.13796	0.0261596	0.336368	up	yes
107390	0	chrB08	+	6047794	6048312	XR_001614081.1	2	441	MSTRG.36241	LOC107613578	71.0068	7.87075	81.3668	10.0912	113.461	9.33678	0.110017	0.011836	0.008424	0.000878	0.042291	0.004602	9.37943	3.2295	0.00206782	0.114352	up	yes
107526	0	chrB08	+	7341687	7342435	XR_001613900.1	2	653	MSTRG.36293	LOC107612998	3.55528	0.394085	2.74502	0.34044	15.266	1.25624	3.73046	0.401348	5.19043	0.540897	4.61681	0.502386	0.448834	-1.15575	0.0261219	0.336325	down	yes
108124	0	chrB08	+	14264400	14268547	XR_001614138.1	7	1979	MSTRG.36490	LOC107613677	6.02873	0.668254	6.35711	0.788414	24.4801	2.01448	3.11739	0.335389	11.2406	1.17139	6.12728	0.66675	0.351954	-1.50654	0.0162637	0.279392	down	yes
108125	0	chrB08	+	14264400	14268547	XR_001614139.1	7	2002	MSTRG.36490	LOC107613677	4.20521	0.466126	3.37457	0.418517	0.937622	0.077157	4.8383	0.520536	0	0	1.02132	0.111137	2.4693	1.3041	0.0260052	0.335691	up	yes
108502	0	chrB08	+	20779167	20779682	XR_001613777.1	2	386	MSTRG.36593	LOC107612476	5.82902	0.646117	0.689119	0.085465	3.88601	0.319781	155.269	16.7049	141.158	14.7102	185.51	20.1865	0.0769737	-3.69949	0.0147778	0.266871	down	yes
108635	0	chrB08	-	22691728	22692471	XR_001614224.1	2	652	MSTRG.36638	LOC107613898	62.6856	6.94838	66.1204	8.2003	92.8405	7.63987	2.7454	0.295368	2.41564	0.251735	2.02531	0.220387	6.95648	2.79836	0.0011132	0.0852414	up	yes
108878	0	chrB08	+	26161982	26167277	XR_001614075.1	7	1863	MSTRG.36714	LOC107613539	10.8417	1.20175	10.8935	1.35102	0.416401	0.034266	2.08108	0.223897	3.00026	0.312658	0.417357	0.045415	5.33333	2.41504	0.040982	0.404011	up	yes
109198	0	chrB08	+	35183467	35184039	XR_001613684.1	3	271	107612304	LOC107612304	9.68081	1.07307	9.99534	1.23963	10.0223	0.824738	2.76034	0.296976	1.76015	0.183426	3.34502	0.363994	2.16161	1.11211	0.0179254	0.29103	up	yes
109340	0	chrB08	-	40358956	40362934	XR_001614407.1	3	1102	MSTRG.36828	LOC107614371	5.15299	0.571183	7.14813	0.886516	40.2078	3.30871	12.1751	1.30988	17.1658	1.78886	16.1427	1.75659	0.171011	-2.54784	0.0163091	0.279647	down	yes
109553	0	chrB08	+	46840185	46842542	XR_001613957.1	3	329	MSTRG.36881	LOC107613150	4.14863	0.459855	5.04144	0.625243	10.4006	0.855869	17.6912	1.90333	17.5808	1.8321	18.4938	2.01243	0.415526	-1.26699	0.0117183	0.239695	down	yes
109635	0	chrB08	-	50655907	50656753	XR_001613691.1	2	480	MSTRG.36904	LOC107612314	9.32292	1.0334	10.7588	1.33432	11.3187	0.931423	127.053	13.6692	123.15	12.8335	121.125	13.1804	0.186348	-2.42393	0.00124074	0.0892809	down	yes
109811	0	chrB08	+	64584982	64587804	XR_001614339.1	4	1074	MSTRG.36939	LOC107614233	7.11219	0.788349	6.58885	0.817154	18.0436	1.48482	24.4496	2.63045	27.6326	2.87961	34.278	3.73002	0.260748	-1.93927	0.00978293	0.224649	down	yes
110825	0	chrB08	+	111730020	111733332	XR_001614366.1	4	974	MSTRG.37210	LOC107614286	4.04865	0.448772	5.05133	0.62647	8.52361	0.701411	15.9191	1.71269	17.5273	1.82652	16.4133	1.78604	0.468044	-1.09528	0.00693764	0.195416	down	yes
110826	0	chrB08	+	111733421	111733970	XR_001614367.1	3	380	MSTRG.37211	LOC107614287	0	0	0	0	1.76579	0.145307	7.12664	0.766731	12.0526	1.25601	7.00827	0.762616	0.381537	-1.39011	0.0250021	0.332189	down	yes
111110	0	chrB08	-	115962800	115968141	XR_001614160.1	14	1668	MSTRG.37273	LOC107613754	28.4869	3.15762	22.555	2.79729	15.1904	1.25002	31.6771	3.40803	17.4758	1.82115	17.8496	1.94233	3.64913	1.86755	0.00286459	0.133817	up	yes
111112	0	chrB08	-	115962800	115968162	XR_001614162.1	15	1844	MSTRG.37273	LOC107613754	0.417466	0.046274	0.561209	0.069602	3.37638	0.277843	3.32838	0.35809	10.6825	1.11323	5.60771	0.610212	0.366929	-1.44643	0.0495327	0.435874	down	yes
113690	0	chrB09	-	8136640	8137348	XR_001614671.1	2	626	MSTRG.38138	LOC107616859	0	0	0	0	0	0	67.9639	7.312	141.268	14.7216	64.5795	7.02732	0.0691898	-3.8533	0.0332006	0.370247	down	yes
114429	0	chrB09	-	16663058	16670621	XR_001614910.1	7	2732	MSTRG.38388	LOC107617349	9.05848	1.00409	5.55708	0.689194	1.05016	0.086418	10.1788	1.0951	3.54201	0.369114	3.91935	0.426491	3.26999	1.70929	0.00948676	0.221831	up	yes
114430	0	chrB09	-	16663058	16670621	XR_001614911.1	8	2981	MSTRG.38388	LOC107617349	0.83191	0.092213	0.378343	0.046922	3.48963	0.287162	4.58871	0.493684	7.30025	0.760762	5.93605	0.645941	0.456895	-1.13007	0.00160486	0.101548	down	yes
115085	0	chrB09	-	28297913	28306260	XR_001614658.1	3	634	MSTRG.38586	LOC107616830	468.331	51.9121	466.619	57.8705	623.594	51.3157	0	0	0	0	0	0	60.5184	5.9193	4.44043e-05	0.0217767	up	yes
115554	0	chrB09	+	46215183	46219711	XR_001614882.1	3	1949	MSTRG.38732	LOC107617266	1329.93	147.416	1122.45	139.208	1703.62	140.191	0	0	0	0	0	0	148.507	7.21438	3.24695e-06	0.0123924	up	yes
115555	0	chrB09	-	46217022	46227066	XR_001614883.1	3	1084	MSTRG.38733	LOC107617267	301.384	33.4069	267.369	33.1593	385.729	31.7417	0	0	0	0	0	0	36.3865	5.18533	8.27856e-07	0.00583461	up	yes
116721	0	chrB09	-	112486046	112489372	XR_001615669.1	8	1299	MSTRG.39057	LOC107619500	29.2443	3.24158	25.1535	3.11956	26.473	2.17847	9.79631	1.05395	8.19477	0.85398	2.2916	0.249364	4.37507	2.12931	0.046405	0.423873	up	yes
117400	0	chrB09	+	127340854	127341701	XR_001614885.1	2	346	MSTRG.39240	LOC107617269	22.1098	2.45076	31.711	3.93282	31.3873	2.58287	2124.71	228.591	1824.92	190.175	2220.72	241.651	0.0243424	-5.36039	0.00298649	0.13571	down	yes
117839	0	chrB09	+	131410483	131412044	XR_001614585.1	2	400	MSTRG.39400	LOC107616645	14.905	1.65214	15.11	1.87395	7.46646	0.614418	5.33625	0.574109	4.58	0.477283	1.38	0.150167	4.53111	2.17986	0.0190176	0.299045	up	yes
118599	0	chrB09	-	135722756	135724486	XR_001615132.1	2	862	MSTRG.39696	LOC107618073	15.3812	1.70493	14.6012	1.81086	22.9277	1.88673	1.32494	0.142546	0.614748	0.064063	0.986934	0.107395	2.47245	1.30594	0.00237692	0.121688	up	yes
119451	0	chrB09	-	144318486	144320701	XR_001614650.1	3	994	MSTRG.39983	LOC107616807	7.68255	0.851572	5.92226	0.734483	1.89641	0.156056	5.57124	0.599391	1.91287	0.199341	0	0	3.46266	1.79188	0.0206152	0.3086	up	yes
119863	0	chrB10	-	1296191	1297244	XR_001615849.1	2	968	MSTRG.40135	LOC107621555	26.0832	2.89119	25.1477	3.11884	0	0	3.8359	0.412691	3.57492	0.372544	2.9971	0.326134	18.1311	4.1804	0.0278464	0.343597	up	yes
119901	0	chrB10	-	1575623	1576809	XR_001616075.1	2	706	MSTRG.40153	LOC107622110	10.4108	1.15398	6.42493	0.796825	6.9221	0.569621	4.09955	0.441057	1.85128	0.192922	2.06799	0.225032	2.41542	1.27228	0.0167158	0.282284	up	yes
120772	0	chrB10	-	8087818	8092293	XR_001616868.1	8	3043	MSTRG.40468	LOC107624392	6.55168	0.72622	3.78627	0.469577	0	0	2.09872	0.225794	0	0	0	0	3.25727	1.70367	0.0055386	0.178245	up	yes
121530	0	chrB10	-	17169392	17171136	XR_001615928.1	3	1171	MSTRG.40740	LOC107621752	1.06121	0.11763	1.10494	0.137035	8.29608	0.682687	0.760735	0.081845	2.66929	0.278168	4.17411	0.454212	0.441977	-1.17796	0.0173131	0.286303	down	yes
122153	0	chrB10	+	29785581	29786656	XR_001616549.1	2	677	MSTRG.40908	LOC107623615	37.9157	4.20276	53.5026	6.63544	12.391	1.01966	48.3942	5.20657	29.1125	3.03382	34.1463	3.71569	7.69497	2.94392	0.0235887	0.326765	up	yes
122174	0	chrB10	+	30068726	30073692	XR_001616485.1	9	2677	MSTRG.40913	LOC107623477	0.383348	0.042492	0.494028	0.06127	3.93725	0.323998	2.54698	0.274021	7.49229	0.780774	4.28574	0.466359	0.414112	-1.27191	0.020959	0.310788	down	yes
122523	0	chrB10	+	42535154	42538580	XR_001616473.1	8	1813	MSTRG.41012	LOC107623464	11.294	1.25188	17.5484	2.17637	3.49375	0.287502	30.2381	3.25321	11.1161	1.15841	13.9353	1.51639	4.13882	2.04922	0.0418558	0.407358	up	yes
122835	0	chrB10	-	58772193	58772960	XR_001616065.1	3	248	107622088	LOC107622088	3.03181	0.336061	2.26116	0.28043	0	0	1.55804	0.167624	0	0	0	0	2.01439	1.01034	0.000683794	0.0679914	up	yes
123090	0	chrB10	-	86151963	86162348	XR_001616747.1	4	645	MSTRG.41166	LOC107624047	12.2204	1.35457	9.77069	1.21177	0.233771	0.019237	0	0	0	0	0	0	6.46979	2.69372	0.0244058	0.330667	up	yes
123094	0	chrB10	-	86158768	86162348	XR_001616748.1	4	642	MSTRG.41166	LOC107624047	0.095756	0.010614	0	0	20.0304	1.64831	15.2129	1.63671	21.3738	2.22737	19.1858	2.08773	0.0822318	-3.60416	0.00551453	0.177811	down	yes
123116	0	chrB10	-	87798869	87802191	XR_001616922.1	3	527	107624528	LOC107624528	0.610165	0.067634	1.19273	0.147923	1.70778	0.140534	5.11805	0.550633	9.37639	0.977116	8.76072	0.953312	0.474979	-1.07406	0.0486831	0.432775	down	yes
123421	0	chrB10	-	99450713	99452862	XR_001616808.1	3	966	MSTRG.41276	LOC107624277	45.2838	5.01948	36.246	4.49526	51.8177	4.2641	11.1551	1.20014	14.2795	1.48807	11.0155	1.19867	2.62942	1.39475	0.0144124	0.263842	up	yes
124426	0	chrB10	+	120999702	121000230	XR_001616145.1	2	416	MSTRG.41605	LOC107622241	1.44231	0.159872	2.41587	0.299617	2.3125	0.190296	141.774	15.253	122.28	12.7428	125.75	13.6837	0.0973678	-3.36041	0.000889071	0.0776053	down	yes
124669	0	chrB10	-	123368042	123369970	XR_001615843.1	3	1024	MSTRG.41682	LOC107621533	21.9569	2.43381	20.1068	2.49366	42.748	3.51775	25.175	2.70849	35.8181	3.73262	35.2189	3.8324	0.448633	-1.15639	0.00743323	0.200158	down	yes
124828	0	chrB10	-	124082123	124082827	XR_001616182.1	2	656	MSTRG.41725	LOC107622346	73.5688	8.15473	98.8199	12.2557	120.806	9.94118	0	0	0	0	0	0	11.0155	3.46146	0.00713126	0.19694	up	yes
126062	0	chrB10	+	135021264	135023804	XR_001615933.1	2	936	MSTRG.42187	LOC107621765	2.39326	0.26528	5.30638	0.658102	20.4722	1.68467	0	0	5.01603	0.522722	5.13996	0.559313	0.333887	-1.58257	0.0317096	0.3628	down	yes
Novel lncRNAs
t_id	class_code	chr	strand	start	end	t_name	num_exons	length	gene_id	gene_name	cov.T2_1_T2	FPKM.T2_1_T2	cov.T2_2_T2	FPKM.T2_2_T2	cov.T2_3_T2	FPKM.T2_3_T2	cov.C2_1_C2	FPKM.C2_1_C2	cov.C2_2_C2	FPKM.C2_2_C2	cov.C2_3_C2	FPKM.C2_3_C2	fc	log2(fc)	pval	qval	regulation	significant
240	u	chrA01	-	1937385	1938151	MSTRG.84.1	1	767	MSTRG.84	.	11.3429	1.2573	12.5319	1.55422	0	0	3.86571	0.415899	0	0	2.67536	0.291124	7.60832	2.92758	0.008929	0.215814	up	yes
247	u	chrA01	+	2007258	2007907	MSTRG.89.1	1	650	MSTRG.89	.	4.84615	0.537171	3.22462	0.399919	0	0	6.09231	0.655451	0	0	0	0	3.17135	1.6651	0.034591	0.376192	up	yes
343	i	chrA01	+	2906568	2907014	MSTRG.126.1	2	362	MSTRG.126	LOC107473126	3.72928	0.413372	2.48619	0.308339	5.73481	0.471919	87.1271	9.37371	99.692	10.3889	67.4903	7.34407	0.125289	-2.99667	0.00798828	0.206826	down	yes
449	u	chrA01	-	3817616	3817823	MSTRG.162.1	1	208	MSTRG.162	.	242.532	26.8835	411.871	51.0806	550.165	45.2732	0	0	0	0	0	0	29.2193	4.86885	0.0122381	0.244482	up	yes
951	u	chrA01	+	7912152	7912516	MSTRG.331.1	1	365	MSTRG.331	.	0	0	0	0	0	0	81.011	8.7157	50.0822	5.21908	73.0356	7.94749	0.162332	-2.62299	0.0249142	0.331677	down	yes
1424	u	chrA01	-	11520125	11521625	MSTRG.488.1	1	1501	MSTRG.488	.	20.769	2.30214	21.5406	2.67148	34.547	2.84289	0	0	0	0	0	0	3.05782	1.6125	0.00238131	0.12181	up	yes
1814	u	chrA01	+	18414273	18414832	MSTRG.609.1	1	560	MSTRG.609	.	24.1946	2.68185	21.3071	2.64253	35.5598	2.92623	0	0	0	0	2.89643	0.31518	2.80915	1.49013	0.0404197	0.401483	up	yes
1997	u	chrA01	+	23279718	23280018	MSTRG.658.1	1	301	MSTRG.658	.	264.907	29.3636	216.304	26.8262	302.753	24.9136	0	0	0	0	0	0	33.783	5.07822	5.83222e-05	0.0239586	up	yes
2061	i	chrA01	-	25669540	25670696	MSTRG.680.1	1	1157	MSTRG.680	LOC107482982	15.9934	1.77278	25.0307	3.10432	0	0	0	0	0	0	0	0	16.0604	4.00543	0.037514	0.388828	up	yes
2065	u	chrA01	-	25861800	25863011	MSTRG.672.1	2	414	MSTRG.672	.	477.019	52.8751	492.788	61.1159	648.053	53.3285	0	0	0	0	0	0	62.5202	5.96625	9.48986e-05	0.0294694	up	yes
2552	u	chrA01	+	40252931	40253322	MSTRG.831.1	1	392	MSTRG.831	.	14.2512	1.57967	11.8312	1.46731	20.513	1.68802	46.8816	5.04383	45.8067	4.77353	42.992	4.67824	0.417635	-1.25968	0.0031409	0.139767	down	yes
3064	u	chrA01	-	58967030	58967628	MSTRG.963.1	1	599	MSTRG.963	.	12.1077	1.34207	13.7647	1.70711	18.1274	1.49171	0	0	0	0	0	0	2.5435	1.34682	0.00727971	0.198582	up	yes
3510	u	chrA01	+	82219181	82219407	MSTRG.1078.1	1	227	MSTRG.1078	.	89.859	9.96042	68.2504	8.46446	67.5228	5.55647	0	0	0	0	0	0	18.0485	4.17381	0.00187932	0.109826	up	yes
3573	u	chrA01	+	85870361	85870670	MSTRG.1090.1	1	310	MSTRG.1090	.	159.405	17.6692	133.552	16.5633	183.336	15.0868	0	0	0	0	0	0	21.1277	4.40107	5.11389e-05	0.0222652	up	yes
3575	u	chrA01	-	85872229	85875440	MSTRG.1092.1	1	3212	MSTRG.1092	.	49.3689	5.47229	37.9028	4.70073	60.2413	4.95727	0	0	0	0	0	0	6.24766	2.64332	0.000690334	0.0681606	up	yes
3767	u	chrA01	-	88346029	88346891	MSTRG.1145.1	1	863	MSTRG.1145	.	13.7323	1.52216	11.7941	1.46272	0	0	0	0	0	0	0	0	8.10666	3.01911	0.0247104	0.331449	up	yes
3770	u	chrA01	-	88362496	88364881	MSTRG.1149.1	2	346	MSTRG.1149	.	39.5436	4.38321	26.3913	3.27307	57.2091	4.70775	0	0	0	0	0	0	3.85232	1.94573	0.0123122	0.245121	up	yes
5142	u	chrA01	-	98367341	98367626	MSTRG.1758.1	1	286	MSTRG.1758	.	245.787	27.2442	128.224	15.9025	421.951	34.7225	470.657	50.6364	575.763	60.0005	544.313	59.2303	0.177007	-2.49812	0.0459541	0.422343	down	yes
6285	u	chrA02	+	2581274	2581700	MSTRG.2193.1	1	427	MSTRG.2193	.	0	0	0	0	254.361	20.9314	344.811	37.0971	311.78	32.4907	406.077	44.188	0.000490728	-10.9928	0.0219002	0.316273	down	yes
7330	u	chrA02	+	13222808	13223809	MSTRG.2491.1	1	1002	MSTRG.2491	.	72.7402	8.06288	60.0438	7.44668	104.43	8.59359	0	0	0	0	0	0	7.78146	2.96004	0.000165623	0.0373946	up	yes
7367	u	chrA02	+	13521576	13522012	MSTRG.2501.1	1	437	MSTRG.2501	.	12.0137	1.33166	5.43249	0.673742	0	0	8.14416	0.876203	5.69336	0.593307	3.43249	0.373512	3.61768	1.85506	0.0490221	0.433726	up	yes
7468	i	chrA02	+	14866096	14866430	MSTRG.2528.1	1	335	MSTRG.2528	LOC107473715	37.3881	4.14428	39.6716	4.92011	72.7443	5.98615	117.204	12.6096	99.3015	10.3482	110.881	12.0657	0.360515	-1.47187	0.0475689	0.428303	down	yes
7773	u	chrA02	-	21159532	21159768	MSTRG.2635.1	1	237	MSTRG.2635	.	0.632911	0.070155	2.48945	0.308744	5.6962	0.468742	55.135	5.93179	49.5148	5.15995	42.1802	4.5899	0.164168	-2.60676	0.01464	0.265886	down	yes
7776	u	chrA02	+	21324232	21329473	MSTRG.2639.1	2	544	MSTRG.2639	.	18.1666	2.01368	31.0306	3.84844	16.25	1.33722	0	0	0	0	0	0	7.13239	2.83439	0.0368068	0.386584	up	yes
7777	u	chrA02	-	21324469	21329485	MSTRG.2640.1	2	319	MSTRG.2640	.	999.216	110.758	617.574	76.592	418.01	34.3982	0	0	0	0	0	0	327.446	8.35511	0.0027328	0.131058	up	yes
7898	j	chrA02	+	24376483	24377694	MSTRG.2691.1	4	295	MSTRG.2691	LOC107474046	10.8451	1.20212	6.11085	0.757872	0	0	0.681441	0.073314	0.076368	0.007958	0	0	4.88982	2.28978	0.0235765	0.326765	up	yes
7940	u	chrA02	-	26555341	26555568	MSTRG.2701.1	1	228	MSTRG.2701	.	63.5	7.03865	63.8048	7.91312	73.8377	6.07613	0	0	0	0	0	0	10.6411	3.41158	0.000481494	0.0589022	up	yes
8525	u	chrA02	-	55120850	55121359	MSTRG.2859.1	1	510	MSTRG.2859	.	21.522	2.3856	22.9773	2.84966	17.5342	1.44289	0	0	0	0	0	0	5.9591	2.57509	0.00572065	0.180305	up	yes
8933	u	chrA02	+	67665860	67667285	MSTRG.2973.1	2	343	MSTRG.2973	.	0	0	0	0	0.437318	0.035987	22.1895	2.38729	23.9416	2.49496	20.6385	2.24581	0.281789	-1.82731	0.000437589	0.0569807	down	yes
8977	u	chrA02	+	68772463	68773058	MSTRG.2987.1	1	596	MSTRG.2987	.	4129.54	457.739	3887.58	482.141	4513.55	371.422	0	0	0	0	0	0	636.334	9.31364	2.20334e-05	0.0168934	up	yes
8978	u	chrA02	-	68778739	68779020	MSTRG.2988.1	1	282	MSTRG.2988	.	18.3789	2.03721	16.9129	2.09755	22.1458	1.82239	0	0	0	0	0	0	3.41339	1.7712	0.000147089	0.0358014	up	yes
9008	u	chrA02	+	69529872	69531142	MSTRG.2998.1	1	1271	MSTRG.2998	.	46.1652	5.11718	48.0991	5.96529	61.4642	5.05791	12.4799	1.34267	7.86074	0.81917	12.1054	1.31727	3.87046	1.95251	0.0162437	0.279282	up	yes
9216	u	chrA02	-	74453183	74454167	MSTRG.3070.1	1	985	MSTRG.3070	.	9.44163	1.04656	8.58173	1.06431	0	0	0	0	0	0	0	0	5.20909	2.38103	0.0248015	0.331551	up	yes
9396	u	chrA02	+	78094051	78094387	MSTRG.3132.1	1	337	MSTRG.3132	.	39.1721	4.34203	38.7878	4.8105	30.6113	2.51901	0	0	0	0	0	0	10.0622	3.33087	0.00323371	0.141634	up	yes
9499	u	chrA02	-	79824804	79825122	MSTRG.3167.1	1	319	MSTRG.3167	.	76.8166	8.51473	93.023	11.5368	142.122	11.6953	0	0	0	0	0	0	8.9343	3.15936	0.00441997	0.161215	up	yes
9596	u	chrA02	-	80898253	80898519	MSTRG.3180.1	1	267	MSTRG.3180	.	761.64	84.4239	564.367	69.9932	0	0	0	0	0	0	0	0	21632.6	14.4009	0.024766	0.331449	up	yes
9787	u	chrA02	-	83271391	83271807	MSTRG.3241.1	1	417	MSTRG.3241	.	102.99	11.416	91.3106	11.3244	125.241	10.3061	353.253	38.0053	282.066	29.3942	345.308	37.5753	0.449432	-1.15383	0.0425489	0.409635	down	yes
10120	u	chrA02	+	86614806	86615348	MSTRG.3343.1	1	543	MSTRG.3343	.	0	0	0	0	0	0	15.3757	1.65422	13.2394	1.37968	14.6648	1.59578	0.421772	-1.24547	0.00380641	0.151931	down	yes
11634	u	chrA03	-	3232414	3232765	MSTRG.3882.1	1	352	MSTRG.3882	.	54.5455	6.04609	63.0824	7.82353	139.68	11.4943	152.399	16.3961	164.449	17.1373	161.509	17.5748	0.229779	-2.12168	0.0157287	0.275256	down	yes
11677	u	chrA03	-	3417778	3418060	MSTRG.3901.1	1	283	MSTRG.3901	.	28.8869	3.20197	40.6431	5.04059	36.5866	3.01072	7.50177	0.80709	7.08127	0.737942	5.30035	0.576767	4.19392	2.0683	0.0329688	0.369469	up	yes
12581	u	chrA03	-	9179553	9179798	MSTRG.4258.1	1	246	MSTRG.4258	.	25.6301	2.84096	17.4577	2.16512	16.8172	1.38389	0	0	0	0	0	0	5.72275	2.51671	0.00817194	0.208382	up	yes
12630	u	chrA03	-	9442016	9444935	MSTRG.4277.1	3	401	MSTRG.4277	.	42184.1	4675.9	39340.1	4878.99	68429.8	5631.11	94922.9	10212.4	111844	11655.3	97543.5	10614.4	0.327137	-1.61204	0.000918598	0.0787873	down	yes
12631	u	chrA03	+	9442121	9444935	MSTRG.4278.1	2	296	MSTRG.4278	.	8231.33	912.401	6395.78	793.209	15576.9	1281.83	19415.7	2088.87	23070.6	2404.19	20438.6	2224.06	0.203914	-2.29397	0.00366131	0.150284	down	yes
12632	u	chrA03	-	9442202	9444937	MSTRG.4277.2	2	217	MSTRG.4277	.	0	0	2.09876	0.26029	10.0498	0.827004	15.5563	1.67365	20.8654	2.17439	20.5736	2.23875	0.168656	-2.56784	0.00526812	0.173731	down	yes
12701	j	chrA03	+	10188605	10191102	MSTRG.4299.2	3	857	MSTRG.4299	LOC107477527	14.1192	1.56505	10.8866	1.35017	4.05756	0.333898	9.58522	1.03124	5.85224	0.609864	8.21361	0.893778	3.43559	1.78056	0.0110739	0.234507	up	yes
12819	j	chrA03	-	11930434	11932988	MSTRG.4339.1	3	1052	MSTRG.4339	LOC107477589	45.7775	5.0742	49.9651	6.19671	76.7015	6.31179	106.981	11.5098	103.696	10.8062	102.739	11.1798	0.495462	-1.01315	0.0369323	0.387096	down	yes
13102	u	chrA03	+	15739539	15739879	MSTRG.4433.1	1	341	MSTRG.4433	.	53.921	5.97687	53.6228	6.65034	75.0816	6.17849	0	0	0	0	0	0	7.45717	2.89863	0.000206512	0.0406989	up	yes
13112	u	chrA03	-	15996157	15996781	MSTRG.4436.1	2	400	MSTRG.4436	.	0	0	0	0	0	0	81.0575	8.7207	83.1263	8.66261	85.8562	9.34259	0.0994028	-3.33057	7.09175e-05	0.0257268	down	yes
13114	u	chrA03	-	16047202	16047778	MSTRG.4437.1	2	353	MSTRG.4437	.	0.849858	0.094202	0	0	0	0	37.745	4.06086	41.0127	4.27395	41.3598	4.50063	0.20051	-2.31825	0.00114483	0.0863534	down	yes
13115	u	chrA03	-	16130236	16130803	MSTRG.4438.1	2	432	MSTRG.4438	.	0	0	0	0	0	0	216.411	23.2829	216.339	22.5448	215.756	23.4778	0.042129	-4.56904	4.2191e-06	0.012746	down	yes
13413	u	chrA03	-	19608129	19608421	MSTRG.4520.1	1	293	MSTRG.4520	.	23.9761	2.65763	17.2816	2.14327	20.6344	1.69801	9.67634	1.04104	6.50256	0.677634	9.0694	0.986901	2.71968	1.44344	0.0160803	0.277728	up	yes
13851	x	chrA03	+	25447757	25447981	MSTRG.4654.1	1	225	MSTRG.4654	LOC107478328	24.0607	2.66701	13.4652	1.66996	22.7763	1.87427	0	0	0	0	0.220741	0.02402	3.46507	1.79288	0.0294895	0.351714	up	yes
14024	u	chrA03	-	28114752	28115592	MSTRG.4718.1	2	423	MSTRG.4718	.	0	0	0	0	0	0	50.2801	5.40947	52.3901	5.45959	53.2861	5.79841	0.149187	-2.7448	7.40841e-05	0.0261259	down	yes
14189	u	chrA03	-	30968298	30969086	MSTRG.4778.1	1	789	MSTRG.4778	.	20.0482	2.22224	17.1014	2.12093	21.6152	1.77872	0	0	0	0	0	0	3.76378	1.91218	0.000442989	0.0572163	up	yes
14321	u	chrA03	+	32878098	32878315	MSTRG.4827.1	1	218	MSTRG.4827	.	24.4197	2.7068	32.8853	4.07846	47.1697	3.88161	0	0	0	0	0	0	3.6983	1.88686	0.0253461	0.333531	up	yes
14418	u	chrA03	+	35799285	35799921	MSTRG.4854.1	1	637	MSTRG.4854	.	5.40973	0.599641	7.37991	0.915262	0	0	9.57928	1.0306	0	0	0	0	5.27694	2.3997	0.0354446	0.381001	up	yes
14694	i	chrA03	-	40214211	40214541	MSTRG.4962.1	1	331	MSTRG.4962	LOC107478936	0	0	0	0	13.4145	1.10389	0	0	16.7868	1.74936	20.4272	2.22282	0.0725661	-3.78456	0.0380626	0.391389	down	yes
15017	u	chrA03	+	57073734	57074997	MSTRG.5050.1	1	1264	MSTRG.5050	.	14.4169	1.59804	10.9004	1.35188	18.4916	1.52168	0	0	0	0	0	0	2.41482	1.27192	0.00297514	0.13571	up	yes
15025	x	chrA03	-	57090136	57090674	MSTRG.5062.1	1	539	MSTRG.5062	LOC107479268	103.064	11.4241	82.9725	10.2903	172.904	14.2283	0	0	0	0	0	0	8.58115	3.10117	0.00104156	0.0827684	up	yes
15026	x	chrA03	+	57090743	57091554	MSTRG.5063.1	2	469	MSTRG.5063	LOC107479267	935.683	103.716	969.412	120.227	993.725	81.774	0	0	0	0	0	0	167.173	7.3852	0.000185122	0.0384652	up	yes
15029	u	chrA03	-	57104872	57105817	MSTRG.5058.1	2	328	MSTRG.5058	.	12.0389	1.33445	6.39447	0.793048	6.62537	0.545204	0	0	0	0	0	0	2.95804	1.56464	0.035756	0.382393	up	yes
15030	u	chrA03	+	57105477	57105866	MSTRG.5059.1	1	390	MSTRG.5059	.	214.059	23.7273	179.214	22.2263	200.817	16.5253	0	0	0	0	0	0	35.9494	5.1679	0.000278095	0.0471671	up	yes
15110	j	chrA03	+	60310651	60314453	MSTRG.5087.2	2	941	MSTRG.5087	LOC107479314	1.98881	0.22045	0.08661	0.010741	5.53688	0.455632	15.4957	1.66712	19.7756	2.06082	17.1249	1.86348	0.24893	-2.00619	0.00599889	0.183328	down	yes
15255	i	chrA03	-	69177396	69178012	MSTRG.5124.1	1	617	MSTRG.5124	LOC107479436	11.3296	1.25583	8.71656	1.08103	15.9969	1.31639	24.6809	2.65534	28.2024	2.93898	27.6871	3.01282	0.4797	-1.0598	0.00492653	0.169175	down	yes
15281	u	chrA03	-	69844897	69845200	MSTRG.5135.1	1	304	MSTRG.5135	.	5.09868	0.565163	3.07977	0.381955	12.3997	1.02037	12.9078	1.3887	12.1171	1.26272	12.4224	1.35176	0.434718	-1.20185	0.0447115	0.417125	down	yes
15567	u	chrA03	+	85045665	85045945	MSTRG.5208.1	1	281	MSTRG.5208	.	11.21	1.24257	7.54626	0.935893	14.1922	1.16788	30.6228	3.2946	32.2206	3.35772	28.9288	3.14794	0.466799	-1.09913	0.0162766	0.279494	down	yes
15595	x	chrA03	+	86667831	86668231	MSTRG.5218.1	1	401	MSTRG.5218	LOC107479682	3.76559	0.417396	6.77806	0.84062	5.64838	0.464807	100.996	10.8658	71.6771	7.46949	84.8391	9.23191	0.228811	-2.12777	0.0269165	0.339007	down	yes
15602	u	chrA03	+	87177281	87177559	MSTRG.5221.1	1	279	MSTRG.5221	.	2.68817	0.29797	1.07527	0.133356	2.15054	0.176968	20.1111	2.16369	19.8674	2.07039	20.4731	2.22782	0.405541	-1.30208	0.00776207	0.204664	down	yes
15636	u	chrA03	-	88536720	88537004	MSTRG.5230.1	1	285	MSTRG.5230	.	1.05263	0.116679	1.57895	0.195822	2.63158	0.216553	13.6288	1.46627	13.593	1.41653	12.4351	1.35314	0.459482	-1.12192	0.00367265	0.150382	down	yes
15843	j	chrA03	+	96206864	96209451	MSTRG.5293.1	5	897	MSTRG.5293	LOC107479853	19.087	2.11569	14.2066	1.76191	18.7414	1.54223	6.21293	0.668429	6.78595	0.707166	6.65998	0.724716	2.03399	1.02431	0.0203047	0.306541	up	yes
15976	u	chrA03	+	99870069	99870307	MSTRG.5333.1	1	239	MSTRG.5333	.	8.78661	0.973951	11.682	1.44881	0	0	0	0	0	0	0	0	6.04808	2.59648	0.0340295	0.373832	up	yes
16001	u	chrA03	-	100665447	100665827	MSTRG.5342.1	1	381	MSTRG.5342	.	26.0967	2.89269	35.8781	4.44963	34.7456	2.85922	0	0	0	0	0	0	5.74084	2.52126	0.0151458	0.27064	up	yes
16002	u	chrA03	-	100666132	100666551	MSTRG.5343.1	1	420	MSTRG.5343	.	41.0714	4.55256	26.0536	3.23118	53.9653	4.44082	0	0	0	0	0	0	4.2025	2.07125	0.0138763	0.259285	up	yes
16271	j	chrA03	+	107031355	107036846	MSTRG.5423.2	9	1655	MSTRG.5423	LOC107480134	23.3439	2.58755	18.2325	2.26121	14.7415	1.21308	11.6256	1.25076	10.4514	1.08915	11.367	1.23692	2.86948	1.52079	0.0163179	0.279647	up	yes
16612	j	chrA03	-	112324174	112325933	MSTRG.5547.1	2	820	MSTRG.5547	LOC107480366	15.9149	1.76408	19.4207	2.40857	5.53715	0.455654	21.2573	2.287	9.11778	0.950167	14.639	1.59296	4.54053	2.18286	0.01502	0.269533	up	yes
17340	u	chrA03	-	120100913	120101263	MSTRG.5825.1	1	351	MSTRG.5825	.	20.8689	2.31322	15.3134	1.89918	16.6876	1.37322	0	0	0	0	0	0	4.38839	2.13369	0.00465918	0.164689	up	yes
18318	u	chrA03	-	127111140	127111967	MSTRG.6203.2	2	341	MSTRG.6203	.	0	0	0.586649	0.072757	15.3798	1.26561	0	0	3.3009	0.343988	0.34021	0.037021	0.281585	-1.82836	0.0287805	0.34807	down	yes
19203	u	chrA03	-	132654090	132654397	MSTRG.6579.1	1	308	MSTRG.6579	.	273.357	30.3002	313.439	38.873	370.847	30.5171	0	0	0	0	0	0	40.6997	5.34694	0.000649606	0.0663571	up	yes
19338	i	chrA04	-	337648	338053	MSTRG.6635.1	1	406	MSTRG.6635	LOC107482405	157.543	17.4629	152.762	18.9457	198.175	16.3079	656.417	70.6217	678.565	70.7135	616.622	67.0987	0.315234	-1.6655	0.00152921	0.0983647	down	yes
19723	u	chrA04	-	2676735	2680651	MSTRG.6790.5	2	818	MSTRG.6790	.	0	0	0	0	0	0	14.5855	1.5692	19.9514	2.07914	14.8655	1.61761	0.32659	-1.61445	0.00896817	0.216118	down	yes
20943	u	chrA04	+	15582994	15583317	MSTRG.7224.1	1	324	MSTRG.7224	.	113.092	12.5357	120.663	14.9647	134.8	11.0927	0	0	0	0	0	0	18.84	4.23573	0.000653155	0.0664153	up	yes
21107	u	chrA04	-	18633192	18633551	MSTRG.7277.1	1	360	MSTRG.7277	.	15.5583	1.72456	14.4222	1.78866	16.05	1.32076	0	0	0	0	0	0	3.44003	1.78242	0.0010551	0.0830619	up	yes
21108	u	chrA04	-	18660702	18660987	MSTRG.7278.1	1	286	MSTRG.7278	.	37.1511	4.11801	27.059	3.35588	54.5905	4.49227	0	0	0	0	0	0	3.89934	1.96323	0.00486839	0.168293	up	yes
21398	x	chrA04	-	26442241	26442529	MSTRG.7356.1	1	289	MSTRG.7356	LOC107483850	0	0	0	0	0	0	28.526	3.06901	20.0208	2.08637	18.6747	2.03212	0.380847	-1.39272	0.0435772	0.413138	down	yes
21752	i	chrA04	+	39313424	39313825	MSTRG.7456.1	1	402	MSTRG.7456	LOC107484123	11.7226	1.2994	7.18897	0.891582	11.9849	0.986238	0	0	0	0	0	0	2.23152	1.15802	0.0253759	0.333605	up	yes
21766	u	chrA04	-	39351752	39352270	MSTRG.7470.1	1	519	MSTRG.7470	.	20.2517	2.2448	22.1022	2.74113	27.8367	2.29069	0	0	0	0	0	0	3.73806	1.90229	0.00277335	0.132016	up	yes
21952	i	chrA04	-	47231417	47232262	MSTRG.7523.1	1	846	MSTRG.7523	LOC107484259	5.50827	0.610564	5.67376	0.703664	0	0	0	0	0	0	0	0	3.17365	1.66614	0.0265036	0.337312	up	yes
22049	u	chrA04	+	53980351	53981418	MSTRG.7550.1	1	1068	MSTRG.7550	.	21.9101	2.42862	16.7097	2.07235	16.8081	1.38314	2.48876	0.267758	1.37079	0.14285	0.644195	0.070099	4.68188	2.22709	0.00171568	0.105133	up	yes
22109	u	chrA04	+	57884172	57884554	MSTRG.7559.1	1	383	MSTRG.7559	.	14.1767	1.57141	12.2195	1.51547	17.8893	1.47212	0	0	0	0	0	0	2.6396	1.40032	4.36783e-05	0.0217767	up	yes
22917	u	chrA04	+	93249871	93250576	MSTRG.7758.1	1	706	MSTRG.7758	.	9.98584	1.10688	6.22946	0.772583	0	0	0	0	0	0	0	0	4.54256	2.18351	0.0311018	0.359927	up	yes
23204	u	chrA04	-	98910933	98911320	MSTRG.7828.1	1	388	MSTRG.7828	.	1.15979	0.128557	0	0	1.15979	0.09544	405.224	43.5967	204.482	21.3091	418.939	45.5876	0.0417354	-4.58258	0.0282482	0.345212	down	yes
23574	u	chrA04	-	104845634	104846312	MSTRG.7927.1	1	679	MSTRG.7927	.	0.883652	0.097948	2.13844	0.265211	0	0	513.219	55.2155	490.04	51.0672	494.728	53.8346	0.02813	-5.15175	0.000167556	0.0374606	down	yes
23732	u	chrA04	+	106650776	106652333	MSTRG.7972.1	2	853	MSTRG.7972	.	569.19	63.0918	445.125	55.2048	670.07	55.1403	0	0	0	0	0	0	65.6307	6.0363	7.11206e-05	0.0257268	up	yes
23744	i	chrA04	+	106758487	106758929	MSTRG.7980.1	1	443	MSTRG.7980	LOC107485640	1.97517	0.218937	2.86682	0.355545	6.94582	0.571574	10.1053	1.0872	12.0158	1.25217	8.00846	0.871454	0.47448	-1.07558	0.0484415	0.431959	down	yes
23788	u	chrA04	-	107024284	107025697	MSTRG.7994.1	2	501	MSTRG.7994	.	0.598802	0.066374	0.598802	0.074264	0	0	112.926	12.1493	88.7385	9.24747	106.597	11.5995	0.114366	-3.12827	0.00222208	0.11834	down	yes
23791	u	chrA04	-	107071375	107072834	MSTRG.7997.1	2	415	MSTRG.7997	.	0	0	0.722892	0.089654	1.44578	0.118974	380.496	40.9363	370.72	38.6329	348.065	37.8753	0.0250871	-5.31691	0.000106446	0.030628	down	yes
24014	u	chrA04	+	109295686	109295985	MSTRG.8072.1	1	300	MSTRG.8072	.	9.83333	1.08997	12.6389	1.56749	10.2322	0.842013	85.3118	9.17841	74.8765	7.8029	73.3627	7.98308	0.376012	-1.41115	0.0180539	0.292139	down	yes
24211	u	chrA04	+	111597548	111599035	MSTRG.8142.1	1	1488	MSTRG.8142	.	27.4166	3.03898	20.9378	2.59672	24.4139	2.00902	0	0	0	0	0	0	5.18599	2.37462	0.00234061	0.12083	up	yes
24671	i	chrA04	-	115877558	115878112	MSTRG.8296.1	1	555	MSTRG.8296	LOC107486349	9.73649	1.07924	7.27628	0.902409	9.7433	0.80178	0	0	0	0	0	0	2.2642	1.179	0.00400572	0.154603	up	yes
26161	u	chrA05	-	5175049	5175640	MSTRG.8836.1	2	301	MSTRG.8836	.	17.9402	1.98858	15.1478	1.87865	8.22642	0.676955	0	0	0	0	0	0	6.04194	2.59501	0.00988518	0.22508	up	yes
26162	u	chrA05	-	5180171	5180420	MSTRG.8837.1	1	250	MSTRG.8837	.	37.8	4.18994	44.132	5.47328	31.644	2.60399	0	0	0	0	0.6	0.06529	10.2249	3.35402	0.00789851	0.206173	up	yes
26208	x	chrA05	-	5447865	5448126	MSTRG.8864.1	1	262	MSTRG.8864	LOC107487586	1.12977	0.125229	1.12977	0.140115	0	0	16.9351	1.82199	20.2901	2.11443	20.0153	2.17799	0.399495	-1.32375	0.0139644	0.260017	down	yes
26627	u	chrA05	-	9465786	9466186	MSTRG.9038.1	1	401	MSTRG.9038	.	33.9651	3.76486	23.3489	2.89575	39.5749	3.25664	0	0	0	0	0	0	4.39737	2.13664	0.00495916	0.169299	up	yes
27136	u	chrA05	+	14898882	14900486	MSTRG.9235.1	1	1605	MSTRG.9235	.	102.292	11.3386	104.553	12.9667	134.476	11.0661	0	0	0	0	0	0	14.5936	3.86726	0.000258509	0.0458248	up	yes
27324	i	chrA05	-	17305619	17306695	MSTRG.9304.1	1	1077	MSTRG.9304	LOC107488452	202.633	22.4608	150.273	18.6369	272.863	22.454	0	0	0	0	0	0	19.2239	4.26483	0.000515696	0.0605187	up	yes
27555	u	chrA05	-	19543921	19544257	MSTRG.9376.1	1	337	MSTRG.9376	.	25.5935	2.83691	23.316	2.89167	31.7097	2.6094	0	0	0	0	0	0	4.21847	2.07672	4.77091e-05	0.0217767	up	yes
28057	u	chrA05	-	30119637	30120067	MSTRG.9519.1	1	431	MSTRG.9519	.	53.7273	5.9554	68.7092	8.52136	97.6285	8.03388	0	0	0	0	0	0	7.05808	2.81928	0.00827128	0.209168	up	yes
28203	j	chrA05	+	33602234	33604212	MSTRG.9552.4	2	400	MSTRG.9552	LOC107489077	3.42583	0.379736	2.07216	0.25699	11.7975	0.97082	2.7025	0.290753	15.3946	1.60427	10.8225	1.17767	0.230595	-2.11657	0.0406523	0.402778	down	yes
28207	j	chrA05	+	33602265	33602845	MSTRG.9552.8	2	427	MSTRG.9552	LOC107489077	6.62685	0.734553	4.26311	0.528715	0	0	2.47541	0.266321	0	0	0	0	3.48496	1.80114	0.00232133	0.120266	up	yes
28315	u	chrA05	-	38687755	38688372	MSTRG.9589.1	1	618	MSTRG.9589	.	73.3099	8.12603	52.9125	6.56225	104.444	8.59474	0	0	0	0	0	0	6.92858	2.79256	0.00244674	0.124025	up	yes
28622	u	chrA05	+	53786641	53787726	MSTRG.9686.1	1	1086	MSTRG.9686	.	11.1648	1.23756	11.0088	1.36532	19.9885	1.64486	68.8669	7.40916	56.9352	5.93323	63.0302	6.85874	0.283683	-1.81765	0.014808	0.267014	down	yes
28738	u	chrA05	-	61668160	61668440	MSTRG.9715.1	1	281	MSTRG.9715	.	25.6228	2.84015	21.8861	2.71433	22.548	1.85549	0	0	0	0	0	0	5.42291	2.43907	0.00166129	0.103496	up	yes
28765	u	chrA05	+	62583076	62583897	MSTRG.9724.1	1	822	MSTRG.9724	.	33.3954	3.70171	25.7421	3.19255	45.0693	3.70877	3.70195	0.39828	2.37226	0.247214	3.56934	0.388404	3.287	1.71677	0.00718911	0.197914	up	yes
29008	u	chrA05	+	78634991	78635208	MSTRG.9789.1	1	218	MSTRG.9789	.	2.75229	0.305078	3.44037	0.426677	4.94771	0.407148	17.017	1.8308	17.1081	1.78284	19.0023	2.06777	0.445897	-1.16522	0.0089855	0.216226	down	yes
29165	u	chrA05	-	81157886	81158140	MSTRG.9843.1	1	255	MSTRG.9843	.	71.1765	7.88955	74.2745	9.21158	79.1137	6.51029	37.0471	3.98577	35.7373	3.72419	40.651	4.4235	2.57592	1.36509	0.0266274	0.337901	up	yes
29689	u	chrA05	+	87580623	87581323	MSTRG.10024.1	1	701	MSTRG.10024	.	42.2611	4.68442	38.6591	4.79453	56.122	4.61829	7.34736	0.790478	7.63909	0.796072	4.52211	0.492081	3.69084	1.88395	0.00774198	0.204489	up	yes
30080	u	chrA05	+	92590039	92590243	MSTRG.10154.1	1	205	MSTRG.10154	.	0	0	0	0	10.4163	0.857157	5.74634	0.61823	5.30488	0.552823	9.46829	1.03031	0.249424	-2.00333	0.0401057	0.400122	down	yes
31178	u	chrA05	-	103800253	103801382	MSTRG.10517.2	2	999	MSTRG.10517	.	0	0	0	0	11.6218	0.956362	28.4204	3.05766	31.2908	3.26082	17.2109	1.87284	0.123703	-3.01504	0.0421113	0.408193	down	yes
31207	u	chrA05	-	104143258	104143467	MSTRG.10528.1	1	210	MSTRG.10528	.	19.6429	2.17731	21.8476	2.70956	14.869	1.22358	0	0	0	0	0	0	5.99259	2.58318	0.00818596	0.208382	up	yes
31670	x	chrA05	-	108020039	108020297	MSTRG.10706.1	1	259	MSTRG.10706	LOC107491615	4425.96	490.595	5912.58	733.282	11450.9	942.302	16122.8	1734.6	19968.3	2080.9	21274	2314.96	0.135077	-2.88814	0.0170094	0.284189	down	yes
31763	u	chrA06	+	473741	473954	MSTRG.10739.1	1	214	MSTRG.10739	.	0	0	0	0	326.182	26.8416	182.755	19.662	175.43	18.2816	196.389	21.3704	0.000667948	-10.548	0.0284998	0.34646	down	yes
31885	x	chrA06	-	1285833	1286535	MSTRG.10795.2	2	584	MSTRG.10795	LOC107491754	13.9274	1.54378	13.2532	1.64367	0	0	0	0	0	0	0	0	8.86572	3.14824	0.025071	0.332417	up	yes
32630	u	chrA06	+	6324161	6324641	MSTRG.11093.1	1	481	MSTRG.11093	.	4.98961	0.553072	7.28066	0.902954	15.8087	1.3009	215.398	23.174	183.716	19.1451	197.81	21.525	0.0599217	-4.06078	0.00465273	0.164589	down	yes
33215	x	chrA06	-	10774714	10775163	MSTRG.11327.1	1	450	MSTRG.11327	LOC107492699	464.407	51.4771	498.553	61.831	678.218	55.8108	1073.36	115.48	1314.44	136.978	1169.88	127.302	0.40144	-1.31674	0.0298934	0.353647	down	yes
33261	u	chrA06	-	11014409	11015081	MSTRG.11342.1	2	568	MSTRG.11342	.	0	0	0	0	0	0	23.4525	2.52317	27.8979	2.90725	28.537	3.1053	0.23439	-2.09301	0.00188495	0.110027	down	yes
33470	u	chrA06	-	12627849	12628070	MSTRG.11412.1	1	222	MSTRG.11412	.	21.6201	2.39648	21.9099	2.71728	50.2012	4.13107	0	0	0	0	0	0	2.20634	1.14166	0.0357077	0.382119	up	yes
33748	u	chrA06	-	15619688	15620518	MSTRG.11516.1	1	831	MSTRG.11516	.	13.7509	1.52422	14.145	1.75428	18.5858	1.52943	0	0	0	0	0	0	2.77624	1.47313	0.00144	0.0949695	up	yes
33766	u	chrA06	+	15955323	15955976	MSTRG.11523.1	1	654	MSTRG.11523	.	13.9908	1.55081	12.6269	1.566	0	0	0	0	0	0	0	0	8.60183	3.10464	0.0247684	0.331449	up	yes
33873	x	chrA06	-	16738586	16738875	MSTRG.11553.1	1	290	MSTRG.11553	LOC107493170	19794.6	2194.12	20802.9	2579.99	32104.3	2641.88	39274.6	4225.42	52081.3	5427.41	49430	5378.8	0.334959	-1.57794	0.0210339	0.311402	down	yes
33912	u	chrA06	-	17039149	17039894	MSTRG.11563.1	1	746	MSTRG.11563	.	1.80965	0.200591	1.60858	0.199497	7.79088	0.641114	9.21582	0.991499	11.504	1.19884	12.5188	1.36225	0.329748	-1.60057	0.0019484	0.111769	down	yes
34068	x	chrA06	-	19245161	19245551	MSTRG.11619.1	1	391	MSTRG.11619	LOC107493311	0	0	0	0	3.06905	0.252553	0	0	4.59591	0.478941	3.83632	0.417455	0.419961	-1.25167	0.0398205	0.399169	down	yes
34088	u	chrA06	+	19908057	19910017	MSTRG.11627.1	1	1961	MSTRG.11627	.	99.8586	11.0688	124.765	15.4734	192.994	15.8815	0	0	0	0	4.30061	0.467978	8.67447	3.11678	0.0241069	0.329467	up	yes
34626	u	chrA06	+	49804722	49805228	MSTRG.11765.1	1	507	MSTRG.11765	.	39.83	4.41496	38.7216	4.80228	64.9839	5.34754	0	0	0	0	0	0	4.766	2.25278	0.000487173	0.0591666	up	yes
34686	u	chrA06	+	53285356	53286737	MSTRG.11779.1	1	1382	MSTRG.11779	.	2.76773	0.306789	1.76122	0.218427	2.04848	0.16857	24.6873	2.65602	22.4662	2.34121	25.6699	2.79331	0.404415	-1.30609	0.00689327	0.194682	down	yes
34797	x	chrA06	+	61215762	61217001	MSTRG.11807.1	2	444	MSTRG.11807	LOC107493868	372.52	41.292	308.273	38.2323	383.607	31.5672	0	0	0	0	0	0	54.4726	5.76746	9.65867e-05	0.0295353	up	yes
34799	o	chrA06	-	61216356	61218173	MSTRG.11809.1	2	548	MSTRG.11809	LOC107493868	56.9455	6.31212	43.6153	5.4092	94.8254	7.80321	0	0	0	0	0	0	4.96354	2.31137	0.00358154	0.149414	up	yes
34814	u	chrA06	+	62714597	62714991	MSTRG.11812.1	1	395	MSTRG.11812	.	18.6906	2.07176	11.2402	1.39402	0	0	0	0	0	0	0	0	9.88961	3.30591	0.0304621	0.356572	up	yes
34841	u	chrA06	+	64758023	64758487	MSTRG.11824.1	1	465	MSTRG.11824	.	57.9054	6.41852	52.9247	6.56377	66.0548	5.43567	0.597849	0.064321	0.486022	0.050649	1.83871	0.200082	8.01754	3.00316	0.00144667	0.0951786	up	yes
34994	u	chrA06	+	69751144	69754069	MSTRG.11867.1	2	726	MSTRG.11867	.	108.459	12.0221	77.6204	9.62655	130.097	10.7057	0	0	0	0	0	0	11.8962	3.57242	0.00113579	0.0859401	up	yes
35141	u	chrA06	-	76210710	76211076	MSTRG.11906.1	1	367	MSTRG.11906	.	0	0	0	0	17.4855	1.43888	0	0	19.5102	2.03317	19.6105	2.13395	0.0558657	-4.16189	0.0224548	0.319187	down	yes
35347	u	chrA06	+	81482885	81483366	MSTRG.11969.1	1	482	MSTRG.11969	.	9.75104	1.08085	6.95159	0.862142	14.2832	1.17537	22.0029	2.36722	27.871	2.90445	20.9259	2.27708	0.458635	-1.12458	0.0284087	0.345853	down	yes
35348	u	chrA06	+	81491599	81491993	MSTRG.11970.1	1	395	MSTRG.11970	.	10.6195	1.17712	10.5968	1.31422	23.4091	1.92634	21.7472	2.33971	23.5584	2.45503	28.4372	3.09444	0.405602	-1.30186	0.0211109	0.311947	down	yes
35818	i	chrA06	-	90911027	90911851	MSTRG.12124.1	1	825	MSTRG.12124	LOC107494591	2.90909	0.322458	4.42667	0.548999	0	0	0	0	0	0	0	0	2.26519	1.17963	0.0483747	0.431515	up	yes
35872	u	chrA06	+	91959094	91959423	MSTRG.12146.1	1	330	MSTRG.12146	.	31.8182	3.52688	23.1636	2.87277	30.3636	2.49863	18.0909	1.94634	16.2061	1.68884	16.9061	1.83966	2.00027	1.0002	0.0219449	0.316273	up	yes
35921	u	chrA06	-	92525107	92525458	MSTRG.12172.1	1	352	MSTRG.12172	.	114.794	12.7243	92.2589	11.442	176.728	14.543	0	0	0	0	0	0	10.4699	3.38817	0.000433653	0.0567628	up	yes
35932	u	chrA06	+	92581494	92581813	MSTRG.12174.1	1	320	MSTRG.12174	.	7.96875	0.883295	7.80625	0.968137	18.1953	1.4973	29.5375	3.17784	35.3031	3.67895	50.275	5.47076	0.22442	-2.15573	0.0289688	0.348967	down	yes
35959	x	chrA06	+	93197680	93201816	MSTRG.12186.1	1	4137	MSTRG.12186	LOC107494697	13.9676	1.54824	8.91276	1.10537	18.0699	1.48698	36.0717	3.88083	34.7446	3.62075	36.2691	3.94668	0.453046	-1.14227	0.0328069	0.368621	down	yes
36525	u	chrA06	-	100484464	100484726	MSTRG.12368.1	1	263	MSTRG.12368	.	63.3194	7.01864	38.4349	4.76672	114.052	9.38538	0	0	0	0	0	0	3.96746	1.98822	0.0420092	0.407902	up	yes
36621	i	chrA06	+	101416451	101417763	MSTRG.12404.1	1	1313	MSTRG.12404	LOC107495210	13.4806	1.49425	13.6847	1.69719	12.9002	1.06156	0	0	0.901752	0.093972	1.46915	0.159868	2.91995	1.54594	0.0257593	0.334834	up	yes
36655	u	chrA06	-	101845219	101846896	MSTRG.12417.1	1	1678	MSTRG.12417	.	87.6993	9.72102	87.566	10.86	179.368	14.7602	0	0	0	0	0	0	7.30128	2.86815	0.00235474	0.121126	up	yes
36687	u	chrA06	-	102163465	102163704	MSTRG.12427.1	1	240	MSTRG.12427	.	4.58333	0.508039	6.925	0.858844	8.63438	0.710525	30.0833	3.23656	35.1076	3.65858	37.4021	4.06997	0.312916	-1.67615	0.0201739	0.30594	down	yes
36803	u	chrA06	-	103245671	103245980	MSTRG.12464.1	1	310	MSTRG.12464	.	9.67742	1.07269	12.2968	1.52506	32.6323	2.68532	105.613	11.3625	126.535	13.1863	152.245	16.5668	0.0701769	-3.83286	0.00363622	0.150033	down	yes
37714	x	chrA06	-	110422947	110423251	MSTRG.12837.1	1	305	MSTRG.12837	LOC107496004	44.3016	4.91061	32.8098	4.0691	38.0787	3.13351	16.4459	1.76936	12.459	1.29836	16.2033	1.76319	3.37817	1.75624	0.0115611	0.238997	up	yes
37807	i	chrA07	-	413750	414645	MSTRG.12874.1	1	896	MSTRG.12874	LOC107496237	18.3428	2.03321	11.3962	1.41337	0	0	0	0	0	0	0	0	9.83299	3.29763	0.0294919	0.351714	up	yes
38575	u	chrA07	+	5234375	5234601	MSTRG.13162.1	1	227	MSTRG.13162	.	79.9559	8.86271	92.326	11.4503	131.78	10.8442	258.529	27.8142	310.93	32.4021	310.934	33.8348	0.271952	-1.87857	0.0167372	0.282284	down	yes
38576	u	chrA07	+	5262285	5262597	MSTRG.13163.1	1	313	MSTRG.13163	.	105.631	11.7087	109.678	13.6024	175.5	14.4419	744.942	80.1458	925.398	96.436	883.639	96.1546	0.107504	-3.21754	0.00106073	0.0834394	down	yes
39056	u	chrA07	+	9286001	9286956	MSTRG.13327.1	1	956	MSTRG.13327	.	5.17782	0.573935	2.05439	0.254787	4.67155	0.384423	42.375	4.55898	35.7599	3.72655	33.9484	3.69415	0.334355	-1.58055	0.0275767	0.34212	down	yes
39295	u	chrA07	-	12307665	12308010	MSTRG.13401.1	1	346	MSTRG.13401	.	29.4957	3.26945	29.2315	3.62531	39.4306	3.24476	0	0	0	0	0	0	4.70565	2.23439	0.000339901	0.0506436	up	yes
39368	x	chrA07	-	13317979	13318385	MSTRG.13426.1	1	407	MSTRG.13426	LOC107457811	21.9502	2.43307	17.8376	2.21224	30.3082	2.49407	0	0	0	0	0	0	3.11474	1.63911	0.000548418	0.0621196	up	yes
39372	x	chrA07	-	13323409	13325466	MSTRG.13430.1	2	1185	MSTRG.13430	LOC107457826	181.836	20.1556	154.682	19.1838	237.98	19.5835	0	0	0	0	0	0	20.7918	4.37794	7.81328e-06	0.0136097	up	yes
39373	o	chrA07	+	13323995	13325466	MSTRG.13431.1	2	599	MSTRG.13431	LOC107457826	88.7981	9.84282	70.3527	8.7252	69.8396	5.74712	0	0	0	0	0	0	17.7064	4.1462	0.0014226	0.0946004	up	yes
39379	u	chrA07	+	13363076	13363418	MSTRG.13435.1	1	343	MSTRG.13435	.	46.7201	5.17869	39.9028	4.94878	65.5423	5.39349	0	0	0	0	0	0	5.66584	2.50229	4.63317e-05	0.0217767	up	yes
39381	u	chrA07	+	13366103	13370497	MSTRG.13438.1	2	723	MSTRG.13438	.	149.341	16.5537	110.765	13.7372	191.742	15.7785	0	0	0	0	0	0	15.2934	3.93484	0.000567197	0.0630439	up	yes
39384	u	chrA07	-	13370567	13370803	MSTRG.13439.1	1	237	MSTRG.13439	.	1669.96	185.106	1723.24	213.717	2670.79	219.78	0	0	0	0	0	0	175.238	7.45317	5.32526e-05	0.0227295	up	yes
39534	u	chrA07	-	14789992	14793824	MSTRG.13500.1	2	1750	MSTRG.13500	.	28.1582	3.1212	20.3431	2.52297	45.8215	3.77067	2.68004	0.288336	2.80671	0.292488	3.00655	0.327163	2.17282	1.11957	0.0283048	0.345384	up	yes
39535	u	chrA07	+	14791018	14793821	MSTRG.13501.1	2	721	MSTRG.13501	.	133.303	14.7759	215.019	26.6669	112.131	9.22727	4.90106	0.527288	4.96692	0.517604	9.95101	1.08283	27.9827	4.80646	0.0269026	0.338959	up	yes
39536	u	chrA07	+	14791327	14793821	MSTRG.13501.2	2	531	MSTRG.13501	.	327.62	36.315	185.35	22.9872	0.071297	0.005867	0	0	0	0	0	0	2413.58	11.237	0.0259854	0.335666	up	yes
39790	u	chrA07	-	17849652	17849880	MSTRG.13576.1	1	229	MSTRG.13576	.	0	0	0	0	0	0	16.9258	1.82099	13.8777	1.4462	21.3624	2.32459	0.362911	-1.46231	0.043735	0.413434	down	yes
39833	u	chrA07	-	18318183	18318521	MSTRG.13584.1	1	339	MSTRG.13584	.	75.3687	8.35424	68.3938	8.48225	118.995	9.79214	0	0	0	0	0	0	7.89695	2.9813	0.000105965	0.030628	up	yes
40068	u	chrA07	+	23211263	23211642	MSTRG.13652.1	2	266	MSTRG.13652	.	15.4098	1.70809	18.2632	2.26501	8.50307	0.69972	4.01691	0.432166	2.81955	0.293826	1.67585	0.18236	5.27338	2.39873	0.0100519	0.226283	up	yes
40072	u	chrA07	+	23241933	23243138	MSTRG.13654.1	1	1206	MSTRG.13654	.	9.3522	1.03664	6.59345	0.817725	11.1672	0.918953	34.3939	3.70032	28.883	3.00991	32.2532	3.50968	0.488192	-1.03448	0.0304724	0.356609	down	yes
40446	i	chrA07	-	34281918	34282682	MSTRG.13779.1	1	765	MSTRG.13779	LOC107458584	29.1895	3.23551	19.8918	2.46699	32.8931	2.70679	90.5992	9.74727	79.5804	8.2931	82.9878	9.03046	0.445719	-1.16579	0.0371356	0.387979	down	yes
40588	u	chrA07	+	38962864	38963296	MSTRG.13816.1	1	433	MSTRG.13816	.	12.9496	1.43539	11.8079	1.46442	15.0144	1.23554	0	0	0	0	0	0	2.75645	1.46281	0.000289153	0.0476061	up	yes
40589	u	chrA07	+	38965337	38965671	MSTRG.13815.1	1	335	MSTRG.13815	.	423.523	46.9454	417.276	51.7509	537.492	44.2304	0	0	0	0	0	0	57.5384	5.84645	4.61417e-05	0.0217767	up	yes
40722	u	chrA07	-	45462881	45463275	MSTRG.13849.1	1	395	MSTRG.13849	.	9.79964	1.08624	9.38975	1.16452	13.6582	1.12394	0	0	0	0	0	0	2.12455	1.08716	0.000243767	0.0442481	up	yes
40790	u	chrA07	+	48540701	48541084	MSTRG.13870.1	1	384	MSTRG.13870	.	47.2656	5.23915	50.9089	6.31376	63.0951	5.19211	0	0	0	0	0	0	7.52967	2.91259	0.00116947	0.0865645	up	yes
41275	u	chrA07	-	63091313	63091585	MSTRG.14020.1	1	273	MSTRG.14020	.	33.8828	3.75573	32.874	4.07706	46.6308	3.83726	82.0304	8.82537	96.7314	10.0804	79.4659	8.64721	0.462523	-1.1124	0.017234	0.286027	down	yes
41277	u	chrA07	+	63140324	63140615	MSTRG.14021.1	1	292	MSTRG.14021	.	19.9602	2.21249	18.7932	2.33075	23.9534	1.97113	0	0	0	0	0	0	3.70035	1.88766	0.00025898	0.0458248	up	yes
41278	u	chrA07	-	63140886	63141199	MSTRG.14022.1	1	314	MSTRG.14022	.	216.587	24.0075	206.729	25.6387	270.472	22.2573	0	0	0	0	0	0	29.4804	4.88168	3.54148e-05	0.0211491	up	yes
41629	u	chrA07	+	71087655	71088293	MSTRG.14134.1	2	531	MSTRG.14134	.	0	0	0	0	0	0	46.3192	4.98333	45.112	4.70114	48.823	5.31275	0.168691	-2.56755	0.000388285	0.0541345	down	yes
42164	u	chrA07	-	77301381	77302039	MSTRG.14333.1	2	614	MSTRG.14333	.	16.7364	1.85515	9.57044	1.18693	13.9604	1.14881	0	0	0	0	0	0	3.05566	1.61148	0.0263733	0.337308	up	yes
43985	u	chrA08	+	17538301	17538521	MSTRG.14999.1	1	221	MSTRG.14999	.	1.35747	0.150468	0.271493	0.033671	3.39366	0.279266	12.81	1.37818	21.3203	2.22179	27.6238	3.00593	0.203627	-2.296	0.03281	0.368621	down	yes
44127	x	chrA08	-	18591794	18592086	MSTRG.15045.1	1	293	MSTRG.15045	LOC107461268	35.3584	3.91929	25.3413	3.14285	45.5324	3.74688	5.05119	0.543441	2.02048	0.210555	4.54608	0.494689	3.49901	1.80695	0.0277924	0.343572	up	yes
44132	u	chrA08	+	19510712	19511027	MSTRG.15050.1	1	316	MSTRG.15050	.	5.22152	0.578779	2.05696	0.255106	6.8038	0.559887	29.5427	3.1784	24.3386	2.53633	25.4393	2.76822	0.368539	-1.44011	0.0458322	0.422003	down	yes
44301	u	chrA08	+	23047342	23048798	MSTRG.15108.1	1	1457	MSTRG.15108	.	10.2568	1.13691	12.9437	1.60529	0	0	16.3477	1.75879	0	0	0	0	12.3506	3.62651	0.0251495	0.332897	up	yes
44453	u	chrA08	-	24123936	24124454	MSTRG.15168.1	2	429	MSTRG.15168	.	17.4825	1.93785	13.9534	1.73051	17.3636	1.42886	155.767	16.7584	199.499	20.7898	214.839	23.3781	0.132209	-2.91911	0.0118102	0.240751	down	yes
45095	j	chrA08	-	29145040	29150064	MSTRG.15371.1	2	410	MSTRG.15371	LOC107462029	15.7699	1.74801	15.2125	1.88666	7.34896	0.604748	0.437715	0.047092	1.23009	0.128188	0.904955	0.098474	5.03522	2.33206	0.0231242	0.324164	up	yes
45237	u	chrA08	+	30453406	30453765	MSTRG.15419.1	1	360	MSTRG.15419	.	0	0	0	0	0.416667	0.034288	90.6361	9.75123	70.5028	7.34712	99.5611	10.8339	0.105246	-3.24817	0.00793943	0.206475	down	yes
45420	u	chrA08	+	32067296	32068218	MSTRG.15495.1	1	923	MSTRG.15495	.	174.272	19.3171	175.806	21.8036	225.736	18.5759	0	0	0	0	0	0	24.2628	4.60067	0.000135853	0.0347109	up	yes
45421	u	chrA08	-	32068650	32068921	MSTRG.15496.1	1	272	MSTRG.15496	.	19.6203	2.17481	22.4702	2.78677	0	0	0	0	0	0	0	0	17.1907	4.10356	0.0274561	0.341529	up	yes
45529	u	chrA08	-	32971102	32971635	MSTRG.15534.1	2	368	MSTRG.15534	.	35.4565	3.93018	26.875	3.33306	44.2717	3.64314	3.17663	0.341763	4.44837	0.463566	5.24456	0.570696	2.87094	1.52152	0.0116521	0.239578	up	yes
45677	i	chrA08	+	34508590	34509166	MSTRG.15580.1	1	577	MSTRG.15580	LOC107462447	43.1753	4.78577	25.4411	3.15522	45.1761	3.71755	0	0	0	0	0	0	5.1946	2.37701	0.0149358	0.2686	up	yes
45735	u	chrA08	+	35324318	35324572	MSTRG.15594.1	1	255	MSTRG.15594	.	12.3529	1.36926	21.9529	2.72262	43.2627	3.56011	108.318	11.6535	131.424	13.6957	166.122	18.0768	0.0896364	-3.47977	0.0202599	0.306231	down	yes
46233	x	chrA08	+	40621099	40621754	MSTRG.15782.1	2	545	MSTRG.15782	LOC107462848	0.710092	0.07871	2.38716	0.296057	3.53578	0.29096	30.344	3.26461	24.6186	2.56551	29.0788	3.16426	0.294152	-1.76536	0.0222825	0.318442	down	yes
46619	u	chrA08	+	43575371	43575961	MSTRG.15923.1	2	496	MSTRG.15923	.	16.9355	1.87721	12.7661	1.58326	12.7883	1.05235	353.56	38.0384	326.886	34.0649	329.148	35.8168	0.115558	-3.11331	0.000423095	0.0561848	down	yes
46828	u	chrA08	-	45094891	45095258	MSTRG.15985.1	1	368	MSTRG.15985	.	2481.4	275.051	3494.11	433.342	7359.7	605.632	9846.32	1059.33	12537.4	1306.52	13190.1	1435.3	0.106724	-3.22804	0.0168959	0.283492	down	yes
46936	j	chrA08	-	45815479	45816873	MSTRG.16030.2	3	718	MSTRG.16030	LOC107463303	8.00184	0.886963	10.0302	1.24395	1.04045	0.085619	18.2653	1.9651	5.28165	0.550402	6.56881	0.714796	4.02466	2.00887	0.0212892	0.313031	up	yes
47390	u	chrA09	-	18524	20870	MSTRG.16214.1	2	1580	MSTRG.16214	.	33.4256	3.70506	26.0162	3.22654	42.3118	3.48185	0	0	0	0	0	0	4.44193	2.15119	0.00077102	0.0717845	up	yes
47444	u	chrA09	+	285174	286258	MSTRG.16238.1	2	951	MSTRG.16238	.	145.095	16.083	125.799	15.6017	184.962	15.2206	13764.8	1480.91	14130.2	1472.51	14250.5	1550.69	0.011649	-6.42364	8.18802e-06	0.0136097	down	yes
47445	u	chrA09	-	285174	286259	MSTRG.16237.1	1	1086	MSTRG.16237	.	1725.05	191.213	1660.72	205.964	1994.6	164.136	211587	22764	241581	25175.2	209329	22778.5	0.0101859	-6.61729	0.000190642	0.038948	down	yes
48374	u	chrA09	+	6852861	6854196	MSTRG.16548.1	1	1336	MSTRG.16548	.	20.2713	2.24697	18.3307	2.27339	22.4519	1.84757	0	0	0	0	0	0	3.88166	1.95667	0.000362635	0.0519129	up	yes
48482	u	chrA09	+	7900950	7901504	MSTRG.16588.1	1	555	MSTRG.16588	.	1472.85	163.257	1804.04	223.738	3379.48	278.098	5032.49	541.428	6534.37	680.949	6684.13	727.345	0.146181	-2.77417	0.00964193	0.223523	down	yes
49819	i	chrA09	-	37636987	37637886	MSTRG.17012.1	1	900	MSTRG.17012	LOC107465453	43.8333	4.8587	34.6478	4.29704	51.3619	4.22658	113.72	12.2348	119.491	12.4522	126.321	13.7458	0.421245	-1.24727	0.0132042	0.253666	down	yes
49820	u	chrA09	-	37641737	37642949	MSTRG.17014.1	1	1213	MSTRG.17014	.	216.462	23.9937	198.157	24.5755	290.565	23.9107	17.2251	1.85319	16.5458	1.72424	18.1467	1.97467	9.16455	3.19606	0.000138415	0.0348648	up	yes
49965	u	chrA09	-	47402233	47402488	MSTRG.17053.1	1	256	MSTRG.17053	.	32.9603	3.65348	38.7764	4.80908	0	0	0	0	0	0	0	0	43.443	5.44105	0.0272116	0.340019	up	yes
50017	u	chrA09	+	49731218	49731913	MSTRG.17066.1	1	696	MSTRG.17066	.	77.9435	8.63964	62.4515	7.74528	85.9286	7.07109	0	0	0	0	0	0	10.8694	3.4422	0.000260316	0.0458248	up	yes
50078	u	chrA09	-	52055714	52055977	MSTRG.17079.1	1	264	MSTRG.17079	.	37.6534	4.17369	29.6003	3.67105	39.1794	3.22409	0	0	0	0	0	0	5.99393	2.5835	0.000801531	0.0734729	up	yes
50212	u	chrA09	-	57717616	57718531	MSTRG.17098.1	1	916	MSTRG.17098	.	7.86026	0.87127	7.25764	0.900098	6.91048	0.568666	0	0	0	0	0	0	2.39046	1.25729	0.00337607	0.144744	up	yes
50483	u	chrA09	+	73292126	73292444	MSTRG.17158.1	1	319	MSTRG.17158	.	466.362	51.6938	419.559	52.034	579.944	47.7237	0	0	0	0	0	0	58.7236	5.87587	3.00792e-06	0.0123924	up	yes
51005	x	chrA09	+	93439271	93440348	MSTRG.17303.1	2	245	MSTRG.17303	LOC107466285	27.5163	3.05004	19.1554	2.37567	18.2969	1.50566	0	0	0	0	0	0	6.13711	2.61756	0.00703922	0.19642	up	yes
51124	u	chrA09	+	96520283	96521577	MSTRG.17333.1	1	1295	MSTRG.17333	.	66.2784	7.34662	48.9101	6.06587	87.136	7.17045	0	0	0	0	0	0	7.11754	2.83138	0.00135507	0.0923424	up	yes
51448	x	chrA09	+	102778580	102779950	MSTRG.17437.1	3	1179	MSTRG.17437	LOC107466663	9.67515	1.07244	10.4191	1.29219	14.9132	1.22721	67.7296	7.2868	48.9751	5.10371	58.5297	6.369	0.362559	-1.46371	0.0438856	0.413896	down	yes
51576	i	chrA09	-	104817053	104817793	MSTRG.17481.1	2	397	MSTRG.17481	LOC107466700	58.3448	6.46723	54.2138	6.72364	70.5992	5.80963	0	0	0	0	0	0	8.73557	3.1269	7.09405e-05	0.0257268	up	yes
51623	u	chrA09	-	105310790	105316232	MSTRG.17493.1	2	450	MSTRG.17493	.	221.839	24.5897	180.652	22.4046	245.479	20.2005	12.2404	1.31691	12.8005	1.33395	13.0582	1.42094	12.305	3.62118	0.000351541	0.0512212	up	yes
51668	u	chrA09	+	106696833	106697494	MSTRG.17505.1	1	662	MSTRG.17505	.	36.0569	3.99672	30.8505	3.8261	50.5525	4.15998	112.501	12.1036	161.539	16.834	165.78	18.0396	0.209656	-2.2539	0.0174649	0.287362	down	yes
51671	u	chrA09	-	106701514	106703426	MSTRG.17508.1	2	1613	MSTRG.17508	.	35.252	3.90751	31.4348	3.89857	43.8758	3.61055	1570.24	168.937	1671.37	174.174	1726.27	187.847	0.0284069	-5.13762	9.26928e-05	0.029306	down	yes
51677	x	chrA09	-	106705338	106707220	MSTRG.17512.1	2	1104	MSTRG.17512	LOC107466773	2.26452	0.251011	1.55638	0.193023	12.7913	1.0526	22.8676	2.46025	35.8932	3.74044	16.1393	1.75623	0.157491	-2.66666	0.042686	0.410368	down	yes
52786	u	chrA09	-	114299128	114299488	MSTRG.17939.1	1	361	MSTRG.17939	.	36.7895	4.07793	35.59	4.4139	65.7784	5.41293	0	0	0.831025	0.086601	0.415512	0.045215	3.6404	1.8641	0.000460857	0.0576896	up	yes
53174	i	chrA09	+	116757017	116757380	MSTRG.18101.1	1	364	MSTRG.18101	LOC107467814	32.989	3.65666	18.6951	2.31858	0	0	14.0769	1.51449	0	0	13.4643	1.46514	21.4894	4.42556	0.0372104	0.388265	up	yes
53247	u	chrA09	+	117447019	117447969	MSTRG.18133.1	1	951	MSTRG.18133	.	21.5198	2.38536	16.3628	2.02933	25.395	2.08976	0	0	0	0	0	0	3.36283	1.74968	0.00162288	0.102176	up	yes
53330	i	chrA09	+	118215062	118215316	MSTRG.18168.1	1	255	MSTRG.18168	LOC107467951	149.978	16.6243	134.499	16.6806	248.565	20.4545	0	0	0	0	0	0	13.7216	3.77838	0.00014757	0.0358014	up	yes
53588	u	chrA10	-	1126206	1126557	MSTRG.18273.1	1	352	MSTRG.18273	.	2.13068	0.236175	3.78409	0.469306	4.6875	0.385736	267.991	28.8323	281.622	29.3479	262.156	28.527	0.0430186	-4.53889	0.000354797	0.0512269	down	yes
53605	u	chrA10	+	1223742	1224110	MSTRG.18279.1	2	231	MSTRG.18279	.	0	0	0	0	0	0	18.5931	2.00037	19.1169	1.99218	12.8831	1.4019	0.3853	-1.37595	0.0309143	0.35895	down	yes
54470	j	chrA10	-	7045258	7047064	MSTRG.18593.1	2	707	MSTRG.18593	LOC107468839	310.219	34.3862	390.097	48.3801	1.56097	0.128453	7.44217	0.800678	2.69745	0.281102	7.69265	0.837089	3276.73	11.678	0.0215091	0.314341	up	yes
54502	x	chrA10	-	7427340	7427586	MSTRG.18604.1	1	247	MSTRG.18604	LOC107468868	16.7902	1.8611	16.4885	2.04492	26.5553	2.18525	1.20648	0.129801	0	0	0.20108	0.021881	2.81505	1.49316	0.00827913	0.209175	up	yes
54513	u	chrA10	+	7621701	7622198	MSTRG.18608.1	1	498	MSTRG.18608	.	12.3494	1.36887	8.71888	1.08132	20.1124	1.65506	37.6506	4.0507	49.8414	5.19398	52.1908	5.67922	0.243456	-2.03826	0.00764191	0.203175	down	yes
54587	i	chrA10	-	8239800	8240054	MSTRG.18635.1	1	255	MSTRG.18635	LOC107468920	21.1275	2.34187	16.8627	2.09133	22.5804	1.85815	70.7176	7.60827	74.0706	7.71892	82.9007	9.02097	0.390383	-1.35704	0.02068	0.308972	down	yes
55008	u	chrA10	-	15720670	15721245	MSTRG.18782.1	1	576	MSTRG.18782	.	42.9513	4.76093	57.4689	7.12734	97.3102	8.00769	0	0	0	0	0	0	4.75897	2.25065	0.0238201	0.32788	up	yes
55196	u	chrA10	-	20943988	20944690	MSTRG.18835.1	1	703	MSTRG.18835	.	22.2636	2.46781	23.8787	2.96146	24.8436	2.04439	0	0	0	0	0	0	4.76317	2.25192	0.00281242	0.132935	up	yes
55610	u	chrA10	+	36271721	36272582	MSTRG.18965.1	1	862	MSTRG.18965	.	2.59281	0.2874	2.43852	0.302427	3.30974	0.27236	17.6969	1.90395	18.5631	1.93447	16.0027	1.74136	0.468702	-1.09326	0.00180637	0.108065	down	yes
55738	u	chrA10	-	43024373	43025034	MSTRG.19009.1	1	662	MSTRG.19009	.	3.96526	0.439529	4.34139	0.538423	4.41843	0.363594	39.5735	4.25758	28.9041	3.0121	37.6116	4.09276	0.412166	-1.2787	0.0393198	0.396923	down	yes
55878	u	chrA10	-	50162039	50162797	MSTRG.19051.1	2	458	MSTRG.19051	.	34.7238	3.84896	24.8794	3.08556	33.3793	2.7468	6243.72	671.741	7012.27	730.751	6762.26	735.846	0.00725496	-7.10682	0.000271526	0.0469239	down	yes
55879	u	chrA10	+	50162300	50162800	MSTRG.19052.1	1	501	MSTRG.19052	.	589.338	65.3251	616.939	76.5132	690.068	56.7859	126897	13652.5	149881	15619.2	128675	14002	0.00602322	-7.37525	0.000353104	0.0512212	down	yes
55884	u	chrA10	-	50246852	50247104	MSTRG.19057.1	1	253	MSTRG.19057	.	17.0283	1.8875	16.4613	2.04155	33.6552	2.7695	50.8828	5.47431	76.7567	7.99884	92.8577	10.1045	0.176182	-2.50486	0.0215932	0.314826	down	yes
55885	u	chrA10	+	50247213	50247906	MSTRG.19058.1	1	694	MSTRG.19058	.	17.7651	1.96918	11.1169	1.37872	23.4704	1.93138	89.641	9.64417	94.5695	9.85511	103.025	11.2108	0.198978	-2.32932	0.0080034	0.206901	down	yes
55912	u	chrA10	+	52929728	52929939	MSTRG.19068.1	1	212	MSTRG.19068	.	10.2594	1.13721	5.3066	0.658129	17.0236	1.40088	57.3939	6.17481	47.5991	4.96031	52.4198	5.70415	0.238116	-2.07026	0.03329	0.370655	down	yes
55934	u	chrA10	+	53444168	53446535	MSTRG.19079.1	3	458	MSTRG.19079	.	2331.44	258.428	1375.4	170.579	393.159	32.3532	410.773	44.1937	259.355	27.0275	317.894	34.5921	91.5167	6.51596	0.0089591	0.216003	up	yes
55946	u	chrA10	-	53451330	53453135	MSTRG.19076.1	2	1347	MSTRG.19076	.	110.216	12.2169	62.1176	7.70387	107.355	8.83424	442.593	47.6171	536.432	55.9017	515.706	56.1174	0.195017	-2.35833	0.0379758	0.391128	down	yes
55948	u	chrA10	+	53461808	53463318	MSTRG.19078.1	2	371	MSTRG.19078	.	17.0606	1.89108	48.5003	6.01505	54.0565	4.44833	533.631	57.4116	654.221	68.1766	967.226	105.25	0.0345346	-4.85581	0.0455231	0.420551	down	yes
55966	u	chrA10	-	54562931	54563206	MSTRG.19087.1	1	276	MSTRG.19087	.	0	0	0.237276	0.029427	0.700531	0.057647	38.621	4.1551	29.8804	3.11384	32.8533	3.57499	0.2467	-2.01917	0.00797056	0.206722	down	yes
56998	x	chrA10	+	89557578	89559035	MSTRG.19409.1	2	942	MSTRG.19409	LOC107470701	8.48861	0.94092	10.9554	1.3587	9.33121	0.767868	4.31944	0.464714	2.81004	0.292835	2.72763	0.296811	2.25114	1.17066	0.0261319	0.336325	up	yes
57568	u	chrA10	+	98399748	98400019	MSTRG.19604.1	1	272	MSTRG.19604	.	16.2684	1.80327	14.1949	1.76046	13.6526	1.12347	8.19118	0.881261	6.94485	0.723725	8.76471	0.953746	2.21419	1.14678	0.0149127	0.268328	up	yes
57796	u	chrA10	-	100831433	100833163	MSTRG.19686.2	3	728	MSTRG.19686	.	0.907309	0.100571	0	0	24.5575	2.02084	6.44688	0.693598	23.3974	2.43825	5.10167	0.555147	0.0883161	-3.50118	0.0456608	0.421005	down	yes
58045	u	chrA10	+	103001963	103002472	MSTRG.19790.1	1	510	MSTRG.19790	.	398.21	44.1395	364.776	45.2398	465.057	38.2697	0	0	0	0	0	0	55.5126	5.79474	2.20951e-05	0.0168934	up	yes
58661	x	chrA10	+	106563445	106563723	MSTRG.20033.1	1	279	MSTRG.20033	LOC107471866	1.0681	0.118393	0.982079	0.121798	1.0681	0.087894	11.4659	1.23358	15.3763	1.60237	17.4839	1.90254	0.383488	-1.38275	0.031461	0.361842	down	yes
58731	x	chrA10	-	106827909	106832976	MSTRG.20055.1	2	219	MSTRG.20055	LOC107471725	0.680365	0.075415	0	0	8.62253	0.70955	36.7245	3.95107	31.8592	3.32006	39.3969	4.28704	0.119337	-3.06688	0.0125354	0.247385	down	yes
58962	u	chrB01	-	1055010	1055217	MSTRG.20148.1	1	208	MSTRG.20148	.	1.44231	0.159872	1.32692	0.164566	8.80288	0.724392	5.34135	0.574657	6.12981	0.638789	9.6875	1.05416	0.360768	-1.47086	0.0317661	0.363042	down	yes
59141	u	chrB01	-	2080685	2081119	MSTRG.20218.1	1	435	MSTRG.20218	.	0.344828	0.038222	0	0	0	0	103.644	11.1507	71.5057	7.45164	92.4552	10.0607	0.126757	-2.97987	0.00862319	0.212783	down	yes
59368	j	chrB01	+	3585626	3589519	MSTRG.20271.4	3	3622	MSTRG.20271	LOC107645932	3.20471	0.355226	2.41991	0.300119	8.34398	0.686628	17.0722	1.83674	25.8398	2.69278	24.3345	2.64799	0.230625	-2.11638	0.00177147	0.106972	down	yes
59369	j	chrB01	+	3585647	3589425	MSTRG.20271.6	2	3685	MSTRG.20271	LOC107645932	1.97047	0.218417	1.40498	0.174246	10.9532	0.901342	9.7856	1.0528	8.64778	0.901188	12.0856	1.31512	0.318119	-1.65236	0.0398882	0.399455	down	yes
59575	j	chrB01	-	5628974	5632065	MSTRG.20349.3	3	2755	MSTRG.20349	LOC107644990	4.42349	0.490321	3.12996	0.388181	4.44633	0.36589	19.1164	2.05667	20.1309	2.09785	21.9035	2.38347	0.466467	-1.10015	0.0119079	0.24176	down	yes
59579	u	chrB01	+	5642379	5643030	MSTRG.20348.1	2	482	MSTRG.20348	.	13.6929	1.51779	15.0674	1.86867	14.6172	1.20286	9.14938	0.984351	3.73651	0.389383	7.45643	0.811384	2.5529	1.35214	0.0495999	0.436096	up	yes
59589	j	chrB01	+	5749623	5752776	MSTRG.20353.2	4	2852	MSTRG.20353	LOC107645026	0	0	4.22738	0.524283	4.58813	0.377558	32.8896	3.53848	32.6902	3.40665	40.7725	4.43673	0.213865	-2.22523	0.0457293	0.421441	down	yes
59755	u	chrB01	-	7766285	7766619	MSTRG.20418.1	1	335	MSTRG.20418	.	366.693	40.646	385.075	47.7573	681.767	56.1028	856.284	92.1247	975.922	101.701	993.546	108.114	0.293662	-1.76777	0.00576363	0.180986	down	yes
59906	j	chrB01	-	9766859	9767729	MSTRG.20466.1	2	603	MSTRG.20466	LOC107616492	0	0	0	0	0	0	26.1144	2.80956	20.7783	2.16532	28.5857	3.1106	0.295542	-1.75857	0.0182988	0.293786	down	yes
59991	i	chrB01	+	10689268	10689918	MSTRG.20494.1	1	651	MSTRG.20494	LOC107646191	1253.58	138.953	809.569	100.403	1446.81	119.059	0	0	0	0	0	0	118.851	6.89301	0.000635618	0.0656929	up	yes
60694	j	chrB01	-	22402316	22406096	MSTRG.20695.3	4	1172	MSTRG.20695	LOC107617193	0	0	0.026541	0.003292	8.54003	0.702761	0.930542	0.100114	3.23478	0.337097	0.777619	0.084618	0.388314	-1.36471	0.0329698	0.369469	down	yes
60764	x	chrB01	+	23959557	23959838	MSTRG.20714.1	1	282	MSTRG.20714	LOC107627595	12.5	1.38556	6.38298	0.791622	19.5177	1.60612	36.4078	3.91699	35.7021	3.72053	44.4645	4.83848	0.291773	-1.77708	0.0452457	0.419449	down	yes
60838	u	chrB01	-	25076536	25077190	MSTRG.20729.1	1	655	MSTRG.20729	.	24.8458	2.75403	31.3221	3.8846	39.0771	3.21567	0	0	1.14504	0.119325	0.644275	0.070108	3.75529	1.90892	0.0179273	0.29103	up	yes
61145	u	chrB01	-	36826522	36827163	MSTRG.20812.1	1	642	MSTRG.20812	.	47.552	5.2709	34.663	4.29893	48.8531	4.02014	0	0	0	0	0	0	6.91868	2.7905	0.00173137	0.105773	up	yes
61879	u	chrB01	-	68689664	68691833	MSTRG.21019.1	2	1323	MSTRG.21019	.	2.47362	0.274188	2.90718	0.360551	6.09597	0.501639	16.4695	1.77189	20.4584	2.13198	20.0826	2.18533	0.327893	-1.6087	0.00120359	0.0882142	down	yes
61883	u	chrB01	-	68725811	68732218	MSTRG.21023.1	3	1221	MSTRG.21023	.	26.5101	2.93851	11.02	1.36671	19.3341	1.59101	201.304	21.6577	231.658	24.1412	247.423	26.9238	0.13424	-2.89712	0.0379977	0.391207	down	yes
61886	u	chrB01	-	68740847	68741502	MSTRG.21020.1	1	656	MSTRG.21020	.	9.21174	1.02107	12.2085	1.51411	13.6329	1.12185	41.2198	4.4347	42.5238	4.43142	45.7313	4.97633	0.420007	-1.25152	0.0391973	0.396348	down	yes
61888	u	chrB01	-	68751027	68751442	MSTRG.21024.1	1	416	MSTRG.21024	.	3.0649	0.339729	2.41386	0.299368	7.16539	0.589642	301.488	32.4361	308.198	32.1175	337.278	36.7015	0.0289969	-5.10796	0.00018512	0.0384652	down	yes
61891	u	chrB01	-	68775908	68776598	MSTRG.21027.1	1	691	MSTRG.21027	.	12.1936	1.3516	8.59288	1.0657	19.8873	1.63653	39.0235	4.19841	51.6971	5.38737	51.5447	5.60892	0.240245	-2.05742	0.00502395	0.170396	down	yes
61936	u	chrB01	+	73712373	73712812	MSTRG.21038.1	1	440	MSTRG.21038	.	49.2614	5.46037	49.6045	6.15199	80.2792	6.6062	238.417	25.6505	227.461	23.7038	190.907	20.7739	0.268241	-1.8984	0.0139133	0.259698	down	yes
61985	u	chrB01	+	75954533	75954745	MSTRG.21049.1	1	213	MSTRG.21049	.	1.40845	0.15612	1.40845	0.174677	4.33803	0.356978	5.32864	0.57329	8.4507	0.880651	7.21127	0.784706	0.477607	-1.0661	0.0025	0.12584	down	yes
62035	u	chrB01	-	78071756	78072057	MSTRG.21059.1	1	302	MSTRG.21059	.	101.708	11.2738	110.035	13.6467	160.332	13.1938	0	0	0	0	0	0	12.4047	3.63282	0.00073857	0.0706461	up	yes
62055	j	chrB01	-	78973450	78980534	MSTRG.21066.1	4	1296	MSTRG.21066	LOC107631660	0	0	0	0	36.814	3.02944	0	0	15.8009	1.64662	18.0607	1.9653	0.0342368	-4.86831	0.00322616	0.141634	down	yes
62105	u	chrB01	-	80591309	80591837	MSTRG.21078.1	1	529	MSTRG.21078	.	26.1531	2.89894	25.9743	3.22136	28.5413	2.34867	638.773	68.7235	743.433	77.4734	710.839	77.3511	0.0620506	-4.01041	0.00130615	0.0907243	down	yes
62106	o	chrB01	+	80591535	80595162	MSTRG.21079.1	2	556	MSTRG.21079	LOC107631761	123.056	13.6401	137.434	17.0447	85.6791	7.05056	28902.9	3109.57	33458.8	3486.75	32096	3492.58	0.0107808	-6.5354	0.00358926	0.149414	down	yes
62123	u	chrB01	+	80604024	80606975	MSTRG.21076.1	3	506	MSTRG.21076	.	3.75083	0.415761	3.53587	0.438521	4.79682	0.394732	24.5513	2.64139	23.7082	2.47064	23.6633	2.57496	0.426422	-1.22965	0.000177875	0.0382181	down	yes
62124	u	chrB01	+	80609022	80609416	MSTRG.21075.1	1	395	MSTRG.21075	.	0	0	1.0443	0.129515	0.883544	0.072707	8.87636	0.954978	14.8933	1.55204	9.95692	1.08348	0.404201	-1.30685	0.0462661	0.423609	down	yes
62133	u	chrB01	+	81566844	81567067	MSTRG.21083.1	1	224	MSTRG.21083	.	13.6719	1.51546	12.1286	1.50419	20.0263	1.64797	0	0	0	0	0	0	2.34233	1.22794	9.35262e-05	0.0293174	up	yes
62134	u	chrB01	+	81569099	81569622	MSTRG.21084.1	1	524	MSTRG.21084	.	45.1369	5.0032	25.1683	3.12139	42.5518	3.50161	0	0	0	0	0	0	5.70922	2.51329	0.0184945	0.295106	up	yes
62348	u	chrB01	-	100439491	100439833	MSTRG.21142.1	1	343	MSTRG.21142	.	0	0	0	0	8.04956	0.662401	10.137	1.09061	19.8542	2.06902	18.6181	2.02596	0.138457	-2.85249	0.000397511	0.054622	down	yes
62394	u	chrB01	+	101624612	101624913	MSTRG.21158.1	1	302	MSTRG.21158	.	1196.47	132.623	954.251	118.347	1089.95	89.6924	0	0	0	0	0	0	194.148	7.60101	0.000138341	0.0348648	up	yes
62397	u	chrB01	-	101634542	101635209	MSTRG.21161.1	1	668	MSTRG.21161	.	16.7353	1.85502	14.8131	1.83713	13.2345	1.08907	0	0	0	0	0	0	4.24305	2.0851	0.00335344	0.144202	up	yes
62476	u	chrB01	-	105103435	105103721	MSTRG.21182.1	1	287	MSTRG.21182	.	11.5052	1.2753	15.223	1.88797	0	0	16.7317	1.80011	10.5993	1.10456	8.07666	0.878874	5.12796	2.35839	0.0205117	0.307981	up	yes
62802	u	chrB01	+	114494526	114494786	MSTRG.21276.1	1	261	MSTRG.21276	.	31.8966	3.53557	30.5287	3.7862	56.3582	4.63774	0.856322	0.092129	1.10345	0.114991	0.287356	0.031269	3.39173	1.76202	0.00351449	0.147852	up	yes
63551	u	chrB01	+	125644048	125644410	MSTRG.21543.1	1	363	MSTRG.21543	.	218.499	24.2195	133.126	16.5104	393.422	32.3748	386.193	41.5492	489.405	51.0011	465.128	50.6137	0.202135	-2.30661	0.0233995	0.325779	down	yes
63603	x	chrB01	-	126036965	126037400	MSTRG.21561.1	1	436	MSTRG.21561	LOC107613341	18.2339	2.02114	12.461	1.54542	17.7775	1.46292	110.865	11.9276	80.9794	8.43889	84.1101	9.15258	0.389327	-1.36094	0.0413437	0.40534	down	yes
64560	i	chrB01	-	133949027	133950618	MSTRG.21908.1	1	1592	MSTRG.21908	LOC107620307	8.76256	0.971285	5.55716	0.689203	5.5647	0.457921	43.4535	4.67501	46.2362	4.81829	46.1187	5.01848	0.406043	-1.30029	0.0267746	0.338748	down	yes
64638	j	chrB01	-	134316370	134317463	MSTRG.21930.2	2	750	MSTRG.21930	LOC107641100	126.501	14.0219	64.1385	7.9545	58.5038	4.8143	0	0	0	0	0	0	28.6357	4.83974	0.0126839	0.248803	up	yes
65225	i	chrB02	+	715664	716345	MSTRG.22209.1	1	682	MSTRG.22209	LOC107621547	0.439883	0.048759	0.439883	0.054555	0	0	10.2736	1.1053	14.6144	1.52297	12.1036	1.31707	0.425691	-1.23212	0.019036	0.299045	down	yes
65615	x	chrB02	+	3495476	3495793	MSTRG.22330.1	1	318	MSTRG.22330	LOC107626633	8.01887	0.888851	12.0849	1.49878	0	0	9.57233	1.02985	0	0	0	0	8.63458	3.11013	0.0145214	0.264685	up	yes
66088	u	chrB02	+	7794145	7794868	MSTRG.22476.1	2	294	MSTRG.22476	.	82.7949	9.17739	84.6952	10.504	136.929	11.2679	235.431	25.3292	246.985	25.7384	217.288	23.6445	0.358497	-1.47997	0.00864773	0.213129	down	yes
66091	u	chrB02	-	7797277	7797667	MSTRG.22478.1	1	391	MSTRG.22478	.	78.1701	8.66475	90.9989	11.2858	147.754	12.1587	461.31	49.6308	548.407	57.1497	452.756	49.2674	0.14871	-2.74943	0.00562492	0.178913	down	yes
66285	x	chrB02	-	9614257	9615296	MSTRG.22535.1	1	1040	MSTRG.22535	LOC107624831	12.0705	1.33795	14.501	1.79842	12.6722	1.0428	2.72596	0.293277	2.37037	0.247017	0	0	3.20791	1.68163	0.030989	0.359389	up	yes
66358	j	chrB02	+	10209510	10214704	MSTRG.22570.1	5	543	MSTRG.22570	LOC107624870	32.4439	3.59624	26.144	3.2424	29.7094	2.4448	13.9057	1.49607	8.60395	0.89662	9.25971	1.00761	3.5984	1.84735	0.0025453	0.12673	up	yes
66400	i	chrB02	-	10540306	10540970	MSTRG.22581.1	1	665	MSTRG.22581	LOC107624887	4.28571	0.47505	6.50827	0.807161	0	0	0	0	0	0	0	0	3.05949	1.61329	0.0456197	0.420814	up	yes
66603	u	chrB02	-	12702450	12703756	MSTRG.22641.1	3	389	MSTRG.22641	.	0	0	0	0	0	0	32.9614	3.54621	21.1877	2.20797	23.3149	2.53705	0.353935	-1.49845	0.0444128	0.415761	down	yes
66638	u	chrB02	-	13272750	13273419	MSTRG.22652.1	1	670	MSTRG.22652	.	65.1493	7.22146	57.4209	7.12138	87.059	7.16411	0.895522	0.096346	2.46269	0.256637	0	0	6.99904	2.80716	0.00323996	0.141738	up	yes
66663	u	chrB02	+	13726772	13727841	MSTRG.22657.1	1	1070	MSTRG.22657	.	24.9533	2.76594	24.6897	3.06204	33.614	2.76611	1.68224	0.180987	1.81589	0.189234	2.69907	0.293703	3.25371	1.70208	0.00287225	0.133955	up	yes
66737	u	chrB02	-	15351326	15351605	MSTRG.22676.1	1	280	MSTRG.22676	.	0	0	0	0	0.178571	0.014695	9.90685	1.06584	11.2763	1.1751	7.90748	0.860466	0.484893	-1.04426	0.0192278	0.300295	down	yes
66896	j	chrB02	-	18357888	18360242	MSTRG.22729.1	3	2102	MSTRG.22729	LOC107628229	0.013955	0.001547	0	0	26.7224	2.19899	60.2889	6.48628	45.7246	4.76497	56.1817	6.1135	0.0390144	-4.67985	0.0304484	0.356572	down	yes
66961	u	chrB02	-	19122345	19122550	MSTRG.22750.1	1	206	MSTRG.22750	.	3.64078	0.403562	1.99515	0.24744	9.04773	0.744541	7.03883	0.757285	11.5752	1.20626	9.40048	1.02293	0.393202	-1.34666	0.00657877	0.190634	down	yes
67479	u	chrB02	+	32751167	32751931	MSTRG.22884.1	1	765	MSTRG.22884	.	13.4967	1.49604	11.2111	1.39041	7.86601	0.647297	8.33699	0.896949	0	0	0	0	5.75923	2.52588	0.02723	0.340094	up	yes
68668	i	chrB02	+	84784607	84785233	MSTRG.23200.1	2	393	MSTRG.23200	LOC107625569	0.763359	0.084614	1.85242	0.229738	1.35369	0.111396	17.3079	1.8621	16.1972	1.68792	16.6412	1.81084	0.452622	-1.14362	0.00924414	0.218801	down	yes
68848	u	chrB02	-	88914213	88914712	MSTRG.23266.1	1	500	MSTRG.23266	.	12.3	1.36339	6.02	0.746605	12.106	0.996207	65.4787	7.04463	67.47	7.03107	60.576	6.59168	0.270504	-1.88628	0.0230268	0.323806	down	yes
69180	u	chrB02	+	93906641	93907543	MSTRG.23363.1	1	903	MSTRG.23363	.	21.3455	2.36604	19.869	2.46416	23.0562	1.8973	0.166113	0.017872	0.830565	0.086553	0	0	3.95203	1.9826	0.0027304	0.131033	up	yes
69185	u	chrB02	-	94027482	94028774	MSTRG.23364.1	2	512	MSTRG.23364	.	302.224	33.5	244.58	30.333	319.432	26.2862	0	0	0	0	0	0	41.9217	5.38963	0.000108789	0.0311033	up	yes
69300	u	chrB02	-	95379462	95379735	MSTRG.23399.1	1	274	MSTRG.23399	.	410.04	45.4509	454.467	56.3634	751.38	61.8313	884.255	95.1341	1269.58	132.303	1210.99	131.776	0.2509	-1.99482	0.019052	0.299045	down	yes
69542	u	chrB02	-	98414276	98414853	MSTRG.23475.1	1	578	MSTRG.23475	.	10.2593	1.13719	9.05637	1.12318	15.2076	1.25144	39.6786	4.26889	39.3681	4.10256	39.2241	4.26824	0.387559	-1.36751	0.000507219	0.059872	down	yes
69545	u	chrB02	-	98430071	98430338	MSTRG.23478.1	1	268	MSTRG.23478	.	7.45092	0.825896	3.98454	0.494166	19.2733	1.58601	28.5262	3.06903	27.9792	2.91572	25.3563	2.75918	0.249046	-2.00552	0.0314479	0.361842	down	yes
69700	u	chrB02	-	99845531	99846567	MSTRG.23519.1	2	420	MSTRG.23519	.	1.07143	0.118762	0	0	2.85714	0.235115	81.8405	8.80494	85.206	8.87934	72.1512	7.85125	0.0938992	-3.41274	0.00126599	0.0899024	down	yes
69701	u	chrB02	-	99854789	99855198	MSTRG.23520.1	1	410	MSTRG.23520	.	57.7854	6.40521	61.7976	7.66418	80.4366	6.61915	398.224	42.8436	381.666	39.7735	427.998	46.5733	0.196743	-2.34562	0.00489485	0.168776	down	yes
69704	u	chrB02	-	99871903	99872447	MSTRG.23523.1	2	379	MSTRG.23523	.	49.0818	5.44047	47.9156	5.94252	39.1055	3.21801	1317.32	141.726	1151.52	120	1251.69	136.205	0.100929	-3.30859	0.00115516	0.0865503	down	yes
69718	u	chrB02	-	100007563	100008285	MSTRG.23527.1	1	723	MSTRG.23527	.	1.45228	0.160978	0.829876	0.102922	1.43292	0.117915	19.5505	2.10337	17.4689	1.82044	18.473	2.01017	0.412258	-1.27838	0.00271557	0.130694	down	yes
70897	u	chrB02	+	108500174	108500412	MSTRG.23948.1	1	239	MSTRG.23948	.	85.9833	9.53081	72.2385	8.95908	123.098	10.1298	0.627615	0.067523	0	0	1.25523	0.13659	8.79142	3.1361	0.000726335	0.0700308	up	yes
71122	x	chrB03	-	1562826	1563128	MSTRG.24025.1	1	303	MSTRG.24025	LOC107628802	6.43564	0.713358	4.86469	0.603322	7.75908	0.638497	16.1122	1.73346	20.7921	2.16675	20.8317	2.26683	0.481449	-1.05455	0.0290062	0.349012	down	yes
71139	u	chrB03	-	1701817	1702036	MSTRG.24032.1	1	220	MSTRG.24032	.	9.54546	1.05807	6.80606	0.844093	0	0	13.9494	1.50077	0	0	0	0	7.60481	2.92691	0.0381644	0.391831	up	yes
71246	u	chrB03	-	2407017	2407371	MSTRG.24084.1	1	355	MSTRG.24084	.	9.29577	1.03039	5.07042	0.628838	15.5211	1.27724	53.3662	5.74149	46.2671	4.82151	46.8225	5.09507	0.247026	-2.01726	0.0248405	0.331565	down	yes
71295	u	chrB03	-	2707977	2708298	MSTRG.24101.1	1	322	MSTRG.24101	.	56.5217	6.26515	42.7205	5.29823	76.677	6.30978	238.079	25.6141	198.73	20.7097	209.817	22.8316	0.297671	-1.74821	0.0186185	0.295732	down	yes
71678	u	chrB03	-	5048127	5048830	MSTRG.24264.1	1	704	MSTRG.24264	.	40.2656	4.46324	39.1094	4.85037	39.0057	3.20979	0	0	0	0	0	0	8.25899	3.04597	0.00125273	0.0895403	up	yes
72277	u	chrB03	-	8419939	8420511	MSTRG.24531.1	1	573	MSTRG.24531	.	104.974	11.6358	91.9773	11.4071	132.63	10.9142	29.9808	3.22553	33.7435	3.51642	36.2862	3.94854	2.68992	1.42756	0.00959725	0.223138	up	yes
72867	u	chrB03	+	13006489	13006876	MSTRG.24780.1	1	388	MSTRG.24780	.	12639.7	1401.05	12120.6	1503.21	21191.9	1743.89	35870.2	3859.16	43616.8	4545.32	37069.5	4033.77	0.248481	-2.00879	0.00129424	0.0903946	down	yes
72873	u	chrB03	-	13042663	13044886	MSTRG.24783.2	2	237	MSTRG.24783	.	22028.8	2441.78	19617.7	2433	43872.2	3610.26	31179.4	3354.48	44975.1	4686.87	40328.2	4388.38	0.272476	-1.8758	0.00077348	0.0719256	down	yes
72874	u	chrB03	-	13042663	13044902	MSTRG.24783.1	2	253	MSTRG.24783	.	79162.9	8774.81	67352.5	8353.11	144252	11870.5	134609	14482.1	158177	16483.6	142685	15526.5	0.330291	-1.59819	0.00148646	0.0968495	down	yes
73548	x	chrB03	-	20315225	20315522	MSTRG.24993.1	1	298	MSTRG.24993	LOC107632672	74.1857	8.22311	43.1625	5.35304	67.3764	5.54443	0	0	0	0	0	0	9.45501	3.24108	0.00927712	0.219424	up	yes
73602	u	chrB03	+	21086867	21087455	MSTRG.25005.1	2	365	MSTRG.25005	.	0.410959	0.045553	0.821918	0.101935	0	0	118.44	12.7425	106.175	11.0646	130.579	14.2092	0.0900936	-3.47243	0.00182418	0.108333	down	yes
74264	u	chrB03	-	30391593	30391956	MSTRG.25216.1	1	364	MSTRG.25216	.	49.8626	5.52702	36.0687	4.47327	56.9107	4.6832	0.412088	0.044335	4.12088	0.429438	1.11722	0.121572	4.41335	2.14187	0.0268282	0.338825	up	yes
74475	u	chrB03	+	33303500	33304355	MSTRG.25274.1	1	856	MSTRG.25274	.	12.6168	1.39851	7.58178	0.940298	14.1752	1.16648	43.9065	4.72376	41.7255	4.34823	43.2395	4.70517	0.401378	-1.31697	0.0256536	0.334504	down	yes
74518	u	chrB03	+	33630885	33631777	MSTRG.25285.1	2	474	MSTRG.25285	.	0.316456	0.035078	0.632911	0.078494	0.632911	0.052082	946.054	101.783	972.527	101.347	1000.54	108.875	0.00993183	-6.65372	1.53035e-05	0.0155811	down	yes
74620	u	chrB03	+	34844433	34845309	MSTRG.25320.4	3	692	MSTRG.25320	.	5.71082	0.633015	4.02286	0.498918	5.64595	0.464607	19.3016	2.07659	22.9746	2.39419	22.3493	2.43197	0.473439	-1.07875	0.0195148	0.302177	down	yes
74771	u	chrB03	+	37268764	37269020	MSTRG.25365.1	1	257	MSTRG.25365	.	1.16732	0.129391	1.15175	0.142841	4.71171	0.387728	6.1284	0.659334	6.99611	0.729067	6.90662	0.751555	0.492029	-1.02318	0.0019197	0.111156	down	yes
75503	u	chrB03	-	66866000	66866675	MSTRG.25550.1	1	676	MSTRG.25550	.	1.55325	0.17217	3.64793	0.452419	6.18343	0.508837	12.3018	1.32351	16.818	1.75261	11.8757	1.29228	0.400876	-1.31877	0.0409538	0.40394	down	yes
75569	u	chrB03	-	71575344	71575933	MSTRG.25568.1	1	590	MSTRG.25568	.	0.084746	0.009394	0	0	0.084746	0.006974	36.661	3.94423	31.1646	3.24768	39.2208	4.26788	0.223184	-2.16369	0.00600295	0.183328	down	yes
75606	u	chrB03	+	73531335	73531803	MSTRG.25580.1	1	469	MSTRG.25580	.	62.5267	6.93076	48.651	6.03374	77.7201	6.39562	0	0	0	0	0	0	7.58608	2.92335	0.000431498	0.0567288	up	yes
75942	u	chrB03	-	86634135	86634424	MSTRG.25691.1	1	290	MSTRG.25691	.	28.8793	3.20112	29.1655	3.61713	43.5517	3.58388	0	0	0	0	0	0	4.17321	2.06116	0.000635943	0.0656929	up	yes
76031	u	chrB03	+	92752370	92753066	MSTRG.25718.1	1	697	MSTRG.25718	.	8.11215	0.89919	4.74314	0.588247	15.8427	1.3037	17.2258	1.85327	25.8676	2.69568	17.2732	1.87961	0.334089	-1.5817	0.0303309	0.356171	down	yes
76659	j	chrB03	+	111128629	111131472	MSTRG.25906.2	3	1952	MSTRG.25906	LOC107630909	21.4145	2.37369	22.9561	2.84703	8.8981	0.732227	21.8557	2.35139	15.346	1.59921	14.8107	1.61166	4.07049	2.0252	0.00707686	0.196605	up	yes
76839	u	chrB03	+	114507008	114507605	MSTRG.25966.1	1	598	MSTRG.25966	.	127.047	14.0825	93.9356	11.65	183.115	15.0686	3.81438	0.410376	8.67308	0.903824	7.38796	0.803933	5.27018	2.39785	0.00798015	0.206722	up	yes
77055	x	chrB03	+	116366961	116367960	MSTRG.26043.1	2	674	MSTRG.26043	LOC107631075	0	0	1.31454	0.16303	0	0	17.5163	1.88452	17.638	1.83806	15.5801	1.69538	0.435243	-1.20011	0.0140893	0.2611	down	yes
77881	x	chrB03	-	124890702	124890995	MSTRG.26351.1	1	294	MSTRG.26351	LOC107631435	11.7347	1.30073	8.62585	1.06978	0	0	4.02041	0.432542	0	0	0	0	7.28418	2.86477	0.000681212	0.0678015	up	yes
78681	u	chrB03	+	129917098	129917696	MSTRG.26690.1	1	599	MSTRG.26690	.	17.5292	1.94302	17.8264	2.21084	28.8915	2.37749	1.23873	0.133271	0	0	0.500835	0.054499	2.81055	1.49086	0.010611	0.231329	up	yes
78744	u	chrB03	+	130456977	130457886	MSTRG.26719.1	1	910	MSTRG.26719	.	11.5385	1.27898	6.10549	0.757208	6.69231	0.550712	0	0	0	0	0	0	2.79872	1.48477	0.0374695	0.388773	up	yes
79056	u	chrB03	-	132605700	132605931	MSTRG.26834.1	1	232	MSTRG.26834	.	0	0	0	0	12.9052	1.06197	9.93534	1.06891	11.0582	1.15238	7.63362	0.830665	0.198175	-2.33515	0.0356177	0.381581	down	yes
79337	u	chrB03	+	134501064	134501363	MSTRG.26939.1	1	300	MSTRG.26939	.	1053.54	116.779	1283.55	159.187	1715.73	141.188	0	0	0	0	0	0	130.398	7.02678	0.000522417	0.0607424	up	yes
79822	u	chrB04	-	2054914	2055279	MSTRG.27114.1	2	314	MSTRG.27114	.	16235.9	1799.67	19716.3	2445.23	32197.2	2649.52	44762.1	4815.8	50037.7	5214.44	48947.6	5326.31	0.279223	-1.84051	0.0244192	0.330758	down	yes
79929	u	chrB04	+	2566542	2567648	MSTRG.27159.1	2	481	MSTRG.27159	.	0	0	0	0	0	0	94.5052	10.1675	92.8337	9.67423	94.7838	10.3141	0.0924982	-3.43443	3.28997e-05	0.0202773	down	yes
80333	u	chrB04	+	5190606	5191032	MSTRG.27338.1	2	319	MSTRG.27338	.	52.663	5.83743	46.7806	5.80176	56.5956	4.65727	34.5987	3.72236	32.3605	3.3723	27.6928	3.01344	2.18716	1.12906	0.00518117	0.172779	up	yes
80357	j	chrB04	-	5221003	5227728	MSTRG.27343.1	5	893	MSTRG.27343	LOC107638586	18.1568	2.01259	24.6549	3.05772	75.9696	6.25156	85.0554	9.15082	105.437	10.9876	110.549	12.0296	0.0977933	-3.35412	0.00806901	0.207377	down	yes
80646	u	chrB04	-	7347474	7351119	MSTRG.27447.1	2	548	MSTRG.27447	.	13.0055	1.44159	10.5748	1.3115	9.09	0.748019	9.87591	1.06252	8.63181	0.899524	6.84251	0.744578	2.05508	1.03919	0.0117074	0.239578	up	yes
81035	x	chrB04	-	10700442	10702284	MSTRG.27590.1	2	962	MSTRG.27590	LOC107637577	52.183	5.78421	38.8877	4.82289	47.5104	3.90964	26.2661	2.82588	15.8289	1.64953	21.7235	2.36388	3.43205	1.77907	0.0205454	0.308102	up	yes
81630	u	chrB04	-	19490041	19490635	MSTRG.27773.1	1	595	MSTRG.27773	.	438.503	48.6058	497.882	61.7477	471.981	38.8394	0	0	0	0	0	0	85.6913	6.42108	0.000660892	0.0665004	up	yes
81825	u	chrB04	+	23399034	23399444	MSTRG.27819.1	1	411	MSTRG.27819	.	331.204	36.7123	338.905	42.0313	414.237	34.0877	59.116	6.36009	64.9513	6.7686	57.0718	6.21036	6.29286	2.65372	0.00202359	0.113578	up	yes
81826	u	chrB04	-	23399880	23400856	MSTRG.27820.1	1	977	MSTRG.27820	.	15.2753	1.69319	10.9212	1.35445	17.6663	1.45377	1.37615	0.148055	1.40737	0.146662	1.22467	0.133264	2.29675	1.19959	0.00822	0.208808	up	yes
81831	u	chrB04	-	23412435	23413221	MSTRG.27825.1	1	787	MSTRG.27825	.	177.633	19.6897	171.421	21.2598	250.384	20.6042	11.1461	1.19917	11.0762	1.15426	13.6512	1.48548	9.09738	3.18545	0.00093285	0.0792974	up	yes
81832	u	chrB04	-	23413944	23414870	MSTRG.27826.1	1	927	MSTRG.27826	.	369.968	41.009	309.758	38.4164	395.5	32.5458	21.2925	2.29079	17.2032	1.79275	22.3445	2.43145	17.9415	4.16523	0.000695352	0.068466	up	yes
82269	u	chrB04	-	37197586	37197794	MSTRG.27956.1	1	209	MSTRG.27956	.	13.9976	1.55156	10.7187	1.32934	10.8027	0.888958	0	0	0	0	0	0	3.39628	1.76396	0.00496871	0.169424	up	yes
82287	u	chrB04	-	38285532	38286340	MSTRG.27961.1	2	319	MSTRG.27961	.	19.3849	2.14872	25.7461	3.19306	40.5317	3.33537	0	0	0	0	0	0	2.87308	1.5226	0.0375052	0.388825	up	yes
82660	x	chrB04	-	67249311	67250238	MSTRG.28054.1	2	856	MSTRG.28054	LOC107639351	25.5864	2.83613	14.4159	1.78787	37.3294	3.07185	65.728	7.07145	73.2625	7.6347	65.0595	7.07956	0.289265	-1.78954	0.0334031	0.371111	down	yes
82868	u	chrB04	-	79079527	79079729	MSTRG.28101.1	1	203	MSTRG.28101	.	14.0517	1.55756	11.6117	1.4401	21.7499	1.78981	24.5883	2.64538	37.0794	3.86406	26.5025	2.88391	0.440255	-1.18359	0.0418815	0.407485	down	yes
83170	u	chrB04	-	93195690	93195937	MSTRG.28167.1	1	248	MSTRG.28167	.	252.833	28.0252	254.972	31.6218	331.802	27.3041	0	0	0	0	0	0	34.1808	5.09511	9.70108e-05	0.0295353	up	yes
83593	u	chrB04	+	103693983	103695007	MSTRG.28270.1	2	668	MSTRG.28270	.	17.9099	1.98522	13.6505	1.69295	18.3654	1.51129	2210.69	237.841	2463.44	256.716	2398.3	260.975	0.0122476	-6.35136	0.000151158	0.0362363	down	yes
83595	u	chrB04	-	103693987	103694996	MSTRG.28269.4	2	635	MSTRG.28269	.	51.2434	5.68006	45.6431	5.66069	53.2445	4.3815	3911.32	420.806	1846.56	192.431	3374.18	367.167	0.0460302	-4.44127	0.0205707	0.308211	down	yes
83597	u	chrB04	-	103695624	103696136	MSTRG.28268.1	1	513	MSTRG.28268	.	379.929	42.1132	325.076	40.3162	362.172	29.8033	40560.6	4363.77	49875.8	5197.57	46787.3	5091.24	0.0112451	-6.47456	0.00093144	0.0792619	down	yes
84275	u	chrB04	-	114596041	114596995	MSTRG.28453.1	2	475	MSTRG.28453	.	0.947368	0.105011	0.315789	0.039164	0.631579	0.051973	64.1011	6.89642	75.2832	7.84528	63.1874	6.87584	0.125838	-2.99036	0.00072651	0.0700308	down	yes
84524	j	chrB04	+	117586747	117587586	MSTRG.28546.1	2	424	MSTRG.28546	LOC107638047	63.993	7.09329	42.3221	5.24882	86.48	7.11647	1125.47	121.086	1204.76	125.548	1121.39	122.026	0.0476055	-4.39273	0.00136798	0.0928132	down	yes
84540	u	chrB04	-	117783546	117783994	MSTRG.28554.1	1	449	MSTRG.28554	.	46.4365	5.14725	51.441	6.37975	66.3051	5.45627	3522.62	378.987	3240.62	337.707	3276.41	356.528	0.0215019	-5.53939	0.000299305	0.0483941	down	yes
84629	u	chrB04	+	118623387	118624051	MSTRG.28580.1	1	665	MSTRG.28580	.	0	0	0	0	0	0	256.517	27.5978	199.791	20.8203	238.564	25.9597	0.0463617	-4.43092	0.00129391	0.0903946	down	yes
84713	i	chrB04	+	119235519	119239732	MSTRG.28612.1	2	1928	MSTRG.28612	LOC107635032	0	0	0	0	0	0	28.5107	3.06737	25.7441	2.6828	34.2151	3.72317	0.244369	-2.03287	0.0106203	0.231329	down	yes
84999	u	chrB04	+	122620835	122623899	MSTRG.28688.1	1	3065	MSTRG.28688	.	23.2297	2.57489	20.1316	2.49674	32.8675	2.70468	9.20207	0.990019	6.37015	0.663835	8.51255	0.926307	2.00866	1.00623	0.037382	0.38858	up	yes
85022	u	chrB04	+	122798076	122798333	MSTRG.28692.1	1	258	MSTRG.28692	.	81.9767	9.0867	82.562	10.2394	100.163	8.24243	0	0	0	0	0	0	12.7488	3.67229	0.000313625	0.0498291	up	yes
85385	x	chrB04	-	125857350	125857795	MSTRG.28809.1	1	446	MSTRG.28809	LOC107635275	10.426	1.15567	13.1031	1.62506	0	0	2.01794	0.217103	1.00224	0.104444	2.57399	0.280093	6.29393	2.65396	0.0340512	0.373908	up	yes
86272	u	chrB04	+	131995964	131999211	MSTRG.29073.1	2	786	MSTRG.29073	.	0	0	0	0	0	0	177.63	19.1106	171.369	17.8585	147.705	16.0728	0.0585262	-4.09477	0.00034467	0.0508564	down	yes
86968	u	chrB05	-	3503334	3503766	MSTRG.29333.1	1	433	MSTRG.29333	.	89.7229	9.94532	59.5935	7.39084	182.835	15.0455	209.374	22.5259	256.083	26.6865	254.268	27.6686	0.160282	-2.64132	0.0088347	0.21511	down	yes
87876	u	chrB05	+	12389402	12389991	MSTRG.29676.1	1	590	MSTRG.29676	.	0	0	0	0	0.535028	0.044028	9.6288	1.03593	11.2022	1.16738	12.6042	1.37154	0.398186	-1.32848	0.00556351	0.178365	down	yes
88205	i	chrB05	+	15622701	15623348	MSTRG.29792.1	1	648	MSTRG.29792	LOC107643088	3.00926	0.333561	5.30556	0.657999	0	0	5.97046	0.642341	0	0	0	0	3.23311	1.69292	0.0485466	0.432203	up	yes
88277	u	chrB05	+	16411675	16416040	MSTRG.29814.1	4	1143	MSTRG.29814	.	0	0	0	0	10.8166	0.890105	7.39018	0.795084	13.9418	1.45288	9.73791	1.05965	0.169152	-2.56361	0.00162219	0.102176	down	yes
88667	u	chrB05	-	20882915	20883214	MSTRG.29968.1	1	300	MSTRG.29968	.	5	0.554225	6.22333	0.771823	11.75	0.966911	27.4733	2.95576	25.755	2.68394	29.6342	3.22469	0.343319	-1.54238	0.0159457	0.277158	down	yes
88755	u	chrB05	+	22269198	22269865	MSTRG.29994.1	1	668	MSTRG.29994	.	19.5359	2.16546	22.7934	2.82686	31.1033	2.5595	0.449102	0.048317	0.898204	0.093602	0	0	3.18518	1.67137	0.0110821	0.234526	up	yes
88970	i	chrB05	+	26520195	26523521	MSTRG.30060.1	2	3255	MSTRG.30060	LOC107643400	45.0478	4.99332	46.9165	5.81863	9.71058	0.799087	32.8014	3.52899	29.5758	3.0821	13.8002	1.50169	11.6168	3.53815	0.0397975	0.399169	up	yes
89468	u	chrB05	+	43193610	43193819	MSTRG.30197.1	1	210	MSTRG.30197	.	910.714	100.948	885.283	109.794	1303.96	107.303	0	0	0	0	0	0	103.515	6.6937	1.22771e-05	0.0148501	up	yes
89956	i	chrB05	+	75567302	75567643	MSTRG.30309.1	1	342	MSTRG.30309	LOC107643689	13.3041	1.47469	16.7846	2.08164	33.4722	2.75444	78.9673	8.49583	90.0531	9.38447	99.925	10.8735	0.155551	-2.68454	0.00602893	0.183376	down	yes
90028	u	chrB05	+	82009013	82009417	MSTRG.30327.1	1	405	MSTRG.30327	.	14.2593	1.58057	13.9852	1.73445	15.4864	1.27438	112.146	12.0654	99.7691	10.397	85.2951	9.28152	0.327243	-1.61157	0.00736883	0.19955	down	yes
90038	u	chrB05	+	83801018	83801435	MSTRG.30330.1	1	418	MSTRG.30330	.	272.09	30.1598	180.171	22.3449	375.116	30.8684	0	0	0	0	0	0	21.8946	4.4525	0.00197433	0.112258	up	yes
90049	u	chrB05	+	85778008	85778436	MSTRG.30333.1	1	429	MSTRG.30333	.	1348.71	149.497	1034.39	128.285	1478.86	121.695	0	0	0	0	0	0	165.21	7.36816	7.19641e-05	0.0258466	up	yes
90192	u	chrB05	-	94556224	94560554	MSTRG.30361.1	1	4331	MSTRG.30361	.	4.19026	0.464469	4.62364	0.573428	0	0	7.09536	0.763366	0	0	0	0	3.5356	1.82195	0.0382762	0.392143	up	yes
90272	u	chrB05	-	100947352	100947608	MSTRG.30380.1	1	257	MSTRG.30380	.	408.241	45.2515	346.433	42.9649	348.139	28.6485	0	0	0	0	0	0	77.58	6.27761	0.000335789	0.0506436	up	yes
90638	u	chrB05	+	115168472	115169976	MSTRG.30464.1	1	1505	MSTRG.30464	.	49.4312	5.4792	37.4465	4.64414	55.4857	4.56594	15.5953	1.67785	12.495	1.30211	11.4817	1.2494	3.23231	1.69256	0.0075437	0.201604	up	yes
90889	u	chrB05	+	120654626	120654977	MSTRG.30554.1	1	352	MSTRG.30554	.	83.5341	9.25933	54.392	6.74574	117.105	9.63662	0	0	0	0	0	0	7.14452	2.83684	0.00691286	0.195044	up	yes
91038	u	chrB05	+	123499108	123499773	MSTRG.30613.1	1	666	MSTRG.30613	.	29.2793	3.24546	22.3536	2.77231	36.3033	2.98741	4.05405	0.436162	4.1036	0.427638	6.62162	0.720543	2.51414	1.33006	0.0303099	0.356145	up	yes
91042	u	chrB05	+	123517536	123518052	MSTRG.30618.1	1	517	MSTRG.30618	.	38.853	4.30666	40.4758	5.01984	46.2988	3.80995	18.1605	1.95383	21.5919	2.2501	19.6073	2.13361	2.07508	1.05317	0.0411551	0.404642	up	yes
91505	u	chrB05	-	130638686	130641210	MSTRG.30764.1	2	1074	MSTRG.30764	.	37.8883	4.19972	38.0819	4.72295	52.0577	4.28385	7.54846	0.812113	10.1453	1.05724	9.44218	1.02747	2.59716	1.37694	0.0105105	0.230433	up	yes
91661	u	chrB05	+	132227824	132228248	MSTRG.30810.1	1	425	MSTRG.30810	.	282.351	31.2971	515.596	63.9447	908.449	74.7565	1466.21	157.744	1802.04	187.792	1809.66	196.921	0.109997	-3.18447	0.049265	0.434791	down	yes
92276	j	chrB05	+	139729162	139732498	MSTRG.31000.14	7	946	MSTRG.31000	LOC107644475	13.9291	1.54397	11.4506	1.42012	11.2258	0.923772	11.8378	1.27359	6.99627	0.729084	5.85274	0.636875	2.39855	1.26216	0.0194766	0.302008	up	yes
92494	u	chrB05	-	141952642	141953288	MSTRG.31085.1	1	647	MSTRG.31085	.	20.6337	2.28714	19.2859	2.39186	29.729	2.44641	395.069	42.5042	381.665	39.7734	366.581	39.8902	0.0812268	-3.6219	8.90729e-05	0.0289987	down	yes
92496	u	chrB05	+	141981086	141981522	MSTRG.31087.1	1	437	MSTRG.31087	.	10.1259	1.1224	12.1442	1.50613	11.8185	0.972545	91.0763	9.79859	69.4363	7.23598	81.4504	8.86316	0.352306	-1.5051	0.02465	0.331449	down	yes
92724	u	chrB05	+	143921055	143921287	MSTRG.31155.1	1	233	MSTRG.31155	.	8.3691	0.927672	7.67689	0.952093	11.9593	0.984134	46.9206	5.04803	50.9703	5.31163	39.6355	4.31301	0.325602	-1.61882	0.00811584	0.208153	down	yes
92824	u	chrB05	+	144525552	144525858	MSTRG.31187.1	1	307	MSTRG.31187	.	74.7557	8.28629	67.7264	8.39948	100.192	8.24485	188.052	20.2319	223.857	23.3282	187.837	20.4398	0.39189	-1.35148	0.00756497	0.201927	down	yes
92934	u	chrB05	-	145553194	145553428	MSTRG.31231.1	1	235	MSTRG.31231	.	0	0	11.8723	1.47242	27.8	2.28767	87.5617	9.42047	114.923	11.9762	120.54	13.1168	0.0384805	-4.69973	0.0364547	0.385454	down	yes
93695	x	chrB06	-	318360	318623	MSTRG.31525.1	1	264	MSTRG.31525	LOC107645180	23.2841	2.58092	16.375	2.03084	32.3977	2.66602	0.568182	0.061129	0	0	0	0	2.97576	1.57326	0.012563	0.247566	up	yes
94700	u	chrB06	+	7718211	7718455	MSTRG.31924.1	1	245	MSTRG.31924	.	0.612245	0.067864	7.64898	0.948632	4.12245	0.339238	275.51	29.6412	235.765	24.5692	239.916	26.1069	0.0650572	-3.94215	0.0204172	0.307367	down	yes
94855	i	chrB06	-	9200470	9201182	MSTRG.31990.1	1	713	MSTRG.31990	LOC107645693	12.202	1.35252	10.4783	1.29952	17.3029	1.42386	52.4755	5.64566	54.5442	5.68407	50.1332	5.45533	0.336489	-1.57137	0.000232236	0.0431643	down	yes
95538	u	chrB06	+	16193289	16193865	MSTRG.32236.1	1	577	MSTRG.32236	.	11.1785	1.23908	10.7184	1.3293	8.471	0.697082	6.42288	0.691016	0	0	0	0	4.45396	2.15509	0.0275698	0.34212	up	yes
95621	u	chrB06	+	16961746	16962229	MSTRG.32264.1	1	484	MSTRG.32264	.	1.74882	0.193848	1.47609	0.183066	5.49484	0.452172	21.3089	2.29255	20.9902	2.18739	16.0604	1.74764	0.322287	-1.63358	0.020906	0.310505	down	yes
96061	x	chrB06	+	22139147	22139833	MSTRG.32442.1	1	687	MSTRG.32442	LOC107646180	27.952	3.09833	18.425	2.28509	30.7831	2.53315	0.436681	0.046981	0	0	0	0	3.97105	1.98952	0.00802065	0.20694	up	yes
96104	u	chrB06	+	22796986	22797401	MSTRG.32457.1	1	416	MSTRG.32457	.	132.362	14.6716	130.318	16.1622	175.692	14.4578	1172.66	126.162	1289.64	134.394	1202.24	130.824	0.128262	-2.96283	0.000486084	0.0591055	down	yes
96105	u	chrB06	+	22798238	22798658	MSTRG.32458.1	1	421	MSTRG.32458	.	209.204	23.1892	194.239	24.0897	264.246	21.7449	1729.13	186.032	1818.86	189.544	1613.07	175.528	0.148872	-2.74786	0.000257665	0.0458248	down	yes
96294	u	chrB06	-	25938284	25938537	MSTRG.32522.1	1	254	MSTRG.32522	.	80.6201	8.93633	77.9824	9.67144	0	0	0	0	0	0	0	0	208.645	7.70491	0.0249584	0.331913	up	yes
96361	u	chrB06	+	28192464	28193530	MSTRG.32540.1	1	1067	MSTRG.32540	.	4.77976	0.529812	4.58857	0.569077	0	0	0	0	0	0	0	0	2.72489	1.4462	0.0253225	0.333531	up	yes
96540	u	chrB06	-	37955982	37958468	MSTRG.32583.1	2	2398	MSTRG.32583	.	1.2517	0.138744	1.50857	0.187094	1.40148	0.115328	17.5916	1.89262	17.823	1.85735	20.3085	2.2099	0.400768	-1.31916	0.0070295	0.19642	down	yes
96618	u	chrB06	+	41287855	41288808	MSTRG.32605.1	1	954	MSTRG.32605	.	18.1754	2.01465	11.9686	1.48435	16.51	1.35861	0	0	0	0	0	0	3.33112	1.73601	0.00986032	0.225022	up	yes
96665	u	chrB06	-	42979955	42980326	MSTRG.32622.1	1	372	MSTRG.32622	.	70.7647	7.84391	61.2598	7.59748	103.935	8.55287	0	0	0	0	0	0	7.75612	2.95533	4.92529e-05	0.0218018	up	yes
96666	u	chrB06	-	42981422	42983224	MSTRG.32623.1	2	442	MSTRG.32623	.	23.4238	2.59641	27.5976	3.42267	28.2274	2.32284	0	0	0	0	0	0	5.02302	2.32855	0.00587618	0.182196	up	yes
96864	u	chrB06	-	53502251	53504604	MSTRG.32689.1	1	2354	MSTRG.32689	.	1.26381	0.140086	1.13212	0.140406	2.29142	0.188562	10.6008	1.1405	13.1466	1.37001	13.8379	1.50579	0.41632	-1.26423	0.00593978	0.183012	down	yes
96915	u	chrB06	-	56463997	56465296	MSTRG.32705.1	1	1300	MSTRG.32705	.	6.11538	0.677859	4.06154	0.503715	0	0	0	0	0	0	0	0	2.89426	1.53319	0.0298244	0.353327	up	yes
97125	u	chrB06	+	79256387	79256688	MSTRG.32751.1	1	302	MSTRG.32751	.	16.8874	1.87188	10.3179	1.27963	19.9272	1.63981	0	0	0	0	0	0	2.47122	1.30522	0.0287387	0.347897	up	yes
97126	u	chrB06	-	79257261	79257546	MSTRG.32752.1	1	286	MSTRG.32752	.	29.8951	3.31372	38.2168	4.73968	48.0769	3.95627	0	0	0	0	0	0	4.96728	2.31246	0.0107038	0.232116	up	yes
97294	u	chrB06	-	88674606	88675907	MSTRG.32805.1	2	582	MSTRG.32805	.	3287.83	364.439	2777.92	344.52	3967.71	326.504	8146.81	876.488	7789.14	811.709	7664.1	833.982	0.49844	-1.00451	0.0013241	0.0911886	down	yes
97333	u	chrB06	-	89653833	89655555	MSTRG.32819.1	2	966	MSTRG.32819	.	63.9881	7.09276	84.3608	10.4625	87.5094	7.20118	0	0	0	0	0	0	11.7544	3.55513	0.00618156	0.184639	up	yes
97336	u	chrB06	-	89659753	89660251	MSTRG.32821.1	1	499	MSTRG.32821	.	222	24.6076	112.002	13.8906	226.289	18.6214	0	0	0	0	0	0	19.6594	4.29715	0.0113574	0.236754	up	yes
97337	u	chrB06	+	89660667	89662488	MSTRG.32822.1	1	1822	MSTRG.32822	.	99.1218	10.9872	85.3038	10.5794	132.007	10.8629	14.3491	1.54377	13.7563	1.43355	13.7349	1.49459	4.84206	2.27562	9.04367e-05	0.0290676	up	yes
97470	u	chrB06	+	94828744	94828970	MSTRG.32856.1	1	227	MSTRG.32856	.	463.203	51.3437	381.912	47.365	408.344	33.6027	1.94273	0.209012	0.9163	0.095488	1.05727	0.115048	77.8339	6.28233	6.45062e-05	0.0248181	up	yes
97579	u	chrB06	+	99002422	99002851	MSTRG.32890.1	1	430	MSTRG.32890	.	11.3257	1.2554	9.81387	1.21712	0	0	18.8475	2.02774	15.6564	1.63156	13.4786	1.4667	2.70269	1.4344	0.0436251	0.413138	up	yes
97884	u	chrB06	+	107193314	107193606	MSTRG.32976.1	1	293	MSTRG.32976	.	1806.12	200.2	1747.87	216.772	2427.8	199.784	0	0	0	0	0	0	220.466	7.78441	7.66355e-06	0.0136097	up	yes
97960	u	chrB06	+	108783668	108785060	MSTRG.33002.2	2	1117	MSTRG.33002	.	0	0	0	0	0	0	20.232	2.17669	18.6058	1.93891	14.2363	1.54915	0.38884	-1.36275	0.0201739	0.30594	down	yes
98052	u	chrB06	+	110126931	110128010	MSTRG.33030.1	1	1080	MSTRG.33030	.	120.607	13.3687	204.285	25.3356	294.466	24.2317	0	0	0	0	0	0	13.7042	3.77655	0.0231891	0.32461	up	yes
98772	u	chrB06	+	122919723	122920344	MSTRG.33281.1	1	622	MSTRG.33281	.	4.82315	0.534622	5.78778	0.717805	0	0	0	0	0	0	0	0	3.0273	1.59803	0.0315532	0.362015	up	yes
99847	u	chrB06	-	133205479	133206106	MSTRG.33657.1	2	523	MSTRG.33657	.	0	0	0	0	0	0	32.7725	3.52588	29.8585	3.11157	29.3327	3.19189	0.253093	-1.98226	0.000564649	0.0630279	down	yes
100330	u	chrB06	-	136598428	136598794	MSTRG.33849.1	1	367	MSTRG.33849	.	76.2752	8.45472	48.4659	6.01078	74.2943	6.1137	0	0	0	0	0	0	9.76068	3.28698	0.00480533	0.167002	up	yes
101634	u	chrB07	-	9666942	9667180	MSTRG.34357.1	1	239	MSTRG.34357	.	0	0	0	0	12.5439	1.03224	35.9331	3.86592	29.7113	3.09622	28.9223	3.14722	0.106472	-3.23146	0.0270565	0.339498	down	yes
102029	u	chrB07	+	13672468	13672803	MSTRG.34488.1	1	336	MSTRG.34488	.	18.0432	1.99999	12.3346	1.52975	21.874	1.80002	0	0	0	0	0	0	2.70864	1.43757	0.0096229	0.223401	up	yes
102066	i	chrB07	-	14029723	14030398	MSTRG.34500.1	1	676	MSTRG.34500	LOC107608753	3158.8	350.137	3188.96	395.498	3762.6	309.625	10241.4	1101.83	9868.04	1028.35	9165.07	997.312	0.48487	-1.04433	0.0121983	0.24436	down	yes
102099	u	chrB07	+	15114428	15114683	MSTRG.34509.1	1	256	MSTRG.34509	.	41.2305	4.57019	28.1586	3.49226	38.7262	3.18679	10.6495	1.14574	10.9739	1.14359	10.0382	1.09232	2.9992	1.58458	0.0170768	0.284546	up	yes
102379	u	chrB07	+	19487727	19488430	MSTRG.34590.1	2	596	MSTRG.34590	.	0	0	0	0	0	0	291.025	31.3104	214.704	22.3744	303.508	33.0267	0.0401074	-4.63999	0.00365281	0.150227	down	yes
102394	u	chrB07	-	19812231	19813139	MSTRG.34593.1	2	566	MSTRG.34593	.	0	0	0.265018	0.032868	0	0	99.1652	10.6688	92.7023	9.66054	101.216	11.0139	0.0946364	-3.40146	0.000295894	0.0481335	down	yes
102448	j	chrB07	-	20664523	20666455	MSTRG.34608.1	2	1776	MSTRG.34608	LOC107608350	1.10686	0.12269	0.072978	0.009051	8.10731	0.667153	121.368	13.0576	143.614	14.966	124.437	13.5408	0.0370983	-4.7525	0.00051382	0.0603972	down	yes
102796	u	chrB07	+	27573041	27575872	MSTRG.34708.1	3	1771	MSTRG.34708	.	33.4212	3.70457	37.336	4.63044	46.0384	3.78851	14.5987	1.57063	14.0266	1.46172	11.4179	1.24246	2.48343	1.31234	0.0231341	0.324164	up	yes
102954	j	chrB07	-	30259720	30265498	MSTRG.34755.12	5	1668	MSTRG.34755	LOC107608784	49.8554	5.52622	38.6504	4.79345	47.1332	3.8786	17.7021	1.9045	11.7239	1.22176	15.5198	1.68881	3.83066	1.93759	0.00689787	0.19473	up	yes
103261	u	chrB07	-	38769662	38770372	MSTRG.34831.1	1	711	MSTRG.34831	.	0	0	0.978433	0.121346	1.85737	0.152844	19.3133	2.07785	15.0492	1.56828	18.9178	2.05857	0.363517	-1.4599	0.027129	0.339649	down	yes
103537	u	chrB07	+	47939027	47939521	MSTRG.34884.1	1	495	MSTRG.34884	.	51.4156	5.69916	53.2821	6.60809	64.0584	5.27138	8486.91	913.078	8496.67	885.441	7990.1	869.456	0.00976456	-6.67823	5.38262e-05	0.0227295	down	yes
103538	u	chrB07	-	47939030	47941965	MSTRG.34885.1	2	397	MSTRG.34885	.	3.26571	0.361987	1.278	0.158499	3.22681	0.265535	304.061	32.7129	366.728	38.2168	379.866	41.3357	0.0279293	-5.16208	0.000825418	0.0748468	down	yes
103541	u	chrB07	+	47941935	47948672	MSTRG.34886.2	4	1117	MSTRG.34886	.	4.29034	0.475563	2.98702	0.370453	7.40584	0.609429	17.4201	1.87417	19.9438	2.07835	17.7286	1.92916	0.392259	-1.35012	0.00169489	0.104493	down	yes
103594	u	chrB07	-	49352638	49357452	MSTRG.34899.1	3	2480	MSTRG.34899	.	24.0891	2.67016	21.0579	2.61162	22.7343	1.87082	1328.07	142.882	1614.11	168.206	1484.86	161.578	0.0274788	-5.18554	0.000975814	0.0806947	down	yes
103601	o	chrB07	-	49377137	49381329	MSTRG.34906.1	2	1952	MSTRG.34906	LOC107606500	14.584	1.61656	12.77	1.58374	19.3675	1.59376	935.585	100.656	1122.66	116.993	1078.48	117.356	0.0203512	-5.61874	0.000132458	0.0341897	down	yes
103611	i	chrB07	+	49380974	49381312	MSTRG.34908.1	1	339	MSTRG.34908	LOC107606500	31.9277	3.53903	35.3333	4.38207	57.0386	4.69372	336.043	36.1537	418.19	43.5797	411.447	44.7722	0.0819146	-3.60974	0.00123367	0.0891881	down	yes
103612	o	chrB07	-	49381512	49384129	MSTRG.34909.1	2	881	MSTRG.34909	LOC107606500	59.9581	6.64605	49.8209	6.17883	59.1513	4.86758	1162.96	125.119	1266.22	131.953	1248.32	135.838	0.0719434	-3.79699	0.000980967	0.0806947	down	yes
103619	u	chrB07	-	49419001	49419255	MSTRG.34914.1	1	255	MSTRG.34914	.	7.81177	0.865894	7.20747	0.893876	0	0	0.940772	0.101214	0	0	0	0	4.47319	2.1613	0.00951132	0.222204	up	yes
103624	u	chrB07	+	49421018	49427483	MSTRG.34916.1	2	1521	MSTRG.34916	.	4.4637	0.494778	2.88096	0.357299	4.62615	0.380687	26.9228	2.89654	33.0616	3.44536	31.6575	3.44486	0.311247	-1.68387	0.00706044	0.196584	down	yes
103627	u	chrB07	-	49426385	49426647	MSTRG.34917.1	1	263	MSTRG.34917	.	2.09125	0.231805	2.02788	0.2515	8.70913	0.716677	15.8435	1.70455	22.3219	2.32618	22.3276	2.42962	0.215208	-2.2162	0.000331808	0.0506178	down	yes
103643	i	chrB07	-	49463807	49464688	MSTRG.34926.1	2	363	MSTRG.34926	LOC107606499	2.62155	0.290586	2.80823	0.348279	6.12778	0.504257	925.081	99.5263	1162.75	121.17	759.631	82.6604	0.0104361	-6.58227	0.00113595	0.0859401	down	yes
103644	i	chrB07	+	49464033	49465099	MSTRG.34927.1	1	1067	MSTRG.34927	LOC107606499	10.6856	1.18444	16.4987	2.04618	10.2521	0.843648	5592.87	601.718	5836.11	608.182	5569.76	606.083	0.00645814	-7.27466	0.000954498	0.0798771	down	yes
103990	x	chrB07	-	70631922	70636395	MSTRG.35025.11	3	806	MSTRG.35025	LOC107608881	0.037221	0.004126	1.46373	0.181533	0.577481	0.047521	20.4933	2.20481	31.8663	3.3208	25.1416	2.73582	0.246421	-2.0208	0.022749	0.321557	down	yes
103992	x	chrB07	-	70631922	70636395	MSTRG.35025.4	3	1342	MSTRG.35025	LOC107608881	0	0	0	0	0	0	127.884	13.7586	179.367	18.6919	117.978	12.8379	0.0544227	-4.19965	0.00392314	0.153655	down	yes
104006	u	chrB07	-	70638426	70639303	MSTRG.35018.1	1	878	MSTRG.35018	.	0	0	1.34871	0.167268	1.05638	0.08693	13.05	1.40401	13.184	1.37391	10.0212	1.09048	0.491462	-1.02485	0.0451739	0.419253	down	yes
104007	u	chrB07	-	70639834	70641179	MSTRG.35019.1	1	1346	MSTRG.35019	.	0	0	0.656885	0.081467	0.696508	0.057316	7.37365	0.793306	9.59871	1.00028	8.04758	0.87571	0.49878	-1.00352	0.00966518	0.223688	down	yes
104011	u	chrB07	-	70660516	70660903	MSTRG.35021.1	1	388	MSTRG.35021	.	5.47766	0.607171	4.95177	0.614122	8.44837	0.695219	97.501	10.4898	115.491	12.0353	127.846	13.9118	0.0990647	-3.33549	0.00184194	0.108584	down	yes
104013	x	chrB07	-	70666803	70669558	MSTRG.35028.1	2	999	MSTRG.35028	LOC107608882	104.294	11.5605	95.1062	11.7951	151.271	12.4482	612.373	65.8832	723.023	75.3465	712.73	77.5569	0.140527	-2.83108	0.000527401	0.0611107	down	yes
104018	u	chrB07	-	70675767	70675989	MSTRG.35030.1	1	223	MSTRG.35030	.	0	0	0	0	0.952915	0.078416	13.3609	1.43745	19.9175	2.07561	23.8547	2.59579	0.235155	-2.08832	0.0203348	0.306858	down	yes
104035	u	chrB07	-	70750907	70751229	MSTRG.35040.1	1	323	MSTRG.35040	.	0	0	0.149071	0.018488	1.87306	0.154135	27.4843	2.95695	26.5366	2.76539	24.5807	2.67479	0.23509	-2.08872	0.00177869	0.10706	down	yes
104036	u	chrB07	-	70751767	70752897	MSTRG.35041.1	1	1131	MSTRG.35041	.	0.066313	0.00735	0.770999	0.09562	0.928382	0.076397	16.7557	1.80269	14.9406	1.55697	14.9484	1.62663	0.41057	-1.2843	0.00582532	0.181679	down	yes
104038	u	chrB07	-	70756052	70756345	MSTRG.35043.1	1	294	MSTRG.35043	.	0	0	0	0	2.80612	0.230917	2.28377	0.245703	10.1156	1.05415	5.56973	0.606079	0.332084	-1.59038	0.0466656	0.424985	down	yes
104044	u	chrB07	-	70763363	70764231	MSTRG.35046.1	1	869	MSTRG.35046	.	0.955121	0.10587	0.690449	0.08563	1.38262	0.113777	11.9782	1.28869	14.9104	1.55381	9.9707	1.08498	0.450897	-1.14913	0.0276581	0.342822	down	yes
104045	u	chrB07	-	70772096	70773141	MSTRG.35047.1	1	1046	MSTRG.35047	.	0.501912	0.055634	0.379732	0.047095	0	0	14.9199	1.60518	16.4255	1.71171	17.0339	1.85357	0.391759	-1.35196	0.00296675	0.13571	down	yes
104208	u	chrB07	+	85772899	85773500	MSTRG.35087.1	1	602	MSTRG.35087	.	109.031	12.0855	84.4243	10.4704	201.036	16.5433	0	0	0	0	0	0	7.73125	2.9507	0.00331544	0.143178	up	yes
104591	u	chrB07	+	101605995	101606250	MSTRG.35200.1	1	256	MSTRG.35200	.	99.9023	11.0737	87.7227	10.8794	92.7428	7.63184	0	0	0	0	0	0	18.2845	4.19255	0.000510049	0.0601358	up	yes
104612	u	chrB07	-	102048878	102049176	MSTRG.35209.1	1	299	MSTRG.35209	.	0	0	1.57668	0.195542	3.29811	0.271402	10.1946	1.0968	12.1897	1.2703	10.0011	1.08828	0.39881	-1.32623	0.0171022	0.284802	down	yes
105111	u	chrB07	+	111559445	111559846	MSTRG.35362.1	1	402	MSTRG.35362	.	40.2985	4.46688	38.9303	4.82817	56.5075	4.65002	0	0	0	0	0	0	5.62908	2.4929	0.000106241	0.030628	up	yes
106105	u	chrB07	+	123017835	123018058	MSTRG.35717.1	1	224	MSTRG.35717	.	143.304	15.8845	111.429	13.8195	150.522	12.3865	0	0	0	0	0	0	19.6836	4.29892	0.000310108	0.0494429	up	yes
106150	i	chrB07	+	123402462	123403565	MSTRG.35740.1	1	1104	MSTRG.35740	LOC107608485	14.2707	1.58184	14.2312	1.76497	0	0	0	0	0	0	0	0	9.48655	3.24588	0.0255305	0.334143	up	yes
106158	u	chrB07	-	123417892	123418210	MSTRG.35743.1	1	319	MSTRG.35743	.	3752.37	415.931	3576.81	443.599	5734.33	471.879	10033.4	1079.46	11487.2	1197.09	10487.6	1141.23	0.309855	-1.69033	0.000603004	0.0643995	down	yes
106201	j	chrB07	+	123823313	123825634	MSTRG.35761.1	2	408	MSTRG.35761	LOC107606273	13.299	1.47413	9.76418	1.21096	12.1762	1.00198	5.06527	0.544955	3.3531	0.349428	5.2402	0.57022	2.07493	1.05306	0.0243828	0.33062	up	yes
106588	u	chrB08	+	682280	683339	MSTRG.35918.1	2	569	MSTRG.35918	.	34.2706	3.79873	30.9772	3.84181	41.3181	3.40008	142.139	15.2922	131.374	13.6906	141.502	15.3977	0.363842	-1.45862	0.00199137	0.112852	down	yes
106818	u	chrB08	-	1908183	1908627	MSTRG.36022.1	1	445	MSTRG.36022	.	0	0	4.7191	0.585267	17.3528	1.42797	5.70562	0.613848	12.8876	1.34302	11.173	1.21581	0.192669	-2.37581	0.0335243	0.371524	down	yes
107137	u	chrB08	+	4108655	4108918	MSTRG.36169.1	1	264	MSTRG.36169	.	92.0455	10.2028	83.1136	10.3078	166.913	13.7353	176.765	19.0176	166.023	17.3013	172.481	18.7688	0.433932	-1.20446	0.0315891	0.362078	down	yes
107241	i	chrB08	-	5030654	5031576	MSTRG.36198.1	1	923	MSTRG.36198	LOC107612349	0.650054	0.072055	0	0	0.162514	0.013373	11.5453	1.24212	11.8624	1.23619	15.2757	1.66225	0.427052	-1.22752	0.0269316	0.33903	down	yes
107559	u	chrB08	-	7608348	7609119	MSTRG.36304.1	1	772	MSTRG.36304	.	281.742	31.2296	181.236	22.4771	324.278	26.685	10.2027	1.09768	7.10492	0.740407	10.4292	1.13487	15.3365	3.9389	0.00549999	0.177628	up	yes
108107	u	chrB08	+	14016029	14016359	MSTRG.36480.1	1	331	MSTRG.36480	.	1584.61	175.646	1494.56	185.357	1954.99	160.877	0.906344	0.09751	0.226586	0.023613	0	0	216.243	7.75651	4.56797e-06	0.012746	up	yes
108108	u	chrB08	+	14053814	14054875	MSTRG.36481.1	1	1062	MSTRG.36481	.	314.415	34.8513	304.621	37.7794	477.657	39.3066	0	0	0	0	0	0	33.6568	5.07283	3.35531e-05	0.0202773	up	yes
108155	u	chrB08	-	14586849	14587702	MSTRG.36499.1	1	854	MSTRG.36499	.	169.103	18.7442	127.246	15.7811	240.576	19.7971	41.596	4.47518	38.4356	4.00539	45.6979	4.97269	2.88198	1.52706	0.0256429	0.334452	up	yes
108295	u	chrB08	-	16339761	16340088	MSTRG.36533.1	1	328	MSTRG.36533	.	0	0	0	0	0	0	27.6707	2.977	30.7409	3.20351	30.7866	3.35009	0.225825	-2.14673	0.000356621	0.0513664	down	yes
108313	u	chrB08	-	16695224	16696958	MSTRG.36539.1	1	1735	MSTRG.36539	.	1.29683	0.143747	0.691643	0.085778	0.636888	0.05241	30.4597	3.27705	23.0622	2.40333	30.8911	3.36146	0.340951	-1.55236	0.0231423	0.324165	down	yes
108349	u	chrB08	+	17798687	17799017	MSTRG.36544.1	1	331	MSTRG.36544	.	32.15	3.56367	21.9134	2.71771	32.5741	2.68053	0	0	0	0	0	0	4.78666	2.25902	0.00494953	0.169299	up	yes
108400	u	chrB08	+	18939332	18940530	MSTRG.36554.1	1	1199	MSTRG.36554	.	5.8799	0.651757	3.0734	0.381165	6.03586	0.496693	23.9591	2.57768	22.1268	2.30584	27.0309	2.94141	0.433031	-1.20746	0.0425909	0.409883	down	yes
108436	u	chrB08	+	19696362	19696721	MSTRG.36564.1	1	360	MSTRG.36564	.	37.3264	4.13744	26.7143	3.31313	43.6194	3.58946	0.192824	0.020745	0.222222	0.023158	0	0	4.83802	2.27442	0.00281971	0.132935	up	yes
108467	u	chrB08	-	20215515	20216429	MSTRG.36574.1	1	915	MSTRG.36574	.	9.01639	0.999421	11.6634	1.4465	13.9552	1.14838	0	0	0	0	0	0	2.28515	1.19229	0.0256082	0.334328	up	yes
108779	i	chrB08	+	25296690	25297592	MSTRG.36693.1	1	903	MSTRG.36693	LOC107612825	4.09745	0.454182	4.02935	0.499723	0	0	0	0	0	0	0	0	2.44107	1.28751	0.0257165	0.334717	up	yes
109517	u	chrB08	-	45188783	45189437	MSTRG.36869.1	1	655	MSTRG.36869	.	6.87023	0.76153	9.36488	1.16144	9.56947	0.787474	0	0	0	0	0	0	2.17445	1.12065	0.0335743	0.371744	up	yes
109611	u	chrB08	+	50256746	50257385	MSTRG.36897.1	2	530	MSTRG.36897	.	0	0	0	0	0	0	57.1368	6.14715	50.1708	5.22831	51.5623	5.61083	0.166547	-2.58599	0.000658697	0.0665004	down	yes
109634	x	chrB08	+	50655868	50656252	MSTRG.36905.1	1	385	MSTRG.36905	LOC107612314	1.54805	0.171594	3.96623	0.491895	4.35584	0.358444	27.1351	2.91937	30.0961	3.13632	30.7221	3.34307	0.288821	-1.79175	0.0158512	0.276614	down	yes
109823	u	chrB08	+	66338999	66339204	MSTRG.36942.1	1	206	MSTRG.36942	.	36.8989	4.09005	38.3676	4.75837	43.5386	3.58281	0	0	0	0	0	0	6.69379	2.74282	0.0011393	0.0860651	up	yes
109952	u	chrB08	-	73762031	73762264	MSTRG.36969.1	1	234	MSTRG.36969	.	16.5598	1.83557	14.0071	1.73717	11.0085	0.905897	0	0	0	0	0	0	4.55185	2.18645	0.0054389	0.176672	up	yes
110230	j	chrB08	+	93503071	93508628	MSTRG.37032.3	4	813	MSTRG.37032	LOC107612981	0.947683	0.105046	0.891436	0.110557	2.84895	0.234441	12.6846	1.36469	10.9401	1.14007	10.4861	1.14106	0.475039	-1.07388	0.0181589	0.292882	down	yes
110454	u	chrB08	-	102892634	102893409	MSTRG.37100.1	1	776	MSTRG.37100	.	94.5232	10.4774	81.1186	10.0604	122.223	10.0578	0	0	0	0	0	0	11.5531	3.53021	7.97596e-06	0.0136097	up	yes
110478	u	chrB08	+	103616762	103617705	MSTRG.37106.1	2	438	MSTRG.37106	.	37.175	4.12066	44.7898	5.55486	40.478	3.33095	8753.49	941.759	9342.14	973.548	8817.86	959.529	0.00852925	-6.87337	0.00059689	0.0642537	down	yes
110794	u	chrB08	-	111076371	111076618	MSTRG.37194.1	1	248	MSTRG.37194	.	15.7258	1.74313	11.6815	1.44874	21.3112	1.7537	0	0	0	0	0	0	2.4032	1.26496	0.00497056	0.169424	up	yes
111169	j	chrB08	-	116379470	116384484	MSTRG.37296.1	6	1171	MSTRG.37296	LOC107613792	27.9375	3.09673	25.9831	3.22245	40.6659	3.34641	10.8668	1.16913	8.44713	0.880278	7.32156	0.796707	2.3236	1.21636	0.0237042	0.327294	up	yes
111213	j	chrB08	-	116693089	116693831	MSTRG.37312.1	3	556	MSTRG.37312	LOC107613928	16.9565	1.87954	11.8744	1.47268	7.20662	0.593035	20.2993	2.18393	13.8697	1.44537	10.7712	1.17208	2.6545	1.40844	0.0230407	0.323872	up	yes
111221	u	chrB08	-	116732687	116732994	MSTRG.37315.1	1	308	MSTRG.37315	.	31.1721	3.45527	27.7955	3.44721	48.513	3.99215	145.659	15.671	141.198	14.7143	147.844	16.0879	0.239079	-2.06444	0.00128437	0.0902057	down	yes
111567	u	chrB08	+	120905660	120906780	MSTRG.37421.1	1	1121	MSTRG.37421	.	10.7186	1.18811	9.66849	1.19909	13.2889	1.09354	76.3408	8.21324	76.802	8.00356	75.1553	8.17815	0.258795	-1.95012	6.61655e-06	0.0135925	down	yes
111605	x	chrB08	-	121072436	121073078	MSTRG.37428.1	2	580	MSTRG.37428	LOC107614167	0.43371	0.048075	0.425957	0.052828	0.77931	0.06413	21.5835	2.3221	36.9138	3.8468	40.4391	4.40044	0.161933	-2.62653	0.0261258	0.336325	down	yes
111837	u	chrB08	+	123574208	123574655	MSTRG.37497.1	1	448	MSTRG.37497	.	5.17533	0.573659	7.03401	0.872363	7.75222	0.637933	23.2905	2.50575	26.4677	2.7582	29.3677	3.19569	0.433596	-1.20558	0.0453724	0.420072	down	yes
111990	u	chrB08	-	125107517	125108105	MSTRG.37543.1	1	589	MSTRG.37543	.	1618.44	179.396	2582.44	320.276	5004.42	411.816	6550.31	704.726	8357.44	870.932	8973.55	976.472	0.11246	-3.15252	0.0331909	0.370247	down	yes
112030	u	chrB08	-	125467693	125467986	MSTRG.37560.1	1	294	MSTRG.37560	.	653.884	72.4797	445.477	55.2484	585.563	48.1862	0	0	0	0	0	0	91.422	6.51447	0.000620839	0.0648561	up	yes
112184	j	chrB08	+	126914946	126917764	MSTRG.37611.1	3	2645	MSTRG.37611	LOC107611752	6.46503	0.716615	7.09565	0.880008	9.16704	0.754359	25.9654	2.79353	26.5901	2.77096	29.6112	3.22219	0.457379	-1.12854	0.0153242	0.272142	down	yes
112749	u	chrB09	+	1211835	1214466	MSTRG.37803.1	1	2632	MSTRG.37803	.	0	0	2.46998	0.306329	5.69795	0.468886	14.9932	1.61306	14.2333	1.48325	14.2956	1.5556	0.33389	-1.58256	0.0399882	0.399819	down	yes
112836	j	chrB09	+	1823833	1826809	MSTRG.37834.2	6	1318	MSTRG.37834	LOC107618619	24.4703	2.7124	23.6598	2.93431	0.839138	0.069053	21.5333	2.3167	0.952496	0.09926	1.21001	0.131669	32.1729	5.00778	0.0039487	0.153801	up	yes
112997	j	chrB09	+	2862601	2864632	MSTRG.37893.1	4	540	MSTRG.37893	LOC107617201	11.8572	1.31431	14.5049	1.79891	15.6165	1.28509	2.22222	0.239081	1.65069	0.172019	2.33855	0.254473	2.45154	1.29369	0.0208933	0.310505	up	yes
113523	i	chrB09	-	6596037	6596907	MSTRG.38078.1	1	871	MSTRG.38078	LOC107618406	10.1171	1.12143	13.0195	1.61469	0	0	0	0	0	0	0	0	7.08171	2.8241	0.0322014	0.365732	up	yes
113587	i	chrB09	+	7136423	7137829	MSTRG.38104.1	1	1407	MSTRG.38104	LOC107614876	19.634	2.17633	13.2573	1.64418	20.1825	1.66083	0.426439	0.045879	0.053305	0.005555	0.186212	0.020263	3.2714	1.70991	0.00708042	0.196605	up	yes
113748	u	chrB09	+	8738340	8741362	MSTRG.38151.1	3	1787	MSTRG.38151	.	50.9713	5.64991	45.6977	5.66746	68.9229	5.67168	0	0	0	0	0	0	6.64151	2.73151	6.96954e-09	0.000703394	up	yes
113751	u	chrB09	+	8739619	8741088	MSTRG.38151.3	3	546	MSTRG.38151	.	24.0937	2.67066	25.9969	3.22415	38.7894	3.19199	0	0	0	0	0	0	3.61989	1.85595	0.00281137	0.132935	up	yes
113755	u	chrB09	-	8739697	8741975	MSTRG.38153.1	2	564	MSTRG.38153	.	253.769	28.129	314.573	39.0136	195.311	16.0722	0	0	0	0	0	0	82.8957	6.37323	0.00301081	0.136262	up	yes
113756	u	chrB09	-	8739697	8741975	MSTRG.38153.2	3	680	MSTRG.38153	.	169.984	18.8419	165.459	20.5204	257.292	21.1726	0	0	0	0	0	0	18.8308	4.23502	5.87514e-05	0.0240058	up	yes
113860	u	chrB09	+	9727313	9727711	MSTRG.38191.1	1	399	MSTRG.38191	.	2073.63	229.851	2855.78	354.177	5930.78	488.046	8543.46	919.162	10591.3	1103.72	11406	1241.16	0.107961	-3.21141	0.0158663	0.276692	down	yes
114217	u	chrB09	+	13528537	13529359	MSTRG.38323.1	2	496	MSTRG.38323	.	3.93145	0.435781	3.02419	0.375063	5.44355	0.447951	324.153	34.8745	272.513	28.3987	316.734	34.4659	0.0454761	-4.45875	0.000810041	0.0739579	down	yes
114219	i	chrB09	-	13566350	13566796	MSTRG.38325.1	1	447	MSTRG.38325	LOC107618492	0	0	0	0	0.608501	0.050074	76.6913	8.25096	44.7785	4.66639	72.821	7.92414	0.161682	-2.62877	0.0403282	0.400954	down	yes
115530	u	chrB09	+	45161466	45161688	MSTRG.38723.1	1	223	MSTRG.38723	.	1122.23	124.394	1306.78	162.068	1952.76	160.693	0	0	0	0	0	0	121.254	6.92188	0.000369081	0.0526171	up	yes
115531	u	chrB09	+	45161976	45162270	MSTRG.38724.1	1	295	MSTRG.38724	.	76.9582	8.53042	71.6218	8.88259	102.761	8.45623	0	0	0	0	0	0	10.027	3.32581	1.04908e-05	0.0148501	up	yes
115553	i	chrB09	+	46214047	46214790	MSTRG.38731.1	1	744	MSTRG.38731	LOC107617265	33.6654	3.73163	40.0712	4.96966	62.8131	5.16891	0	0	0	0	0	0	4.36018	2.12439	0.00878159	0.214295	up	yes
115971	u	chrB09	+	74431810	74432032	MSTRG.38854.1	1	223	MSTRG.38854	.	81.3901	9.02168	61.5067	7.62811	101.522	8.35431	0	0	0	0	0	0	9.26077	3.21113	0.000631657	0.0654511	up	yes
116137	i	chrB09	+	85721864	85722095	MSTRG.38898.1	1	232	MSTRG.38898	LOC107617965	34.1717	3.78776	35.4122	4.39184	42.8029	3.52227	0	0	0	0	0	0	5.88841	2.55788	0.000946348	0.0795658	up	yes
116213	u	chrB09	-	89768572	89768825	MSTRG.38915.1	1	254	MSTRG.38915	.	100.984	11.1936	108.394	13.4431	138.358	11.3855	12.2362	1.31645	8.22047	0.856658	13.122	1.4279	7.39125	2.88582	0.00745963	0.200547	up	yes
116714	u	chrB09	-	112325257	112325802	MSTRG.39053.1	1	546	MSTRG.39053	.	4.44139	0.492306	7.89011	0.978538	7.73428	0.636456	56.6139	6.0909	62.6919	6.53314	57.1028	6.21374	0.240067	-2.05849	0.0159329	0.277158	down	yes
116908	u	chrB09	+	116656335	116656537	MSTRG.39094.1	1	203	MSTRG.39094	.	74.3892	8.24566	92.4434	11.4649	95.2816	7.84075	0	0	0	0	0	0	13.6954	3.77562	0.00366424	0.150284	up	yes
116985	x	chrB09	-	119497090	119497405	MSTRG.39110.1	1	316	MSTRG.39110	LOC107617844	2.8481	0.315697	0.949367	0.117741	2.8481	0.234371	12.0949	1.30125	13.5316	1.41014	14.6772	1.59712	0.45894	-1.12362	0.0277678	0.343468	down	yes
117074	u	chrB09	+	121113397	121113778	MSTRG.39135.1	1	382	MSTRG.39135	.	599.052	66.4019	577.791	71.6581	710.17	58.4401	0	0	0	0	0	0	86.2439	6.43035	4.01721e-05	0.021498	up	yes
117093	u	chrB09	-	121521732	121522315	MSTRG.39141.1	1	584	MSTRG.39141	.	6.67637	0.740042	4.00856	0.497145	11.6747	0.960711	53.7705	5.78499	37.774	3.93644	45.3219	4.93178	0.269751	-1.8903	0.0489442	0.433703	down	yes
118572	u	chrB09	-	135488883	135493684	MSTRG.39685.2	3	2533	MSTRG.39685	.	4.51269	0.500209	2.93966	0.364579	9.85622	0.811071	6.00097	0.645624	15.3743	1.60216	14.2036	1.54559	0.321365	-1.63772	0.0430913	0.411403	down	yes
118718	u	chrB09	-	136391783	136392084	MSTRG.39747.1	1	302	MSTRG.39747	.	106.068	11.7571	68.4363	8.48752	97.4089	8.01581	0	0	0	0	0	0	14.3262	3.84058	0.00326671	0.142128	up	yes
118836	u	chrB09	-	137252778	137254272	MSTRG.39790.1	2	1056	MSTRG.39790	.	58.3158	6.46401	48.1837	5.97578	70.063	5.7655	9.33286	1.00409	8.10843	0.844982	9.30066	1.01207	4.21239	2.07464	0.00076848	0.0716803	up	yes
118904	u	chrB09	+	138100605	138102528	MSTRG.39812.4	2	1225	MSTRG.39812	.	106.578	11.8136	104.201	12.923	197.268	16.2332	0	0	0	0	0	0	9.59341	3.26204	0.000760658	0.0714792	up	yes
119706	u	chrB10	+	519298	520431	MSTRG.40069.3	3	879	MSTRG.40069	.	2.17523	0.241113	2.73441	0.339123	16.9496	1.39478	10.2768	1.10565	16.1181	1.67967	10.7246	1.16702	0.216965	-2.20446	0.00969561	0.224071	down	yes
119894	u	chrB10	+	1552257	1552621	MSTRG.40147.1	1	365	MSTRG.40147	.	0.821918	0.091105	1.13425	0.14067	2.47511	0.203678	35.5524	3.82496	32.3447	3.37066	27.3592	2.97714	0.259124	-1.94828	0.00797559	0.206722	down	yes
119931	j	chrB10	-	1775898	1779198	MSTRG.40164.2	3	907	MSTRG.40164	LOC107622370	0.155876	0.017278	0	0	13.949	1.14787	54.6846	5.88333	64.2942	6.70012	50.5139	5.49676	0.0518067	-4.27072	0.00495462	0.169299	down	yes
120061	u	chrB10	+	2839167	2839633	MSTRG.40217.1	1	467	MSTRG.40217	.	3.21199	0.356033	6.42398	0.796707	8.29764	0.682816	750.585	80.7529	808.904	84.2961	770.413	83.8338	0.0161752	-5.95007	0.000647132	0.0663057	down	yes
121614	u	chrB10	+	18639833	18640547	MSTRG.40771.1	1	715	MSTRG.40771	.	39.9266	4.42566	28.8596	3.57919	43.7253	3.59817	178.989	19.2568	138.093	14.3908	171.103	18.6189	0.358662	-1.4793	0.0416423	0.406694	down	yes
121650	j	chrB10	-	18940852	18942183	MSTRG.40781.2	2	511	MSTRG.40781	LOC107624085	1.58112	0.175259	2.08106	0.258095	9.50215	0.781935	0	0	3.65848	0.381251	1.82981	0.199114	0.492901	-1.02063	0.0102128	0.227766	down	yes
121716	u	chrB10	-	21071025	21071317	MSTRG.40800.1	1	293	MSTRG.40800	.	193.385	21.4357	211.487	26.2287	336.964	27.7289	0	0	0	0	0	0	20.2594	4.34052	0.000690899	0.0681606	up	yes
122178	u	chrB10	-	30150375	30150637	MSTRG.40912.1	1	263	MSTRG.40912	.	29.6578	3.28742	40.1863	4.98394	58.289	4.79662	0	0	0	0	0	0	4.22182	2.07786	0.0230317	0.32383	up	yes
122232	u	chrB10	+	32348602	32350412	MSTRG.40929.1	2	703	MSTRG.40929	.	0	0	0	0	1.36842	0.112608	16.3585	1.75995	11.6174	1.21065	15.9502	1.73565	0.387942	-1.36609	0.0408274	0.403453	down	yes
122247	u	chrB10	+	32748935	32749790	MSTRG.40934.1	1	856	MSTRG.40934	.	15.4607	1.71374	14.9856	1.85852	0	0	0	0	0	0	0	0	10.4381	3.38379	0.0252117	0.333089	up	yes
122532	u	chrB10	+	43044467	43044739	MSTRG.41015.1	1	273	MSTRG.41015	.	146.54	16.2433	126.16	15.6464	182.228	14.9956	0	0	0	0	0	0	18.263	4.19085	8.83303e-06	0.0137245	up	yes
122533	u	chrB10	-	43045546	43045926	MSTRG.41016.1	1	381	MSTRG.41016	.	154.039	17.0744	127.252	15.7819	182.1	14.9851	0	0	0	0	0	0	19.4893	4.28461	5.27981e-05	0.0227295	up	yes
122555	u	chrB10	-	43648307	43649109	MSTRG.41021.1	1	803	MSTRG.41021	.	111.078	12.3125	103.752	12.8674	148.867	12.2503	0	0	0	0	0	0	14.021	3.80952	9.39811e-06	0.0137463	up	yes
122556	u	chrB10	+	43649509	43649858	MSTRG.41022.1	1	350	MSTRG.41022	.	1647.22	182.586	1550.56	192.302	2334.51	192.107	0	0	0	0	0	0	182.226	7.50958	2.22003e-06	0.0123924	up	yes
122564	u	chrB10	+	44775800	44777309	MSTRG.41025.1	1	1510	MSTRG.41025	.	93.7481	10.3915	73.9445	9.17066	109.485	9.00958	26.7128	2.87394	21.6711	2.25836	23.4736	2.55432	3.78045	1.91856	0.00363841	0.150062	up	yes
122565	u	chrB10	+	44782820	44783745	MSTRG.41027.1	1	926	MSTRG.41027	.	0	0	0	0	0	0	12.3557	1.3293	13.1393	1.36925	12.2378	1.33167	0.422496	-1.24299	1.92433e-05	0.0164896	down	yes
122971	u	chrB10	-	75757841	75758463	MSTRG.41130.1	1	623	MSTRG.41130	.	44.061	4.88394	28.3355	3.51419	35.4647	2.9184	25.0217	2.692	20.8895	2.1769	17.5286	1.90741	2.67093	1.41734	0.0410511	0.404362	up	yes
123278	u	chrB10	-	94725392	94725635	MSTRG.41223.1	1	244	MSTRG.41223	.	6.35246	0.704138	6.20041	0.76898	14.332	1.17938	46.4037	4.99242	56.7947	5.9186	50.8197	5.53003	0.179436	-2.47846	4.48733e-05	0.0217767	down	yes
123357	u	chrB10	+	96750851	96752115	MSTRG.41247.1	1	1265	MSTRG.41247	.	25.6126	2.83903	25.77	3.19601	25.6261	2.10878	1.89723	0.204117	0	0	0	0	6.16151	2.62328	0.000461041	0.0576896	up	yes
123391	i	chrB10	+	98487080	98488315	MSTRG.41259.1	1	1236	MSTRG.41259	LOC107624409	2.30583	0.255589	3.22087	0.399455	3.71036	0.305326	44.0105	4.73494	35.8672	3.73773	34.8165	3.78861	0.313666	-1.6727	0.0113885	0.237081	down	yes
123685	i	chrB10	-	105090808	105091040	MSTRG.41367.1	1	233	MSTRG.41367	LOC107623604	240.262	26.6318	331.863	41.1579	758.202	62.3927	1325.56	142.613	1472.56	153.456	1664.18	181.09	0.0850801	-3.55503	0.0155371	0.273374	down	yes
123938	u	chrB10	-	110040234	110040560	MSTRG.41439.1	1	327	MSTRG.41439	.	41.5138	4.60159	40.4083	5.01146	46.5321	3.82914	1.37615	0.148055	1.37615	0.143409	0.917431	0.099832	6.59888	2.72222	0.0005308	0.0613637	up	yes
124082	u	chrB10	-	114325171	114325516	MSTRG.41479.1	1	346	MSTRG.41479	.	1.87861	0.208235	1.30058	0.161299	2.62331	0.215873	19.4104	2.0883	24.4957	2.5527	17.4239	1.89601	0.340837	-1.55284	0.012937	0.251303	down	yes
124229	u	chrB10	+	117650206	117650549	MSTRG.41525.1	1	344	MSTRG.41525	.	5.66861	0.628336	5.26889	0.653452	5.60538	0.461268	42.4639	4.56855	32.6511	3.40258	33.5282	3.64843	0.474837	-1.0745	0.015815	0.276251	down	yes
124368	u	chrB10	-	119994270	119994511	MSTRG.41583.1	1	242	MSTRG.41583	.	0	0	0	0	0	0	27.7135	2.9816	32.5124	3.38813	21.2011	2.30703	0.259099	-1.94843	0.0174682	0.287362	down	yes
124680	u	chrB10	-	123414641	123414903	MSTRG.41686.1	1	263	MSTRG.41686	.	11.4068	1.26439	6.84411	0.848812	17.5856	1.44712	21.0798	2.26791	24.8099	2.58545	19.9506	2.17095	0.468183	-1.09486	0.0493361	0.435131	down	yes
124829	u	chrB10	-	124082960	124084058	MSTRG.41726.1	2	262	MSTRG.41726	.	355.868	39.4461	313.165	38.839	368.382	30.3142	0	0	0	0	0	0	55.3331	5.79007	8.56401e-05	0.0282455	up	yes
124932	u	chrB10	-	124572221	124572672	MSTRG.41764.1	1	452	MSTRG.41764	.	16310.3	1807.91	15407.5	1910.85	24025.6	1977.08	63515.8	6833.46	75038.3	7819.77	67252.4	7318.18	0.212625	-2.23362	0.000631522	0.0654511	down	yes
125585	u	chrB10	-	128934314	128934859	MSTRG.42023.1	1	546	MSTRG.42023	.	6.59341	0.730846	7.27106	0.901763	11.4359	0.941064	39.2711	4.22504	36.1795	3.77028	49.4469	5.38064	0.303312	-1.72113	0.0304	0.356298	down	yes
125619	u	chrB10	-	129325866	129326216	MSTRG.42043.1	1	351	MSTRG.42043	.	11.1111	1.23161	9.15385	1.13527	12.4416	1.02382	0	0	0	0	0	0	2.40946	1.26871	0.000660202	0.0665004	up	yes
125765	j	chrB10	-	130631337	130635574	MSTRG.42077.3	2	930	MSTRG.42077	LOC107624358	0.02048	0.00227	0	0	7.1226	0.586121	0.139374	0.014995	2.74096	0.285636	1.92971	0.209984	0.393063	-1.34717	0.000254393	0.0456028	down	yes
125806	u	chrB10	-	130894764	130895097	MSTRG.42088.1	1	334	MSTRG.42088	.	0	0	0	0	0	0	68.0131	7.3173	50.4356	5.25591	61.2933	6.66973	0.163782	-2.61015	0.0064354	0.188436	down	yes
125823	u	chrB10	-	131080889	131081143	MSTRG.42100.1	1	255	MSTRG.42100	.	24.7667	2.74526	22.9929	2.85159	30.949	2.5468	0	0	0	0	0	0	4.14614	2.05177	7.95366e-05	0.0272107	up	yes
126047	u	chrB10	-	134618267	134618492	MSTRG.42179.1	1	226	MSTRG.42179	.	12.7173	1.40965	8.53392	1.05838	0	0	0	0	0	0	0	0	6.28504	2.65192	0.0281076	0.344695	up	yes

## Sheet: C2 vs C1
Table S4-3. Differentially expressed known and novel lncRNAs in C2vs C1
t_id	class_code	chr	strand	start	end	t_name	num_exons	length	gene_id	gene_name	cov.C2_1_C2	FPKM.C2_1_C2	cov.C2_2_C2	FPKM.C2_2_C2	cov.C2_3_C2	FPKM.C2_3_C2	cov.C1_1_C1	FPKM.C1_1_C1	cov.C1_2_C1	FPKM.C1_2_C1	cov.C1_3_C1	FPKM.C1_3_C1	fc	log2(fc)	pval	qval	regulation	significant
190	0	chrA01	+	1407394	1409334	XR_001592139.1	3	393	MSTRG.54	LOC107489216	52.6495	5.66438	32.7507	3.41296	55.1515	6.0014	14.3721	1.19559	5.55941	0.459441	23.2287	2.12001	2.99533	1.58271	0.00505247	0.078725	up	yes
224	0	chrA01	+	1809337	1810049	XR_001590088.1	2	507	MSTRG.71	LOC107479184	0	0	4.51599	0.470613	0.107479	0.011696	23.8126	1.98093	26.286	2.17232	16.1795	1.47665	0.38363	-1.38221	0.00443337	0.0740849	down	yes
2413	0	chrA01	-	35827736	35832657	XR_001591540.1	11	3087	MSTRG.784	LOC107485718	12.9792	1.39638	10.1765	1.0605	9.5906	1.04362	0.048591	0.004042	0.020084	0.00166	0.194363	0.017739	2.16722	1.11585	0.000644312	0.0335627	up	yes
2414	0	chrA01	-	35827736	35832657	XR_001591541.1	12	2797	MSTRG.784	LOC107485718	28.5351	3.06999	22.5033	2.34507	30.3102	3.29825	0	0	0	0	0	0	3.9073	1.96617	0.000571261	0.0321705	up	yes
2443	0	chrA01	-	36798508	36801258	XR_001591564.1	4	1390	107485778	LOC107485778	11.6149	1.24961	6.23459	0.649709	16.8072	1.8289	0	0	0	0	0	0	2.20541	1.14104	0.0226233	0.162179	up	yes
2449	0	chrA01	+	36917169	36918368	XR_001591690.1	3	1006	MSTRG.791	LOC107486636	37.1728	3.9993	36.6683	3.82122	49.9485	5.43523	107.579	8.94925	133.627	11.0432	105.477	9.6266	0.488008	-1.03502	0.00847267	0.100463	down	yes
2455	0	chrA01	-	37010945	37014697	XR_001591573.1	6	1447	MSTRG.794	LOC107485802	2.12356	0.228467	4.52353	0.471398	0.798739	0.086916	44.0104	3.66114	46.8668	3.87316	19.6124	1.78996	0.296056	-1.75606	0.00371037	0.0682169	down	yes
2464	0	chrA01	+	37043731	37045863	XR_001591693.1	3	816	MSTRG.799	LOC107486655	19.9549	2.14689	22.2313	2.31673	16.5766	1.80381	2.1201	0.176367	2.12745	0.175817	1.49265	0.136229	2.64255	1.40193	0.000490952	0.0304111	up	yes
2959	0	chrA01	+	55256107	55258274	XR_001592474.1	3	587	MSTRG.940	LOC107490727	26.0999	2.80801	26.4782	2.7593	22.5882	2.45797	0	0	0	0	0	0	3.68093	1.88007	4.15166e-05	0.011898	up	yes
3144	0	chrA01	+	62463408	62466376	XR_001592612.1	4	2186	MSTRG.980	LOC107491315	29.281	3.15025	25.7144	2.6797	27.5269	2.99539	11.4682	0.954014	0	0	30.6604	2.79828	2.31068	1.20832	0.0197799	0.151711	up	yes
4416	0	chrA01	+	92931087	92932671	XR_001586632.1	3	960	MSTRG.1451	LOC107461548	110.242	11.8606	81.7829	8.52262	88.6121	9.64247	73.93	6.1501	24.0782	1.98986	108.735	9.9239	2.04238	1.03025	0.0189192	0.148243	up	yes
5410	0	chrA01	+	100699650	100701131	XR_001587958.1	4	957	MSTRG.1860	LOC107468169	24.0989	2.59272	19.8463	2.06819	17.5481	1.90952	6.41895	0.53398	3.25352	0.268877	6.94354	0.633716	2.23723	1.16171	0.000380786	0.0278826	up	yes
5821	0	chrA01	+	105102590	105104093	XR_001588335.1	3	717	MSTRG.2014	LOC107470086	35.6884	3.8396	47.1447	4.91297	39.4309	4.29074	166.139	13.8208	176.699	14.6027	78.7053	7.1832	0.400535	-1.32	0.00422259	0.0723869	down	yes
6416	0	chrA02	+	4003340	4005144	XR_001588878.1	2	507	MSTRG.2238	LOC107472942	45.499	4.89508	47.4191	4.94156	45.7949	4.98324	307.261	25.5605	285.403	23.5863	118.712	10.8344	0.279295	-1.84014	0.0081855	0.0989233	down	yes
7352	0	chrA02	+	13468763	13470241	XR_001589069.1	3	1255	MSTRG.2496	LOC107473650	15.5713	1.67527	18.6757	1.9462	12.439	1.35357	0	0	0	0	0	0	2.64441	1.40295	0.00104609	0.0415707	up	yes
7387	0	chrA02	+	13707709	13710589	XR_001589071.1	3	1115	MSTRG.2505	LOC107473654	2.16732	0.233175	0.690942	0.072003	1.50883	0.164185	25.8996	2.15454	37.4305	3.09333	34.9426	3.1891	0.308212	-1.698	0.00190651	0.052688	down	yes
7472	0	chrA02	-	15004281	15006977	XR_001589090.1	3	652	MSTRG.2530	LOC107473726	18.8978	2.03315	38.3343	3.99483	19.0286	2.07062	0	0	0	0	0	0	3.52738	1.8186	0.00633189	0.0875244	up	yes
7864	0	chrA02	+	23435149	23438671	XR_001589163.1	7	1258	MSTRG.2679	LOC107474023	21.0377	2.26337	17.4505	1.81853	12.0569	1.31199	0.643614	0.053541	0	0	0	0	2.75735	1.46328	0.00289313	0.0617444	up	yes
8389	0	chrA02	-	49432079	49433198	XR_001589266.1	2	1038	MSTRG.2830	LOC107474396	55.9123	6.01542	38.7712	4.04036	57.1503	6.2189	31.0692	2.58459	25.2675	2.08815	17.7777	1.62252	2.05489	1.03906	0.0246643	0.169046	up	yes
8506	0	chrA02	-	53798682	53802426	XR_001589293.1	4	1206	MSTRG.2856	LOC107474473	21.3339	2.29524	14.9009	1.55283	16.8808	1.83691	0	0	0	0	0	0	2.91646	1.54422	0.000821445	0.0373539	up	yes
8944	0	chrA02	+	67878207	67880965	XR_001589373.1	4	884	MSTRG.2976	LOC107474783	14.9506	1.60848	18.509	1.92883	10.9279	1.18914	65.1173	5.41698	65.7889	5.43692	40.0008	3.65075	0.428872	-1.22138	0.00664727	0.0894274	down	yes
9067	0	chrA02	+	70941889	70955466	XR_001589394.1	4	736	MSTRG.3010	LOC107474855	9.24753	0.99491	13.1006	1.36522	11.3339	1.23331	0	0	0	0	0	0	2.173	1.11969	0.000655681	0.0339039	up	yes
10025	0	chrA02	-	85837247	85838295	XR_001589535.1	2	425	MSTRG.3308	LOC107475538	349.046	37.5527	363.325	37.8622	416.445	45.3161	143.2	11.9125	62.4635	5.16211	322.393	29.4238	3.56101	1.83229	0.0213577	0.157457	up	yes
10026	0	chrA02	-	85855382	85855928	XR_001589536.1	2	382	MSTRG.3309	LOC107475539	1274.88	137.16	1306.36	136.136	1304.1	141.908	270.458	22.4989	168.236	13.9033	858.932	78.3921	5.41758	2.43765	0.0114549	0.115713	up	yes
11689	0	chrA03	-	3478203	3480576	XR_001589702.1	4	750	MSTRG.3907	LOC107476741	31.362	3.37413	29.5989	3.08452	29.8647	3.24977	10.7933	0.897873	3.86	0.318998	23.5284	2.14736	2.32396	1.21659	0.00632331	0.0874582	up	yes
12309	0	chrA03	+	6936126	6937569	XR_001589750.1	3	544	MSTRG.4147	LOC107477218	24.9737	2.68683	7.81207	0.814098	16.352	1.77937	0	0	0.78125	0.064564	0.827206	0.075497	2.62043	1.3898	0.0220075	0.159823	up	yes
14118	0	chrA03	+	29717964	29719839	XR_001589976.1	3	719	MSTRG.4752	LOC107478660	0.417246	0.04489	0	0	0	0	189.305	15.7479	249.574	20.6253	189.624	17.3064	0.0533088	-4.22948	4.48297e-05	0.0123253	down	yes
14245	0	chrA03	-	31744142	31745916	XR_001589974.1	2	796	MSTRG.4803	LOC107478619	1.10168	0.118526	0	0	0	0	30.163	2.5092	65.7394	5.43283	9.33605	0.852073	0.266694	-1.90674	0.0114145	0.11549	down	yes
14270	0	chrA03	+	32037166	32039349	XR_001589984.1	4	1035	MSTRG.4813	LOC107478683	3.21119	0.345481	1.00209	0.104428	2.97841	0.3241	25.4907	2.12052	22.5681	1.86508	13.9068	1.26923	0.452457	-1.14415	0.00807843	0.0983753	down	yes
14560	0	chrA03	-	39252730	39253787	XR_001590023.1	2	943	MSTRG.4900	LOC107478859	1.47669	0.158872	2.47219	0.257627	2.32196	0.252668	25.7472	2.14186	27.5494	2.27674	13.1134	1.19682	0.41354	-1.2739	0.00105317	0.0416065	down	yes
15490	0	chrA03	+	81346811	81349484	XR_001590211.1	5	916	MSTRG.5184	LOC107479595	28.6748	3.08503	27.4452	2.86008	28.8527	3.13965	0.997469	0.082978	13.6591	1.12882	0.747895	0.068258	2.79576	1.48324	0.0109637	0.113417	up	yes
19700	0	chrA04	+	2574254	2579427	XR_001590741.1	5	533	MSTRG.6777	LOC107482656	98.5703	10.6048	102.11	10.6409	81.4788	8.86624	1021.83	85.004	770.537	63.6786	256.826	23.4397	0.194912	-2.3591	0.0183895	0.146083	down	yes
19713	0	chrA04	+	2668506	2673130	XR_001590743.1	4	3185	MSTRG.6786	LOC107482657	168.027	18.0774	111.656	11.6357	200.544	21.8225	35.7213	2.97159	24.2932	2.00764	111.414	10.1684	3.97732	1.9918	0.0150453	0.132473	up	yes
20983	0	chrA04	+	16539272	16540892	XR_001590892.1	2	826	MSTRG.7236	LOC107483554	23.8674	2.56782	17.6259	1.8368	18.1132	1.97102	4.87651	0.405668	6.43462	0.53177	9.58596	0.874881	2.01803	1.01295	0.00332453	0.0653764	up	yes
21130	0	chrA04	+	19608150	19610141	XR_001590923.1	3	752	MSTRG.7290	LOC107483671	28.1636	3.03002	28.7739	2.99854	38.9548	4.23893	428.658	35.6592	414.378	34.245	341.489	31.1667	0.124852	-3.0017	0.000281609	0.0246689	down	yes
21202	0	chrA04	+	20815068	20819555	XR_001590933.1	7	1614	MSTRG.7312	LOC107483709	28.5123	3.06754	18.595	1.9378	23.4116	2.54757	0.558389	0.046451	3.48152	0.28772	9.90481	0.903982	2.68957	1.42738	0.00908271	0.103682	up	yes
22031	0	chrA04	-	53101365	53105000	XR_001591084.1	3	1155	MSTRG.7546	LOC107484325	0	0	0	0	0	0	43.452	3.61469	38.1398	3.15194	26.8848	2.4537	0.242714	-2.04267	0.000420046	0.0286194	down	yes
22104	0	chrA04	+	57548290	57549218	XR_001591108.1	2	396	MSTRG.7558	LOC107484377	1.58596	0.170628	1.16936	0.12186	0.942855	0.102598	555.551	46.2152	458.872	37.9221	478.824	43.7008	0.0264454	-5.24084	6.01343e-06	0.00657769	down	yes
22372	0	chrA04	-	73213849	73214977	XR_001591186.1	2	1044	MSTRG.7625	LOC107484600	23.0747	2.48253	22.3424	2.32831	24.1834	2.63156	2.49761	0.207771	1.76724	0.146048	3.31609	0.30265	2.89649	1.53431	6.6277e-05	0.0142744	up	yes
22566	0	chrA04	+	82582293	82588057	XR_001591231.1	11	1597	MSTRG.7670	LOC107484769	20.101	2.16259	16.2933	1.69793	6.00642	0.653598	0	0	0	0	7.89522	0.720572	2.16945	1.11733	0.0378322	0.208582	up	yes
25278	0	chrA04	-	120777218	120778839	XR_001591721.1	5	964	MSTRG.8472	LOC107486941	0.144087	0.015502	0.125963	0.013127	0.129668	0.01411	17.4458	1.45128	9.8235	0.811833	11.3034	1.03163	0.492378	-1.02216	0.00550751	0.082008	down	yes
26411	0	chrA05	+	7152411	7153847	XR_001591814.1	3	894	MSTRG.8946	LOC107487711	52.8289	5.68368	60.9211	6.34861	53.6103	5.83369	0	0	0	0	0	0	6.92114	2.79101	9.25855e-06	0.00731156	up	yes
27880	0	chrA05	-	25350927	25352539	XR_001591985.1	3	1212	MSTRG.9469	LOC107488850	20.0759	2.1599	16.3936	1.70838	11.8659	1.29121	0.123762	0.010296	0	0	0	0	2.72135	1.44432	0.00225756	0.0561252	up	yes
28655	0	chrA05	+	55854813	55856028	XR_001592185.1	2	717	MSTRG.9695	LOC107489391	8.50704	0.915244	11.6814	1.21732	9.79241	1.06558	43.1646	3.59078	48.6398	4.01969	33.6792	3.0738	0.441446	-1.17969	2.61281e-05	0.0105187	down	yes
29157	0	chrA05	-	81154260	81157770	XR_001592278.1	8	1522	MSTRG.9842	LOC107489752	17.1186	1.84173	9.03211	0.941239	31.1671	3.3915	0	0	0	0	0	0	2.90981	1.54092	0.0307328	0.188516	up	yes
30972	0	chrA05	-	101406873	101410833	XR_001592601.1	4	1282	MSTRG.10454	LOC107491239	10.1838	1.09564	9.56137	0.996394	9.84677	1.07149	0	0	0	0	0.180967	0.016516	2.0505	1.03597	1.76002e-05	0.00915671	up	yes
31419	0	chrA05	+	106923868	106925416	XR_001592646.1	2	1228	MSTRG.10608	LOC107491497	95.7936	10.3061	48.1156	5.01414	49.1706	5.35058	36.8191	3.06291	15.4761	1.27898	37.6315	3.43451	2.42214	1.27628	0.00910393	0.103787	up	yes
32118	0	chrA06	+	2847009	2850702	XR_001592697.1	6	1404	MSTRG.10892	LOC107491982	19.0161	2.04588	15.7484	1.64115	13.3701	1.45489	9.174	0.763168	0	0	0	0	2.25636	1.174	0.0396684	0.213484	up	yes
34267	0	chrA06	-	26113802	26115203	XR_001592968.1	2	365	MSTRG.11684	LOC107493466	24.0219	2.58444	18.3967	1.91713	26.8849	2.92553	2.59452	0.215833	1.34247	0.110944	25.5781	2.33443	2.34158	1.22748	0.039215	0.212238	up	yes
35457	0	chrA06	+	84257646	84259114	XR_001593242.1	2	1138	MSTRG.11997	LOC107494341	15.6248	1.68102	10.174	1.06024	13.0756	1.42284	0	0	0	0	0	0	2.40335	1.26505	0.00174725	0.0506081	up	yes
37615	0	chrA06	-	109807998	109813893	XR_001593545.1	2	5774	MSTRG.12783	LOC107495936	50.6951	5.45412	42.7824	4.45837	39.6202	4.31134	2.59249	0.215665	1.48833	0.122999	26.0719	2.3795	3.86979	1.95226	0.00785502	0.09697	up	yes
37620	0	chrA06	-	109814578	109815884	XR_001593549.1	2	687	MSTRG.12784	LOC107495939	0.679157	0.073068	0.655717	0.068332	0.378781	0.041218	8.10227	0.674012	35.4455	2.92929	9.74138	0.889066	0.427367	-1.22645	0.0344931	0.199564	down	yes
40493	0	chrA07	-	36370162	36374230	XR_001586100.1	9	1515	MSTRG.13789	LOC107458655	0	0	0	0	0.19802	0.021548	16.7738	1.39538	10.7425	0.88778	11.1113	1.01409	0.484833	-1.04444	0.00310449	0.0636914	down	yes
40672	0	chrA07	+	42705547	42709175	XR_001586134.1	6	1404	MSTRG.13839	LOC107458749	22.6272	2.43438	7.55002	0.78679	12.92	1.4059	1.30608	0.10865	0	0	10.8339	0.988774	2.08312	1.05875	0.0120274	0.118666	up	yes
41809	0	chrA07	+	73738984	73741854	XR_001586304.1	2	681	MSTRG.14193	LOC107459590	59.0607	6.35414	41.1398	4.28719	56.1946	6.1149	13.6048	1.13175	21.6039	1.78539	10.5906	0.966567	2.81444	1.49285	0.00792813	0.0973928	up	yes
45096	0	chrA08	-	29148796	29150066	XR_001586708.1	2	549	MSTRG.15371	LOC107462029	23.372	2.51452	13.3665	1.39293	20.2776	2.20654	1.63934	0.136374	0.273224	0.02258	0.993902	0.09071	2.83473	1.50321	0.00340423	0.0661107	up	yes
45672	0	chrA08	+	34387723	34388428	XR_001586774.1	2	422	MSTRG.15577	LOC107462345	64.8458	6.97654	55.9151	5.82693	89.78	9.76956	10.5233	0.875413	9.16746	0.757616	68.7433	6.27399	3.33811	1.73903	0.0469879	0.232754	up	yes
45827	0	chrA08	+	36434961	36436357	XR_001586817.1	3	393	MSTRG.15634	LOC107462546	0	0	0	0	0	0	15.8844	1.3214	31.0107	2.56278	4.36663	0.398529	0.403664	-1.30877	0.00902134	0.103355	down	yes
45843	0	chrA08	+	36568334	36569554	XR_001586815.1	4	607	MSTRG.15641	LOC107462538	63.3122	6.81155	38.3836	3.99997	49.7028	5.40849	4.92345	0.409573	7.02863	0.580859	41.5088	3.78838	3.26294	1.70617	0.0213213	0.157268	up	yes
45844	0	chrA08	+	36568335	36569554	XR_001586814.1	4	603	MSTRG.15641	LOC107462538	67.5446	7.2669	53.394	5.56421	84.237	9.16639	9.29181	0.772968	3.24647	0.268295	64.5251	5.88901	3.9023	1.96432	0.0282381	0.180789	up	yes
47975	0	chrA09	+	3616904	3617839	XR_001586980.1	2	822	MSTRG.16444	LOC107463962	19.6363	2.1126	20.3783	2.12363	17.8674	1.94427	1.73358	0.144213	0.851582	0.070376	3.72445	0.339919	2.6538	1.40806	0.000155641	0.0203823	up	yes
48492	0	chrA09	+	8016338	8017581	XR_001587136.1	2	781	MSTRG.16596	LOC107464539	305.319	32.8482	334.261	34.8335	324.773	35.3407	1720.85	143.154	1806.53	149.295	1460.06	133.255	0.243853	-2.03592	9.43421e-07	0.00330038	down	yes
48757	0	chrA09	-	10881301	10883423	XR_001587142.1	4	875	MSTRG.16685	LOC107464607	0	0	0	0	0	0	21.5451	1.7923	29.9863	2.47812	24.0411	2.19416	0.315779	-1.66301	0.000512846	0.0308227	down	yes
49055	0	chrA09	-	15383847	15385102	XR_001587195.1	2	679	MSTRG.16788	LOC107464839	84.0539	9.04308	71.1752	7.4172	73.8357	8.03455	30.588	2.54456	13.5335	1.11843	74.4025	6.79049	2.69798	1.43188	0.00893535	0.102906	up	yes
49387	0	chrA09	-	21660779	21662059	XR_001587269.1	3	397	MSTRG.16889	LOC107465131	0.377834	0.04065	0.881612	0.091873	0.304786	0.033166	16.8766	1.40393	23.7262	1.96078	13.4895	1.23115	0.407672	-1.29452	0.000341509	0.027032	down	yes
50296	0	chrA09	-	62972683	62976193	XR_001587496.1	3	1208	107465781	LOC107465781	14.8088	1.59323	11.4606	1.19432	11.5212	1.2537	0	0	0	0	0.034216	0.003123	2.36089	1.23933	0.000517612	0.0308783	up	yes
50378	0	chrA09	+	67901238	67902458	XR_001587512.1	4	607	MSTRG.17135	LOC107465836	28.4481	3.06063	14.7198	1.53396	37.2624	4.05477	8.62348	0.717371	6.76999	0.559485	14.0467	1.282	2.1482	1.10313	0.0428398	0.22183	up	yes
50379	0	chrA09	+	67901239	67902458	XR_001587511.1	4	603	MSTRG.17135	LOC107465836	61.286	6.59356	22.0264	2.29538	70.1859	7.63739	16.77	1.39507	7.39572	0.611196	19.0995	1.74316	2.96332	1.56721	0.0411206	0.217305	up	yes
50433	0	chrA09	-	70589343	70591131	XR_001587528.1	3	773	107465880	LOC107465880	12.7671	1.37357	12.0336	1.25403	8.79815	0.957385	0	0	0	0	0	0	2.20094	1.13812	0.00121447	0.0436842	up	yes
51021	0	chrA09	-	93793706	93795286	XR_001587668.1	3	1333	MSTRG.17315	LOC107466293	26.5889	2.86061	8.51125	0.886961	30.0598	3.27101	1.44336	0.12007	2.0733	0.171342	7.78995	0.710965	2.55806	1.35505	0.0442668	0.225448	up	yes
53208	0	chrA09	-	117094517	117095390	XR_001587915.1	2	486	MSTRG.18111	LOC107467826	160.698	17.2889	118.032	12.3001	172.967	18.8217	11.321	0.941771	9.83333	0.812645	49.07	4.47846	7.09977	2.82777	0.00430414	0.0731446	up	yes
53832	0	chrA10	+	2872182	2873227	XR_001587970.1	2	811	MSTRG.18372	LOC107468307	11.4247	1.22915	23.9416	2.49496	23.3969	2.54597	47.2023	3.92667	123.605	10.215	39.4938	3.60448	0.426309	-1.23003	0.0128436	0.122611	down	yes
54123	0	chrA10	-	4639034	4645465	XR_001588001.1	14	3412	MSTRG.18491	LOC107468584	15.5932	1.67762	9.24196	0.963107	18.114	1.9711	0	0	0	0	5.07236	0.462939	2.30855	1.20698	0.0113633	0.115236	up	yes
54125	0	chrA10	-	4639034	4645465	XR_001588003.1	14	3438	MSTRG.18491	LOC107468584	20.2148	2.17484	9.84184	1.02562	9.29503	1.01145	0.404176	0.033623	0	0	5.12686	0.467913	2.17898	1.12365	0.00642572	0.088106	up	yes
54149	0	chrA10	+	4777486	4779634	XR_001587989.1	4	624	107468522	LOC107468522	11.0353	1.18725	10.1122	1.05379	8.3766	0.911514	0	0	0	0	0	0	2.05845	1.04156	0.000455865	0.0295436	up	yes
55880	0	chrA10	+	50198870	50244608	XR_001588271.1	3	1010	MSTRG.19053	LOC107469928	12237	1316.54	13883.2	1446.77	13412.9	1459.55	6214.94	517.009	6789.39	561.088	5267.02	480.705	2.65258	1.40739	5.37755e-06	0.0063875	up	yes
56854	0	chrA10	-	86758993	86759453	XR_001588476.1	3	238	107470636	LOC107470636	16.1677	1.73942	12.7941	1.33328	8.29298	0.902415	0.589658	0.049053	0	0	3.50352	0.319756	2.1495	1.104	0.00440213	0.0737573	up	yes
59301	0	chrB01	+	3048225	3052341	XR_001620834.1	4	1293	MSTRG.20259	LOC107643354	5.84616	0.628968	6.70025	0.698236	5.99104	0.651924	39.8759	3.3172	19.8746	1.64247	30.134	2.75024	0.489579	-1.03039	0.0153371	0.13364	down	yes
59302	0	chrB01	+	3053815	3057050	XR_001620855.1	4	1082	MSTRG.20260	LOC107643403	13.6125	1.46452	14.8846	1.55113	20.9055	2.27487	0	0	0.475592	0.039304	0.153882	0.014044	2.66774	1.41562	0.00238284	0.0571802	up	yes
59491	0	chrB01	+	4947854	4949278	XR_001612670.1	5	307	MSTRG.20319	LOC107606892	102.755	11.055	120.155	12.5214	100.403	10.9255	348.594	28.9989	321.943	26.606	270.856	24.7202	0.445125	-1.16772	0.000931547	0.039406	down	yes
60712	0	chrB01	+	22731080	22733581	XR_001614859.1	3	239	107617212	LOC107617212	0	0	1.30324	0.135811	0	0	23.028	1.91566	13.3222	1.10097	15.1715	1.38466	0.4297	-1.2186	0.00603403	0.085247	down	yes
61560	0	chrB01	-	51102485	51103721	XR_001618258.1	4	540	MSTRG.20932	LOC107630368	48.5539	5.22375	26.1407	2.72414	48.037	5.22723	4.64074	0.386054	4.58471	0.37889	18.1396	1.65555	3.32104	1.73163	0.00883897	0.102458	up	yes
62005	0	chrB01	-	76347282	76348591	XR_001615258.1	4	1026	MSTRG.21053	LOC107618502	13.1808	1.41808	18.5936	1.93764	10.6673	1.16077	0.431774	0.035918	1.11501	0.092147	2.52339	0.230302	2.24088	1.16407	0.00662709	0.0892743	up	yes
63475	0	chrB01	-	124763367	124764351	XR_001615739.1	2	722	MSTRG.21513	LOC107619663	18.3838	1.97785	23.3014	2.42824	28.8507	3.13944	63.3456	5.2696	107.163	8.85619	57.0349	5.2054	0.45302	-1.14235	0.00705826	0.0922293	down	yes
63499	0	chrB01	-	125027444	125032794	XR_001619348.1	9	1603	MSTRG.21524	LOC107636515	46.4885	5.00154	96.9551	10.1037	46.3123	5.03955	0	0	0	0	0	0	7.20988	2.84998	0.00325457	0.0649065	up	yes
64023	0	chrB01	-	129593142	129595244	XR_001619814.1	2	852	MSTRG.21702	LOC107638585	0	0	0.058685	0.006116	0.60802	0.066163	106.067	8.82347	59.3316	4.90328	78.3486	7.15064	0.135268	-2.8861	0.000956581	0.0399203	down	yes
65140	0	chrB02	+	282193	284616	XR_001617595.1	4	1254	MSTRG.22168	LOC107628096	10.1766	1.09486	7.5362	0.78535	33.1991	3.61261	110.346	9.17943	109.397	9.0408	84.4026	7.70317	0.262205	-1.93123	0.0295972	0.185024	down	yes
66361	0	chrB02	+	10210056	10210935	XR_001616983.1	3	407	MSTRG.22570	LOC107624870	16.169	1.73957	11.848	1.23468	11.7667	1.28041	1.1379	0.09466	0	0	4.80239	0.4383	2.16993	1.11765	0.000192961	0.0217754	up	yes
67760	0	chrB02	-	50866356	50868512	XR_001617169.1	5	780	MSTRG.22951	LOC107625291	18.5807	1.99903	6.38648	0.665538	8.21025	0.893411	0	0	0	0	0	0	2.18376	1.12682	0.0243765	0.168101	up	yes
67958	0	chrB02	-	61558490	61563646	XR_001617215.1	2	725	MSTRG.22999	LOC107625346	117.771	12.6706	113.599	11.8382	126.341	13.748	321.062	26.7085	340.979	28.1792	287.797	26.2664	0.48688	-1.03836	0.000723	0.0354343	down	yes
68437	0	chrB02	-	79308562	79309449	XR_001617297.1	3	704	MSTRG.23132	LOC107625511	11.6832	1.25696	10.5334	1.09769	10.4645	1.13871	0	0	0	0	0	0	2.17192	1.11897	5.53445e-05	0.0132737	up	yes
69534	0	chrB02	-	98327164	98329874	XR_001617823.1	3	521	MSTRG.23473	LOC107628523	3.59223	0.386476	4.1257	0.429941	3.31581	0.360815	24.6703	2.05228	15.5388	1.28416	47.3915	4.32527	0.452937	-1.14262	0.0128661	0.122716	down	yes
69723	0	chrB02	-	100040516	100040969	XR_001617441.1	2	359	MSTRG.23533	LOC107625974	32.9698	3.54711	24.9916	2.60439	37.1222	4.03951	3.74744	0.311742	5.91783	0.489061	20.5734	1.87767	2.63258	1.39648	0.0205208	0.154452	up	yes
71903	0	chrB03	+	6412168	6413699	XR_001617922.1	2	578	MSTRG.24365	LOC107629216	25.3494	2.72726	22.7498	2.37077	23.3008	2.53551	6.4671	0.537985	4.80526	0.397116	10.9593	1.00022	2.26736	1.18102	0.000317184	0.026169	up	yes
72544	0	chrB03	+	10380227	10386259	XR_001617969.1	4	4169	MSTRG.24657	LOC107629536	77.4916	8.33706	68.8308	7.17288	66.5062	7.23698	22.9439	1.90866	14.6201	1.20823	65.2747	5.95742	2.72227	1.44481	0.0108989	0.113047	up	yes
75694	0	chrB03	+	75564360	75564926	XR_001618332.1	2	465	MSTRG.25612	LOC107630593	122.843	13.2163	102.649	10.6971	106.357	11.5734	47.5333	3.95421	25.714	2.12505	108.766	9.9267	2.63915	1.40008	0.0079994	0.0979183	up	yes
75851	0	chrB03	-	82418636	82420191	XR_001618956.1	2	696	MSTRG.25655	LOC107634517	22.7529	2.4479	26.2529	2.73582	23.092	2.51279	0	0	0	0	0	0	3.55107	1.82825	1.99483e-05	0.00969526	up	yes
77314	0	chrB03	+	120210244	120213391	XR_001619033.1	2	850	MSTRG.26128	LOC107634672	0	0	0	0	0	0	19.8072	1.64773	34.394	2.84239	53.5854	4.89057	0.266807	-1.90613	0.0113877	0.115365	down	yes
79528	0	chrB04	+	24430	26706	XR_001619764.1	4	1130	MSTRG.26993	LOC107638222	153.315	16.4947	144.12	15.0188	121.569	13.2287	40.1935	3.34362	35.9869	2.97403	46.8022	4.27149	3.65226	1.86879	0.000147815	0.0201631	up	yes
79534	0	chrB04	-	54834	55680	XR_001619766.1	2	735	MSTRG.26996	LOC107638224	57.4407	6.17985	46.101	4.8042	52.2407	5.68466	17.7698	1.47823	13.3553	1.1037	11.9932	1.09458	2.96974	1.57033	0.00139853	0.0459497	up	yes
80294	0	chrB04	+	4852991	4855080	XR_001619812.1	2	868	MSTRG.27320	LOC107638559	9.49656	1.0217	17.379	1.81107	8.42287	0.916549	0	0	0	0	0	0	2.19122	1.13174	0.0104121	0.110467	up	yes
81109	0	chrB04	+	11607139	11608441	XR_001619884.1	2	970	MSTRG.27618	LOC107638880	13.7724	1.48172	10.3526	1.07884	16.4803	1.79333	49.6839	4.13311	44.307	3.66162	49.3131	4.50066	0.488269	-1.03425	0.00513346	0.0792278	down	yes
81530	0	chrB04	-	17535496	17538674	XR_001619931.1	5	1960	MSTRG.27743	LOC107639049	0	0	0	0	0	0	15.6135	1.29886	15.8461	1.30955	12.8902	1.17645	0.439743	-1.18527	9.51678e-06	0.00731156	down	yes
81801	0	chrB04	+	22545139	22548156	XR_001619964.1	4	951	MSTRG.27813	LOC107639130	0.444265	0.047797	0.697777	0.072716	0	0	164.23	13.662	197.842	16.3501	168.135	15.3452	0.064312	-3.95877	2.36995e-05	0.0100937	down	yes
81867	0	chrB04	-	24945530	24947403	XR_001619971.1	3	1659	MSTRG.27844	LOC107639153	0	0	0	0	0	0	18.4772	1.53708	15.2056	1.25662	21.7981	1.98945	0.398829	-1.32616	0.000265929	0.0241962	down	yes
81986	0	chrB04	+	27289152	27292082	XR_001619472.1	4	733	MSTRG.27878	LOC107637700	21.3389	2.29578	24.749	2.5791	25.0819	2.72932	4.19918	0.349322	5.89632	0.487283	7.03547	0.642106	2.38243	1.25243	0.00155693	0.0481336	up	yes
82061	0	chrB04	-	29349982	29353580	XR_001620008.1	7	1593	MSTRG.27901	LOC107639196	9.53338	1.02566	12.584	1.31139	7.87493	0.856923	0	0	0	0	0	0	2.04956	1.03531	0.00234158	0.056818	up	yes
82253	0	chrB04	+	36183627	36185269	XR_001619492.1	3	1045	MSTRG.27946	LOC107637738	21.2985	2.29143	13.1409	1.36942	58.6325	6.38019	0	0	0	0	0	0	3.84516	1.94304	0.0425957	0.221235	up	yes
82512	0	chrB04	-	52789722	52793616	XR_001619524.1	4	715	107637785	LOC107637785	14.1475	1.52208	15.0308	1.56636	7.92535	0.86241	0	0	0.254676	0.021047	0.41958	0.038294	2.26521	1.17964	0.00661413	0.0891945	up	yes
83052	0	chrB04	-	86625305	86626447	XR_001620161.1	2	1046	MSTRG.28145	LOC107639461	47.6759	5.12929	50.5005	5.26267	52.7796	5.7433	4.80258	0.399517	6.31262	0.521687	10.0507	0.917294	4.06879	2.0246	0.000730165	0.0354829	up	yes
83205	0	chrB04	+	94352123	94353028	XR_001620169.1	2	823	MSTRG.28177	LOC107639496	18.4189	1.98162	24.9526	2.60032	17.9587	1.9542	0	0	0	0	0.430741	0.039312	3.11473	1.63911	0.000665195	0.0341126	up	yes
83370	0	chrB04	+	98065183	98069445	XR_001620214.1	9	1755	MSTRG.28210	LOC107639530	16.1746	1.74017	6.82766	0.711513	8.28174	0.901191	0	0	0	0	0	0	2.12748	1.08914	0.0145632	0.13044	up	yes
83372	0	chrB04	+	98065183	98069445	XR_001620216.1	8	1720	MSTRG.28210	LOC107639530	8.28682	0.891551	16.801	1.75083	8.39646	0.913675	1.78845	0.148778	0	0	0	0	2.02361	1.01693	0.0173749	0.14221	up	yes
83599	0	chrB04	-	103742412	103745822	XR_001620226.1	5	633	MSTRG.28272	LOC107639598	0	0	0	0	0	0	75.8284	6.30802	10.5469	0.871612	73.8004	6.73553	0.242324	-2.04499	0.0268014	0.176073	down	yes
83702	0	chrB04	-	105915895	105918701	XR_001620245.1	2	415	MSTRG.28298	LOC107639634	14.4627	1.55599	7.12289	0.742279	19.8217	2.15693	1.34458	0.111853	0.361446	0.029871	7.59036	0.692749	2.0537	1.03823	0.0387979	0.211081	up	yes
83846	0	chrB04	-	108766236	108767710	XR_001619661.1	2	847	MSTRG.28340	LOC107637981	0	0	0	0	0	0	36.3733	3.02582	8.39512	0.693789	28.4034	2.59229	0.369987	-1.43446	0.0229268	0.163224	down	yes
84204	0	chrB04	+	113717237	113717781	XR_001620300.1	3	361	MSTRG.28435	LOC107639764	31.5222	3.39137	16.1712	1.68521	25.3707	2.76076	0	0	0	0	0	0	3.61867	1.85546	0.0037769	0.0687301	up	yes
84625	0	chrB04	-	118399267	118402599	XR_001619084.1	4	1108	MSTRG.28579	LOC107635005	15.9386	1.71478	22.5376	2.34865	10.6963	1.16393	0	0	0	0	0	0	2.69044	1.42784	0.00680179	0.0904338	up	yes
84626	0	chrB04	-	118401270	118402598	XR_001619083.1	3	1160	MSTRG.28579	LOC107635005	15.0631	1.62059	14.1996	1.47974	20.5613	2.23742	0	0	0	0	0	0	2.75436	1.46172	0.00177624	0.0510196	up	yes
85759	0	chrB04	+	128844799	128846507	XR_001619254.1	3	871	MSTRG.28921	LOC107635437	1.37078	0.147477	0.999165	0.104123	0.878085	0.09555	21.6346	1.79974	28.2847	2.3375	25.1701	2.2972	0.356433	-1.4883	0.000635245	0.0334679	down	yes
89342	0	chrB05	+	36156393	36158077	XR_001620888.1	2	912	MSTRG.30162	LOC107643536	23.1702	2.49281	27.9709	2.91486	31.1097	3.38525	87.773	7.30167	79.7482	6.59054	72.1886	6.58843	0.495869	-1.01197	0.00310312	0.063689	down	yes
89529	0	chrB05	+	44936590	44940500	XR_001620937.1	3	869	MSTRG.30207	LOC107643584	9.16092	0.985592	9.1542	0.953962	14.3372	1.56012	0	0	0	0	0	0	2.13962	1.09736	0.00497598	0.078156	up	yes
89752	0	chrB05	+	60314299	60315978	XR_001620478.1	2	1586	MSTRG.30260	LOC107641878	25.9073	2.78728	13.9073	1.44929	23.0328	2.50635	4.86728	0.404899	3.31463	0.273927	17.5851	1.60494	2.08792	1.06206	0.0136802	0.126392	up	yes
89941	0	chrB05	+	73694241	73694836	XR_001620499.1	3	377	MSTRG.30305	LOC107641903	22.3488	2.40443	23.8077	2.48101	26.3064	2.86257	1.70822	0.142104	2.5809	0.213291	16.2679	1.48472	2.5342	1.34153	0.0221314	0.16036	up	yes
90168	0	chrB05	+	93102335	93103472	XR_001621060.1	3	858	MSTRG.30356	LOC107643733	26.345	2.83437	25.5709	2.66475	27.303	2.97102	5.95921	0.495735	2.82051	0.233093	22.028	2.01043	2.35787	1.23748	0.0144897	0.130191	up	yes
91933	0	chrB05	-	135670233	135674061	XR_001621308.1	8	1842	MSTRG.30878	LOC107644339	40.2256	4.32774	20.827	2.17039	27.4265	2.98446	1.20259	0.100041	12.6916	1.04885	7.97565	0.727913	2.61347	1.38597	0.0410167	0.217067	up	yes
92596	0	chrB05	+	142818063	142819904	XR_001620631.1	3	928	MSTRG.31127	LOC107642173	13.0397	1.4029	9.43384	0.983104	11.1435	1.2126	0.484914	0.040339	1.2931	0.106865	0.696618	0.063578	2.06041	1.04293	0.00168786	0.0499199	up	yes
93070	0	chrB05	+	146490314	146491833	XR_001621394.1	3	1026	MSTRG.31287	LOC107644832	8.51855	0.916482	31.6113	3.29423	18.8883	2.05537	50.1776	4.17418	124.978	10.3284	65.0003	5.93238	0.362576	-1.46364	0.0348864	0.200713	down	yes
93894	0	chrB06	-	1480908	1483570	XR_001621446.1	4	1415	MSTRG.31608	LOC107645275	35.5351	3.8231	41.31	4.30493	35.7764	3.89307	93.6512	7.79067	168.903	13.9584	80.0595	7.30678	0.457202	-1.1291	0.00777713	0.0965871	down	yes
94280	0	chrB06	-	4519783	4521519	XR_001621463.1	4	1468	MSTRG.31787	LOC107645468	14.235	1.5315	16.6493	1.73503	11.7477	1.27834	2.9564	0.245937	4.03838	0.333739	0.821772	0.075001	2.02219	1.01592	0.00211919	0.0548637	up	yes
95847	0	chrB06	-	19217683	19218221	XR_001621707.1	4	231	107648056	LOC107648056	18.6783	2.00954	13.6637	1.42389	13.4603	1.46471	1.93507	0.160974	1.62771	0.134517	0.649351	0.059264	2.35768	1.23737	0.00215965	0.0552304	up	yes
99123	0	chrB06	-	126271239	126273150	XR_001612486.1	6	588	MSTRG.33402	LOC107605235	0.238809	0.025693	0.852458	0.088835	0.436374	0.047485	12.9007	1.07319	27.1483	2.24359	1.58239	0.14442	0.48082	-1.05643	0.0172475	0.141635	down	yes
102316	0	chrB07	+	18001368	18004182	XR_001612810.1	4	339	MSTRG.34574	LOC107608323	43.7404	4.70588	33.3068	3.47091	39.5354	4.30211	22.9646	1.91038	11.9469	0.987315	27.1416	2.47713	2.01451	1.01043	0.00206893	0.054471	up	yes
102377	0	chrB07	+	19457614	19458222	XR_001612954.1	2	472	MSTRG.34589	LOC107608644	195.434	21.0261	118.998	12.4008	203.528	22.1473	75.4111	6.27331	71.8178	5.93516	144.242	13.1645	2.31872	1.21333	0.025895	0.172959	up	yes
102703	0	chrB07	-	25156985	25157995	XR_001613234.1	2	566	MSTRG.34683	LOC107609687	21.197	2.28051	20.7526	2.16264	24.1431	2.62717	1.85512	0.154324	2.82509	0.233471	9.97173	0.910089	2.50538	1.32503	0.00720975	0.0933857	up	yes
103585	0	chrB07	-	49322630	49331445	XR_001613090.1	10	2654	MSTRG.34898	LOC107609177	18.9122	2.0347	12.6525	1.31852	6.54082	0.71175	0	0	0.124753	0.01031	8.44649	0.770885	2.04053	1.02895	0.0260962	0.173629	up	yes
104232	0	chrB07	+	87262493	87267234	XR_001613364.1	3	779	MSTRG.35092	LOC107610012	25.3706	2.72954	21.3312	2.22293	14.2052	1.54576	9.08621	0.755864	0.300773	0.024856	1.59661	0.145717	2.5149	1.3305	0.0253494	0.171277	up	yes
104627	0	chrB07	+	102377364	102378169	XR_001612912.1	3	617	MSTRG.35212	LOC107608563	31.0065	3.33588	22.637	2.359	26.3371	2.86592	2.2107	0.183904	0.486224	0.040182	20.9449	1.91158	2.80486	1.48793	0.00980208	0.107356	up	yes
104896	0	chrB07	+	107716230	107719074	XR_001612745.1	5	735	MSTRG.35306	LOC107608170	22.3392	2.4034	24.9361	2.59859	27.7501	3.01967	0	0	0	0	0	0	3.64462	1.86577	0.000167306	0.0208007	up	yes
107592	0	chrB08	-	7903471	7904064	XR_001614281.1	3	420	MSTRG.36315	LOC107614115	0.151256	0.016273	7.99853	0.833529	0.747566	0.081348	17.4153	1.44874	37.6935	3.11506	1.94573	0.177581	0.478523	-1.06334	0.0225925	0.16205	down	yes
107602	0	chrB08	+	7998211	7999571	XR_001613698.1	3	697	MSTRG.36319	LOC107612324	0	0	0	0	0	0	27.7864	2.31149	41.6887	3.44523	32.9879	3.0107	0.254421	-1.97471	0.000776755	0.0366205	down	yes
107657	0	chrB08	+	8646389	8649115	XR_001614229.1	4	498	MSTRG.36337	LOC107613939	24.821	2.67041	17.4747	1.82104	31.6381	3.44275	0.903615	0.07517	0.447791	0.037006	12.7051	1.15956	2.89145	1.53179	0.015134	0.132859	up	yes
107743	0	chrB08	-	9431888	9433109	XR_001613583.1	3	886	MSTRG.36377	LOC107612044	4.70762	0.506477	12.6335	1.31654	17.0926	1.85996	51.1918	4.25855	50.3632	4.16212	35.8179	3.26899	0.420671	-1.24923	0.0175227	0.142649	down	yes
107925	0	chrB08	-	11573722	11577648	XR_001613534.1	4	887	MSTRG.36429	LOC107611949	0	0	0	0	0	0	13.3608	1.11146	8.75831	0.723804	18.8417	1.71962	0.486906	-1.03829	0.00223625	0.0559757	down	yes
108064	0	chrB08	+	13489441	13495091	XR_001614012.1	11	1534	MSTRG.36465	LOC107613353	0.423484	0.045561	0.293351	0.03057	0.382008	0.041569	42.7769	3.55853	49.3909	4.08176	43.069	3.93078	0.213745	-2.22604	3.25784e-05	0.0111602	down	yes
108221	0	chrB08	-	15336398	15341561	XR_001613604.1	5	1202	MSTRG.36518	LOC107612112	0	0	0	0	0	0	21.3659	1.77739	11.9236	0.985385	23.7677	2.16921	0.403188	-1.31047	0.00182152	0.0515712	down	yes
108546	0	chrB08	+	21435981	21446614	XR_001613901.1	6	1242	MSTRG.36606	LOC107613006	11.2934	1.21502	14.31	1.49125	10.6314	1.15688	0	0	0	0	0	0	2.27415	1.18533	0.000508434	0.0307214	up	yes
108588	0	chrB08	+	22139040	22145915	XR_001614189.1	7	2294	MSTRG.36620	LOC107613836	15.2659	1.64241	10.4511	1.08911	18.6408	2.02843	0.130776	0.010879	0	0	0	0	2.56353	1.35813	0.00498058	0.0781811	up	yes
108590	0	chrB08	+	22139043	22145915	XR_001614188.1	5	2101	MSTRG.36620	LOC107613836	102.891	11.0697	79.3439	8.26845	102.767	11.1827	0	0	0	0	0	0	11.1979	3.48515	0.000159317	0.0206423	up	yes
108663	0	chrB08	-	23080242	23080985	XR_001613491.1	2	657	MSTRG.36648	LOC107611870	3.50584	0.377182	15.2524	1.58946	1.73979	0.189318	56.7159	4.71809	69.7718	5.76607	62.6325	5.71628	0.248273	-2.01	0.0156378	0.13494	down	yes
109795	0	chrB08	-	63852836	63854513	XR_001613594.1	5	573	MSTRG.36935	LOC107612090	17.2592	1.85686	6.39514	0.66644	17.2373	1.8757	0	0	0.13089	0.010817	1.48806	0.135811	2.35914	1.23826	0.0215146	0.158096	up	yes
110923	0	chrB08	+	113231598	113233260	XR_001614460.1	3	888	MSTRG.37239	LOC107614472	22.7207	2.44444	13.7742	1.43542	34.9954	3.80808	5.64331	0.469456	4.11065	0.339712	13.9865	1.2765	2.20531	1.14098	0.0462037	0.230767	up	yes
112405	0	chrB08	+	128620964	128626856	XR_001613862.1	3	913	MSTRG.37701	LOC107612823	28.2442	3.03869	16.7856	1.74923	19.3583	2.1065	101.56	8.4486	118.044	9.75536	39.4435	3.59989	0.39372	-1.34476	0.0433468	0.222988	down	yes
112716	0	chrB09	+	1000836	1001884	XR_001614954.1	2	758	MSTRG.37794	LOC107617433	17.6432	1.89817	16.7861	1.74929	15.548	1.69188	4.1905	0.348599	1.94393	0.16065	8.51396	0.777043	2.06695	1.0475	0.000866028	0.0384001	up	yes
113618	0	chrB09	-	7435467	7437203	XR_001614678.1	2	871	MSTRG.38118	LOC107616873	21.9288	2.35925	19.9727	2.08136	20.993	2.28439	0	0	0	0	0	0	3.25179	1.70123	2.97324e-05	0.011049	up	yes
114429	0	chrB09	-	16663058	16670621	XR_001614910.1	7	2732	MSTRG.38388	LOC107617349	10.1788	1.0951	3.54201	0.369114	3.91935	0.426491	18.1575	1.51048	25.1685	2.07997	48.39	4.4164	0.499207	-1.00229	0.0365798	0.205065	down	yes
115114	0	chrB09	-	28722282	28724125	XR_001615111.1	3	619	MSTRG.38595	LOC107617959	27.9855	3.01086	26.1179	2.72176	34.475	3.75145	10.6284	0.884159	14.6785	1.21306	10.7334	0.979608	2.02538	1.01819	0.00515306	0.0793281	up	yes
115193	0	chrB09	-	32119062	32122775	XR_001614644.1	4	1264	MSTRG.38626	LOC107616788	7.82562	0.841933	24.9913	2.60435	18.6383	2.02815	51.1409	4.25432	66.8279	5.52278	35.0162	3.19582	0.479564	-1.0602	0.0131452	0.124136	down	yes
116221	0	chrB09	-	90145806	90146685	XR_001614701.1	3	661	MSTRG.38923	LOC107616913	69.3101	7.45685	59.295	6.17915	59.289	6.45162	33.5567	2.79152	32.5522	2.69018	29.3298	2.67684	2.08169	1.05775	0.000833444	0.037667	up	yes
117090	0	chrB09	+	121493096	121496150	XR_001615778.1	3	558	MSTRG.39138	LOC107619763	0.537634	0.057842	1.11506	0.1162	1.07527	0.117007	50.6853	4.21641	51.3333	4.24229	52.2581	4.76943	0.204232	-2.29172	3.3904e-05	0.0111602	down	yes
117963	0	chrB09	+	132009937	132010648	XR_001614609.1	2	594	MSTRG.39445	LOC107616708	40.1347	4.31796	31.7668	3.31043	41.4983	4.51571	7.80976	0.649679	2.7963	0.231091	8.56902	0.782068	3.41274	1.77093	0.000866966	0.0384249	up	yes
118167	0	chrB09	-	132957383	132966071	XR_001615356.1	3	723	MSTRG.39543	LOC107618715	53.7191	5.77945	34.435	3.58848	48.1197	5.23622	3.67612	0.305809	0.043257	0.003575	58.0696	5.29984	3.48887	1.80276	0.0311922	0.1899	up	yes
119327	0	chrB09	+	142762115	142766436	XR_001615141.1	8	2534	MSTRG.39949	LOC107618090	16.8518	1.81303	9.47663	0.987562	8.58747	0.93446	3.99427	0.332275	0.107847	0.008913	0.123991	0.011316	2.03789	1.02708	0.0236298	0.165602	up	yes
119398	0	chrB09	-	143554982	143556659	XR_001615291.1	2	659	MSTRG.39965	LOC107618542	68.8938	7.41205	45.3323	4.7241	57.5706	6.26464	24.0168	1.99791	17.0554	1.40949	20.0448	1.82943	2.66378	1.41347	0.00329203	0.0651416	up	yes
122323	0	chrB10	+	34981946	34984837	XR_001616042.1	4	528	MSTRG.40958	LOC107622043	15.3447	1.65088	15.1402	1.57776	12.8902	1.40266	0	0	0	0	0	0	2.54953	1.35023	9.64619e-05	0.0166999	up	yes
122507	0	chrB10	-	41985345	41990220	XR_001616798.1	6	1775	MSTRG.41006	LOC107624249	11.2079	1.20582	20.9431	2.18248	16.9532	1.84479	0	0	0	0	0.992958	0.090624	2.60747	1.38265	0.00490171	0.0774938	up	yes
122523	0	chrB10	+	42535154	42538580	XR_001616473.1	8	1813	MSTRG.41012	LOC107623464	30.2381	3.25321	11.1161	1.15841	13.9353	1.51639	4.60281	0.382899	0.916374	0.075731	10.6541	0.972369	2.18997	1.13091	0.00683079	0.0905934	up	yes
123016	0	chrB10	+	79959566	79963477	XR_001616685.1	3	1153	MSTRG.41140	LOC107623944	0	0	0	0	0	0	17.03	1.4167	14.5933	1.20602	12.0946	1.10384	0.444543	-1.1696	0.000382102	0.0279284	down	yes
123421	0	chrB10	-	99450713	99452862	XR_001616808.1	3	966	MSTRG.41276	LOC107624277	11.1551	1.20014	14.2795	1.48807	11.0155	1.19867	0	0	0	0	0	0	2.28093	1.18962	0.000381214	0.0278836	up	yes
125766	0	chrB10	-	130631413	130635555	XR_001616856.1	3	934	MSTRG.42077	LOC107624358	13.2224	1.42256	27.5856	2.8747	14.8184	1.61249	0.382584	0.031826	0.788074	0.065128	6.66969	0.608722	2.45408	1.29518	0.0301775	0.186976	up	yes
126045	0	chrB10	-	134604979	134606505	XR_001615903.1	3	1373	MSTRG.42178	LOC107621716	7.91624	0.851682	14.8536	1.5479	11.035	1.20079	0	0	0	0	0	0	2.14733	1.10254	0.00424734	0.0725801	up	yes
Novel lncRNAs
t_id	class_code	chr	strand	start	end	t_name	num_exons	length	gene_id	gene_name	cov.C2_1_C2	FPKM.C2_1_C2	cov.C2_2_C2	FPKM.C2_2_C2	cov.C2_3_C2	FPKM.C2_3_C2	cov.C1_1_C1	FPKM.C1_1_C1	cov.C1_2_C1	FPKM.C1_2_C1	cov.C1_3_C1	FPKM.C1_3_C1	fc	log2(fc)	pval	qval	regulation	significant
951	u	chrA01	+	7912152	7912516	MSTRG.331.1	1	365	MSTRG.331	.	81.011	8.7157	50.0822	5.21908	73.0356	7.94749	20.9671	1.74422	6.03836	0.499021	43.5644	3.97599	3.41058	1.77002	0.00273074	0.0603798	up	yes
1918	u	chrA01	-	20745509	20749312	MSTRG.638.1	1	3804	MSTRG.638	.	0.629713	0.067749	0.600356	0.062563	0.442589	0.048161	70.2708	5.84569	68.8599	5.69071	69.5251	6.34534	0.153817	-2.70071	1.24432e-06	0.00366757	down	yes
1924	j	chrA01	+	20899205	20903338	MSTRG.640.1	2	1784	MSTRG.640	LOC107481954	0.565565	0.060847	1.64926	0.17187	1.9387	0.210963	23.7321	1.97423	14.5905	1.20579	9.96986	0.909918	0.482912	-1.05017	0.0154998	0.134434	down	yes
2695	u	chrA01	+	45542527	45543067	MSTRG.873.1	1	541	MSTRG.873	.	24.2384	2.60773	18.1044	1.88667	26.39	2.87167	0	0	0	0	19.9236	1.81836	2.70809	1.43728	0.0283623	0.181183	up	yes
3176	j	chrA01	+	63995865	63998904	MSTRG.990.2	4	1631	MSTRG.990	LOC107491459	3.66615	0.394429	3.30311	0.344218	1.03088	0.112177	20.8406	1.73369	26.354	2.17794	26.1816	2.38951	0.419037	-1.25485	0.00359358	0.0675817	down	yes
3412	u	chrA01	+	76746771	76750023	MSTRG.1051.1	1	3253	MSTRG.1051	.	10.2645	1.10432	10.2723	1.07048	18.3921	2.00137	1.6868	0.140322	1.35629	0.112086	1.34465	0.122723	2.08198	1.05795	0.0139595	0.127816	up	yes
4464	j	chrA01	+	93260458	93262406	MSTRG.1471.2	2	684	MSTRG.1471	LOC107461786	37.9768	4.0858	24.3911	2.54181	26.1948	2.85043	0	0	0	0	3.80488	0.347259	3.90713	1.96611	0.000547561	0.0315808	up	yes
4923	u	chrA01	-	96921468	96921686	MSTRG.1675.1	1	219	MSTRG.1675	.	19.5848	2.10706	13.7071	1.42842	13.9416	1.51707	1.59817	0.132949	1.81918	0.15034	11.0812	1.01135	2.07323	1.05188	0.00726755	0.0936639	up	yes
5614	u	chrA01	-	102824122	102827035	MSTRG.1932.1	1	2914	MSTRG.1932	.	20.4676	2.20204	11.3085	1.17846	20.2088	2.19906	1.65854	0.137971	1.71191	0.141475	6.01853	0.549293	2.33246	1.22186	0.008089	0.0984212	up	yes
6219	i	chrA02	+	2106596	2106871	MSTRG.2177.1	1	276	MSTRG.2177	LOC107472748	29.854	3.2119	31.4843	3.28099	39.2464	4.27066	8.75664	0.728448	6.00362	0.496151	3.66989	0.334939	2.96886	1.56991	0.00222917	0.0559453	up	yes
6285	u	chrA02	+	2581274	2581700	MSTRG.2193.1	1	427	MSTRG.2193	.	344.811	37.0971	311.78	32.4907	406.077	44.188	100.787	8.38427	78.3396	6.47413	310.159	28.3073	3.47967	1.79895	0.0228675	0.163034	up	yes
6944	u	chrA02	+	8566139	8567585	MSTRG.2394.1	3	415	MSTRG.2394	.	27.5855	2.96784	13.8795	1.44639	18.8458	2.05073	0.361446	0.030068	0	0	16.7133	1.52537	2.5246	1.33605	0.0121469	0.119227	up	yes
7468	i	chrA02	+	14866096	14866430	MSTRG.2528.1	1	335	MSTRG.2528	LOC107473715	117.204	12.6096	99.3015	10.3482	110.881	12.0657	329.307	27.3945	375.139	31.0022	255.139	23.2857	0.442004	-1.17787	0.00360289	0.0676118	down	yes
7657	u	chrA02	+	17581436	17581736	MSTRG.2591.1	1	301	MSTRG.2591	.	0	0	0	0	0	0	18.6013	1.54741	17.2857	1.42853	11.9336	1.08914	0.419782	-1.25229	0.000496365	0.0304352	down	yes
8134	u	chrA02	+	35659774	35660337	MSTRG.2753.1	1	564	MSTRG.2753	.	19.8528	2.1359	23.4929	2.4482	20.7447	2.25737	69.0718	5.74595	83.0053	6.85972	45.0408	4.11073	0.483545	-1.04828	0.000724539	0.0354413	down	yes
8274	u	chrA02	+	42147870	42148224	MSTRG.2792.1	1	355	MSTRG.2792	.	7.92676	0.852813	14.4	1.50063	14.1972	1.54489	46.8986	3.9014	58.0563	4.79789	40.5662	3.70235	0.428462	-1.22276	0.00181809	0.0515371	down	yes
8366	i	chrA02	-	48374945	48375171	MSTRG.2824.1	1	227	MSTRG.2824	LOC107474383	10.804	1.16236	16.63	1.73301	13.6171	1.48177	0	0	0	0	0	0	2.41898	1.2744	0.00112385	0.0424812	up	yes
8505	j	chrA02	-	53798663	53802278	MSTRG.2856.1	3	3447	MSTRG.2856	LOC107474473	84.8733	9.13124	63.0449	6.56993	79.1999	8.61826	0.232231	0.019319	0.10879	0.008991	0.211367	0.019291	9.013	3.17201	0.000190469	0.021649	up	yes
8801	u	chrA02	+	64433872	64434163	MSTRG.2935.1	1	292	MSTRG.2935	.	50.726	5.45744	37.8288	3.94215	38.9001	4.23298	14.4692	1.20366	8.29452	0.685475	64.9247	5.92547	2.17471	1.12083	0.0364732	0.204784	up	yes
8933	u	chrA02	+	67665860	67667285	MSTRG.2973.1	2	343	MSTRG.2973	.	22.1895	2.38729	23.9416	2.49496	20.6385	2.24581	7.81191	0.649858	7.45448	0.616053	5.5948	0.510621	2.10604	1.07453	0.000205756	0.0224212	up	yes
9008	u	chrA02	+	69529872	69531142	MSTRG.2998.1	1	1271	MSTRG.2998	.	12.4799	1.34267	7.86074	0.81917	12.1054	1.31727	32.8639	2.73388	59.561	4.92223	31.6208	2.88593	0.47163	-1.08427	0.0233573	0.16454	down	yes
9121	u	chrA02	+	72553480	72555403	MSTRG.3028.1	2	1851	MSTRG.3028	.	53.1262	5.71567	64.9338	6.76677	86.2819	9.38891	0.929227	0.077301	0.940303	0.077708	1.47218	0.134361	7.36687	2.88105	0.000902495	0.0389718	up	yes
9123	u	chrA02	+	72555820	72557483	MSTRG.3029.1	1	1664	MSTRG.3029	.	181.617	19.5396	164.5	17.1426	181.806	19.7835	0.204997	0.017053	0.320097	0.026453	0	0	19.5418	4.28849	1.14753e-05	0.00797387	up	yes
9202	u	chrA02	-	74313713	74313992	MSTRG.3059.1	1	280	MSTRG.3059	.	12.781	1.37506	13.4411	1.4007	17.4565	1.89956	63.6559	5.29542	66.0643	5.45968	60.9991	5.5672	0.394463	-1.34204	0.00122242	0.0437263	down	yes
9216	u	chrA02	-	74453183	74454167	MSTRG.3070.1	1	985	MSTRG.3070	.	0	0	0	0	0	0	26.4924	2.20385	20.2061	1.66987	16.0102	1.4612	0.359086	-1.4776	0.00135483	0.0453558	down	yes
9588	u	chrA02	+	80859644	80859986	MSTRG.3179.1	1	343	MSTRG.3179	.	21.7522	2.34024	25.8294	2.6917	21.4854	2.33797	7.0933	0.590078	5.68076	0.469469	5.0379	0.459794	2.28298	1.19092	0.000450023	0.0293956	up	yes
9701	u	chrA02	+	82106801	82107267	MSTRG.3214.1	1	467	MSTRG.3214	.	31.4619	3.38488	24.2025	2.52215	19.4519	2.11669	4.83619	0.402313	4.77463	0.394584	28.9849	2.64536	2.11043	1.07754	0.0331913	0.19588	up	yes
9787	u	chrA02	-	83271391	83271807	MSTRG.3241.1	1	417	MSTRG.3241	.	353.253	38.0053	282.066	29.3942	345.308	37.5753	29.0264	2.41465	30.7338	2.5399	288.376	26.3192	6.39261	2.6764	0.0320725	0.192644	up	yes
10120	u	chrA02	+	86614806	86615348	MSTRG.3343.1	1	543	MSTRG.3343	.	15.3757	1.65422	13.2394	1.37968	14.6648	1.59578	68.1344	5.66797	51.186	4.23011	56.9429	5.197	0.432203	-1.21022	0.00114427	0.0427074	down	yes
10271	u	chrA02	+	87863359	87864105	MSTRG.3380.1	1	747	MSTRG.3380	.	0	0	6.20482	0.646606	0	0	19.9839	1.66243	24.4177	2.01792	13.1807	1.20296	0.431061	-1.21404	0.013856	0.127236	down	yes
10523	j	chrA02	+	89654964	89655667	MSTRG.3463.2	3	454	MSTRG.3463	LOC107475980	3.3873	0.364428	2.92275	0.304581	6.11681	0.665611	25.0272	2.08196	19.8388	1.63952	23.7823	2.17054	0.493703	-1.01828	0.00590813	0.0844504	down	yes
11973	u	chrA03	-	4917190	4917570	MSTRG.4004.1	1	381	MSTRG.4004	.	106.094	11.4143	98.3482	10.2489	98.9099	10.763	27.273	2.26878	18.1732	1.50187	110.11	10.0494	3.0572	1.61221	0.0265815	0.175239	up	yes
12507	x	chrA03	+	8673901	8674176	MSTRG.4225.1	1	276	MSTRG.4225	LOC107477372	43.2029	4.64805	40.3116	4.20089	36.163	3.93514	9.39855	0.781847	2.00725	0.165883	62.3478	5.6903	2.60859	1.38327	0.0479299	0.235158	up	yes
12727	u	chrA03	-	10765482	10765936	MSTRG.4310.1	1	455	MSTRG.4310	.	49.6156	5.33798	30.0225	3.12865	46.0007	5.00565	7.63407	0.635063	8.28352	0.684566	40.7022	3.71476	2.58652	1.37101	0.0291781	0.183807	up	yes
13048	u	chrA03	-	14343286	14343744	MSTRG.4414.1	1	459	MSTRG.4414	.	43.0153	4.62787	17.1503	1.78724	54.8519	5.96879	0.326797	0.027186	0.77342	0.063917	6.20261	0.566094	4.24787	2.08674	0.0186027	0.146973	up	yes
13112	u	chrA03	-	15996157	15996781	MSTRG.4436.1	2	400	MSTRG.4436	.	81.0575	8.7207	83.1263	8.66261	85.8562	9.34259	16.3275	1.35825	0.675	0.055783	45.37	4.14078	4.93386	2.30272	0.0087496	0.101947	up	yes
13114	u	chrA03	-	16047202	16047778	MSTRG.4437.1	2	353	MSTRG.4437	.	37.745	4.06086	41.0127	4.27395	41.3598	4.50063	7.84136	0.652308	11.1416	0.920767	30.7762	2.80885	2.45214	1.29404	0.0296753	0.18529	up	yes
13675	u	chrA03	+	22882682	22884777	MSTRG.4602.1	1	2096	MSTRG.4602	.	129.566	13.9396	101.607	10.5885	130.628	14.2145	16.6032	1.38119	18.9169	1.56333	113.432	10.3526	3.93162	1.97512	0.0343288	0.199141	up	yes
14190	u	chrA03	+	31020333	31021145	MSTRG.4779.1	1	813	MSTRG.4779	.	29.7372	3.19932	26.0086	2.71037	24.6671	2.68419	0.369004	0.030697	0.184502	0.015248	0.718327	0.06556	3.76573	1.91293	4.78849e-05	0.0128051	up	yes
14729	u	chrA03	-	41440901	41441119	MSTRG.4970.1	1	219	MSTRG.4970	.	77.851	8.37572	48.602	5.06483	43.1714	4.69777	0	0	0	0	0	0	7.05648	2.81895	0.00127879	0.044544	up	yes
14888	u	chrA03	-	48402138	48402523	MSTRG.5020.1	1	386	MSTRG.5020	.	9.2513	0.995316	16.8472	1.75565	22.6943	2.46952	0	0	0	0	0	0	2.609	1.3835	0.0117177	0.117167	up	yes
15076	u	chrA03	+	59144826	59145589	MSTRG.5078.1	2	399	MSTRG.5078	.	65.3202	7.02758	63.4043	6.60738	62.7043	6.82327	0	0	0	0	0	0	7.83787	2.97046	1.11596e-06	0.00343076	up	yes
15119	u	chrA03	+	61978991	61979248	MSTRG.5090.1	1	258	MSTRG.5090	.	36.1059	3.88452	20.8702	2.17489	29.8947	3.25304	0.387597	0.032243	0.193798	0.016016	0.387597	0.035375	4.01522	2.00548	0.00192892	0.0529553	up	yes
15120	u	chrA03	+	61979688	61980223	MSTRG.5091.1	1	536	MSTRG.5091	.	57.2585	6.16024	37.2334	3.88011	51.4174	5.59507	1.58302	0.131689	1.45112	0.119923	0.762003	0.069546	5.60578	2.48691	0.00100536	0.040855	up	yes
15256	i	chrA03	-	69178777	69179052	MSTRG.5125.1	1	276	MSTRG.5125	LOC107479436	92.9746	10.0028	66.7663	6.95774	86.0592	9.36468	24.5556	2.04273	16.0513	1.32651	68.6168	6.26245	2.95128	1.56134	0.007651	0.0959696	up	yes
15416	x	chrA03	-	77868621	77868876	MSTRG.5168.1	1	256	MSTRG.5168	LOC107479547	0	0	0	0	0	0	18.6797	1.55393	18.3496	1.51645	13.7852	1.25813	0.405595	-1.30189	9.34713e-05	0.0163778	down	yes
15595	x	chrA03	+	86667831	86668231	MSTRG.5218.1	1	401	MSTRG.5218	LOC107479682	100.996	10.8658	71.6771	7.46949	84.8391	9.23191	33.4938	2.78628	25.8317	2.13478	60.7132	5.54111	2.58388	1.36954	0.00146996	0.0469403	up	yes
16116	u	chrA03	-	104184815	104185434	MSTRG.5385.1	1	620	MSTRG.5385	.	35.3968	3.80823	27.6933	2.88593	32.8683	3.57661	1.32097	0.109889	1.60755	0.132851	3.09523	0.282492	3.83862	1.94059	0.000242226	0.0233816	up	yes
16477	u	chrA03	+	110465693	110466402	MSTRG.5493.1	1	710	MSTRG.5493	.	0	0	14.0408	1.4632	0	0	32.7662	2.72576	37.2479	3.07824	26.0282	2.37551	0.344714	-1.53653	0.0447304	0.226535	down	yes
16505	j	chrA03	+	110801366	110806177	MSTRG.5510.1	6	1443	MSTRG.5510	LOC107480246	21.7961	2.34497	15.1474	1.57851	8.8387	0.961797	2.08177	0.173179	1.89644	0.156726	0.234296	0.021383	2.32275	1.21583	0.020242	0.153498	up	yes
16506	j	chrA03	+	110801366	110806177	MSTRG.5510.2	5	1005	MSTRG.5510	LOC107480246	22.0273	2.36984	12.1446	1.26559	26.4362	2.8767	0	0	0	0	0	0	3.13168	1.64694	0.00860259	0.101164	up	yes
16520	u	chrA03	-	110867420	110867871	MSTRG.5516.1	1	452	MSTRG.5516	.	4996.55	537.562	4968.44	517.763	4811.7	523.593	2356.67	196.047	881.043	72.8111	4675.31	426.702	3.4073	1.76863	0.0208582	0.155652	up	yes
16795	u	chrA03	-	114560525	114560725	MSTRG.5613.1	1	201	MSTRG.5613	.	10.0299	1.07908	7.65174	0.797391	8.35821	0.909512	26.6219	2.21462	53.6244	4.43162	23.5522	2.14954	0.483975	-1.04699	0.02182	0.159188	down	yes
17904	x	chrA03	-	124312607	124312814	MSTRG.6026.1	1	208	MSTRG.6026	LOC107481349	39.0721	4.20364	20.601	2.14683	57.3077	6.23603	0	0	6.29808	0.520485	0	0	4.15448	2.05467	0.0206351	0.154845	up	yes
18947	u	chrA03	-	131191849	131192348	MSTRG.6465.1	1	500	MSTRG.6465	.	3	0.32276	1.2	0.125052	0.264	0.028728	14.512	1.20722	20.394	1.6854	14.772	1.3482	0.478513	-1.06337	0.00677654	0.0903126	down	yes
19047	u	chrA03	+	131771629	131773121	MSTRG.6515.1	2	590	MSTRG.6515	.	20.3169	2.18583	17.0237	1.77405	18.0263	1.96156	1.41017	0.117309	1.9661	0.162482	12.3025	1.12281	2.26262	1.17799	0.0104509	0.110662	up	yes
19723	u	chrA04	-	2676735	2680651	MSTRG.6790.5	2	818	MSTRG.6790	.	14.5855	1.5692	19.9514	2.07914	14.8655	1.61761	0	0	0	0	15.2682	1.39348	2.22116	1.15132	0.0499681	0.240024	up	yes
20551	u	chrA04	-	9203674	9206627	MSTRG.7100.2	2	1666	MSTRG.7100	.	1.93973	0.208689	4.88417	0.508981	9.88115	1.07523	56.8584	4.72994	47.6632	3.93898	50.1353	4.5757	0.286058	-1.80562	0.00716539	0.0930656	down	yes
20552	u	chrA04	-	9203674	9206653	MSTRG.7100.1	2	1683	MSTRG.7100	.	3.16044	0.340021	0	0	0	0	87.0824	7.24422	90.7888	7.50296	74.5303	6.80215	0.136016	-2.87815	0.000420048	0.0286194	down	yes
20553	u	chrA04	+	9203960	9206683	MSTRG.7101.1	2	1174	MSTRG.7101	.	102.135	10.9883	107.379	11.19	85.5982	9.3145	26.074	2.16905	28.8219	2.3819	25.2288	2.30255	3.4932	1.80455	0.000325425	0.0264117	up	yes
20810	u	chrA04	-	13176553	13176888	MSTRG.7176.1	1	336	MSTRG.7176	.	33.0551	3.55628	23.1538	2.41286	23.0982	2.51347	19.1399	1.59221	0	0	20.6815	1.88754	2.18399	1.12697	0.025592	0.172114	up	yes
20867	u	chrA04	+	14123469	14123708	MSTRG.7195.1	1	240	MSTRG.7195	.	8.17222	0.879222	13.7458	1.43246	17.7139	1.92757	0	0	0	0	0	0	2.32926	1.21987	0.00896564	0.103033	up	yes
21000	u	chrA04	+	16653927	16654787	MSTRG.7241.1	1	861	MSTRG.7241	.	69.4327	7.47004	49.799	5.18957	55.6756	6.05843	9.51258	0.791333	10.2325	0.845632	0	0	4.60916	2.2045	0.00598494	0.0849913	up	yes
21007	u	chrA04	+	16884485	16884903	MSTRG.7244.1	1	419	MSTRG.7244	.	39.9037	4.29311	30.284	3.15591	32.2768	3.51226	13.9928	1.16404	10.4463	0.863302	31.9654	2.91738	2.01009	1.00726	0.00515861	0.079343	up	yes
21310	u	chrA04	-	23280329	23280855	MSTRG.7336.1	1	527	MSTRG.7336	.	0	0	7.47818	0.779303	0	0	30.4972	2.537	29.9753	2.47722	21.7552	1.98553	0.351257	-1.5094	0.0144917	0.130198	down	yes
21398	x	chrA04	-	26442241	26442529	MSTRG.7356.1	1	289	MSTRG.7356	LOC107483850	28.526	3.06901	20.0208	2.08637	18.6747	2.03212	3.11419	0.259063	8.0692	0.666855	9.90311	0.903827	2.18599	1.12828	0.0151842	0.133098	up	yes
21841	u	chrA04	-	41193944	41194359	MSTRG.7501.1	1	416	MSTRG.7501	.	60.1611	6.47253	46.396	4.83495	54.1184	5.88898	6.29808	0.523925	4.20072	0.347156	58.1154	5.30401	3.35788	1.74755	0.0291294	0.183645	up	yes
21957	u	chrA04	-	47510763	47511052	MSTRG.7524.1	1	290	MSTRG.7524	.	0	0	0	0	0	0	16.3772	1.36239	9.19609	0.759983	15.4551	1.41054	0.478058	-1.06474	0.00223238	0.0559453	down	yes
22033	j	chrA04	-	53101404	53104920	MSTRG.7546.3	2	3410	MSTRG.7546	LOC107484325	0.30321	0.032621	0.110249	0.011489	0.449372	0.048899	47.6606	3.9648	41.0863	3.39545	53.2172	4.85697	0.210564	-2.24767	5.40078e-05	0.013131	down	yes
22359	u	chrA04	-	72989584	72990221	MSTRG.7621.1	1	638	MSTRG.7621	.	31.4911	3.38802	22.4357	2.33804	40.7189	4.43089	4.67241	0.388689	6.12539	0.506214	20.0622	1.83101	2.54592	1.34819	0.0269488	0.176591	up	yes
22361	u	chrA04	-	72997232	72997547	MSTRG.7623.1	1	316	MSTRG.7623	.	59.1569	6.36449	38.1419	3.97478	49.0879	5.34157	3.07595	0.255882	4.57437	0.378035	48.4388	4.42086	3.39859	1.76494	0.0321415	0.192849	up	yes
22362	u	chrA04	-	72997979	72998265	MSTRG.7624.1	1	287	MSTRG.7624	.	96.5613	10.3887	53.7815	5.60459	78.1314	8.502	16.2545	1.35218	16.8051	1.38881	65.4978	5.97779	2.99865	1.58431	0.0177226	0.14345	up	yes
22652	u	chrA04	+	85612490	85613079	MSTRG.7687.1	1	590	MSTRG.7687	.	0	0	8.56441	0.8925	0	0	25.7119	2.13892	29.239	2.41637	15.8203	1.44387	0.393226	-1.34657	0.0220166	0.159863	down	yes
22791	u	chrA04	-	89961242	89962161	MSTRG.7728.1	1	920	MSTRG.7728	.	14.7185	1.58351	5.58478	0.581992	10.7141	1.16587	0	0	0	0	0	0	2.11567	1.08111	0.0165189	0.138679	up	yes
22880	u	chrA04	+	92156030	92156685	MSTRG.7746.1	1	656	MSTRG.7746	.	35.1768	3.78456	27.9009	2.90756	53.7983	5.85415	6.40473	0.532797	0	0	31.9745	2.91821	3.17112	1.66499	0.0321209	0.192786	up	yes
22946	j	chrA04	+	94010017	94010926	MSTRG.7765.1	2	397	MSTRG.7765	LOC107485057	10.2341	1.10105	0	0	4.96409	0.540176	27.9219	2.32277	24.1867	1.99884	23.5961	2.15354	0.487674	-1.03601	0.0493908	0.238652	down	yes
23101	u	chrA04	+	96566794	96567122	MSTRG.7800.1	1	329	MSTRG.7800	.	26.2938	2.82886	15.6819	1.63421	19.3146	2.10175	0	0	0	0	25.1569	2.29599	2.42674	1.27902	0.0352472	0.201544	up	yes
23204	u	chrA04	-	98910933	98911320	MSTRG.7828.1	1	388	MSTRG.7828	.	405.224	43.5967	204.482	21.3091	418.939	45.5876	0	0	4.04382	0.334189	79.4794	7.25384	19.8448	4.31069	0.0109738	0.113417	up	yes
23236	u	chrA04	+	99524219	99524453	MSTRG.7834.1	1	235	MSTRG.7834	.	21.645	2.32872	9.74043	1.01505	20.9957	2.28469	1.2766	0.106198	1.84681	0.152624	17.9979	1.64261	2.0698	1.04949	0.049034	0.237903	up	yes
23968	u	chrA04	-	108778703	108778915	MSTRG.8053.1	1	213	MSTRG.8053	.	12.169	1.30922	24.0751	2.50888	30.507	3.31967	59.108	4.91708	117.671	9.72459	63.554	5.80038	0.402634	-1.31246	0.0211709	0.156889	down	yes
23982	u	chrA04	+	108953658	108953918	MSTRG.8059.1	1	261	MSTRG.8059	.	74.599	8.02585	51.5004	5.36687	55.6352	6.05404	3.0364	0.252592	7.54598	0.623614	63.7907	5.82198	3.61746	1.85498	0.0466014	0.231787	up	yes
26277	u	chrA05	-	6052017	6053234	MSTRG.8897.1	1	1218	MSTRG.8897	.	0	0	0	0	0	0	15.3547	1.27733	14.2652	1.1789	15.0107	1.36998	0.443352	-1.17348	1.00766e-05	0.00743938	down	yes
26878	x	chrA05	+	12091336	12091814	MSTRG.9142.1	1	479	MSTRG.9142	LOC107488095	5.83298	0.627551	1.87891	0.195802	3.41962	0.372112	32.7474	2.72419	22.3946	1.85073	22.9666	2.09609	0.443097	-1.17431	0.006742	0.0901163	down	yes
27496	u	chrA05	-	18864924	18867038	MSTRG.9363.1	2	559	MSTRG.9363	.	30.5564	3.28746	36.8157	3.83658	31.2138	3.39658	0	0	0	0	0	0	4.47763	2.16274	4.22399e-05	0.0119903	up	yes
27848	u	chrA05	+	24579990	24580397	MSTRG.9461.1	1	408	MSTRG.9461	.	17.3873	1.87064	19.2304	2.00401	10.0123	1.0895	2.01471	0.167599	0.367647	0.030383	8.0021	0.730327	2.17072	1.11817	0.0140173	0.128077	up	yes
27968	j	chrA05	+	26329407	26333635	MSTRG.9489.1	3	641	MSTRG.9489	LOC107488886	22.1427	2.38225	18.9499	1.97478	26.5706	2.89132	1.94339	0.161667	4.26377	0.352366	1.23177	0.11242	2.77198	1.47092	0.00215333	0.0551383	up	yes
27992	u	chrA05	+	26798077	26799332	MSTRG.9501.1	1	1256	MSTRG.9501	.	1.59554	0.171659	1.63854	0.170752	1.42197	0.154735	40.6071	3.37803	35.4833	2.93241	30.6051	2.79323	0.288454	-1.79359	0.000140689	0.0197853	down	yes
28434	u	chrA05	-	45260531	45260737	MSTRG.9619.1	1	207	MSTRG.9619	.	0	0	0	0	0	0	13.7246	1.14173	21.2899	1.75943	16.4155	1.49819	0.40392	-1.30786	0.00158409	0.0485374	down	yes
28508	u	chrA05	+	49064634	49065000	MSTRG.9653.1	1	367	MSTRG.9653	.	35.0065	3.76624	33.236	3.46354	40.2872	4.38392	15.1501	1.26031	0	0	34.3473	3.13477	2.64642	1.40404	0.0273696	0.177999	up	yes
28622	u	chrA05	+	53786641	53787726	MSTRG.9686.1	1	1086	MSTRG.9686	.	68.8669	7.40916	56.9352	5.93323	63.0302	6.85874	29.3596	2.44237	26.9769	2.22942	23.7995	2.17211	2.36713	1.24314	0.00112744	0.0424812	up	yes
28727	u	chrA05	+	60869121	60869571	MSTRG.9713.1	1	451	MSTRG.9713	.	3.28463	0.353382	6.65541	0.693562	4.44767	0.48398	25.5377	2.12443	25.4732	2.10515	30.8275	2.81353	0.455743	-1.13371	0.00508653	0.0788861	down	yes
28975	u	chrA05	-	77279836	77280352	MSTRG.9784.1	1	517	MSTRG.9784	.	32.7892	3.52768	28.7195	2.99287	32.1364	3.49697	1.16054	0.096543	1.40232	0.115891	21.1779	1.93285	3.12826	1.64536	0.015821	0.135746	up	yes
29060	x	chrA05	-	80152497	80152850	MSTRG.9816.1	1	354	MSTRG.9816	LOC107489691	15.3588	1.6524	10.6554	1.1104	14.5254	1.58061	61.6017	5.12453	42.0734	3.47703	50.0508	4.56799	0.469565	-1.0906	0.00517554	0.0795431	down	yes
29165	u	chrA05	-	81157886	81158140	MSTRG.9843.1	1	255	MSTRG.9843	.	37.0471	3.98577	35.7373	3.72419	40.651	4.4235	7.05882	0.58721	5.88235	0.486129	3.52941	0.322119	3.40811	1.76897	0.000411727	0.028513	up	yes
29186	u	chrA05	-	81405331	81405546	MSTRG.9846.1	1	216	MSTRG.9846	.	22.5278	2.42369	12.4815	1.3007	26.3426	2.86651	11.8056	0.982081	0	0	13.1944	1.20422	2.08791	1.06206	0.039192	0.212181	up	yes
29528	u	chrA05	+	85402078	85403187	MSTRG.9952.1	1	1110	MSTRG.9952	.	337.41	36.3008	213.7	22.2697	344.001	37.433	21.4347	1.78311	17.5162	1.44757	232.745	21.2419	7.63746	2.93309	0.0228619	0.163034	up	yes
29696	u	chrA05	-	87710998	87711688	MSTRG.10029.1	2	553	MSTRG.10029	.	26.5814	2.8598	14.1709	1.47675	25.4096	2.76498	1.38156	0.114929	0.678119	0.056041	0.498192	0.045468	3.13174	1.64696	0.00599755	0.0850411	up	yes
30361	u	chrA05	-	95586249	95586558	MSTRG.10246.1	1	310	MSTRG.10246	.	48.8097	5.25127	18.3742	1.91478	45.6355	4.9659	0	0	0	0	4.38387	0.400102	4.54566	2.18449	0.00924488	0.104491	up	yes
30393	i	chrA05	+	96146725	96147146	MSTRG.10255.1	1	422	MSTRG.10255	LOC107490523	23.4479	2.52268	23.846	2.485	20.2514	2.20369	0	0	0	0	0	0	3.40886	1.76929	4.90021e-05	0.0128204	up	yes
30403	u	chrA05	+	96219928	96220323	MSTRG.10257.1	1	396	MSTRG.10257	.	35.2222	3.78944	14.4848	1.50947	24.9659	2.71671	1.83081	0.152301	1.51515	0.125215	6.41414	0.585399	2.97454	1.57267	0.00705276	0.0922167	up	yes
30969	u	chrA05	+	101315222	101315853	MSTRG.10452.1	1	632	MSTRG.10452	.	0	0	0	0	0	0	17.4351	1.4504	15.2516	1.26042	9.99842	0.912525	0.447782	-1.15913	0.00134376	0.0452608	down	yes
31182	u	chrA05	-	103819170	103820028	MSTRG.10518.1	1	859	MSTRG.10518	.	18.695	2.01133	15.0524	1.56861	16.4354	1.78844	0	0	0	0	0	0	2.80511	1.48806	0.000227536	0.0230147	up	yes
31787	u	chrA06	+	660186	660709	MSTRG.10749.1	1	524	MSTRG.10749	.	7.71756	0.830306	0	0	7.43702	0.809272	38.0592	3.16607	43.4809	3.59335	21.1794	1.93298	0.381383	-1.39069	0.0400399	0.214494	down	yes
32163	i	chrA06	+	3240321	3240696	MSTRG.10907.1	1	376	MSTRG.10907	LOC107492002	168.633	18.1427	61.4967	6.40859	169.318	18.4246	6.31649	0.525457	0	0	70.9574	6.47607	7.86605	2.97564	0.0121361	0.119188	up	yes
32961	u	chrA06	+	8674441	8676378	MSTRG.11231.1	2	393	MSTRG.11231	.	29.7023	3.19557	21.7125	2.26266	37.9033	4.12451	3.8645	0.321481	1.63868	0.135423	2.67176	0.243843	3.39733	1.7644	0.00433473	0.0732205	up	yes
33261	u	chrA06	-	11014409	11015081	MSTRG.11342.1	2	568	MSTRG.11342	.	23.4525	2.52317	27.8979	2.90725	28.537	3.1053	11.2359	0.934694	5.26408	0.435034	12.5493	1.14534	2.1853	1.12783	0.00660908	0.0891453	up	yes
34026	x	chrA06	+	18139238	18140495	MSTRG.11607.1	1	1258	MSTRG.11607	LOC107493273	70.9308	7.63121	31.0874	3.23963	87.6514	9.53793	5.98649	0.498004	2.76709	0.228678	36.7913	3.35783	4.21433	2.0753	0.0235097	0.165126	up	yes
34081	u	chrA06	-	19762074	19762580	MSTRG.11624.1	1	507	MSTRG.11624	.	54.4004	5.85276	36.7811	3.83297	78.3392	8.52461	5.52564	0.459667	4.35404	0.359826	42.2761	3.85841	3.6496	1.86774	0.0348595	0.200609	up	yes
35658	u	chrA06	+	87940668	87940979	MSTRG.12065.1	1	312	MSTRG.12065	.	5.83814	0.628106	0	0	0	0	18.0892	1.50481	23.546	1.94589	10.6891	0.975562	0.476701	-1.06884	0.0499	0.239909	down	yes
35738	u	chrA06	+	89290479	89290893	MSTRG.12094.1	1	415	MSTRG.12094	.	30.4578	3.27685	24.094	2.51084	27.3711	2.97843	9.37349	0.779763	5.75904	0.475938	29.412	2.68435	2.02494	1.01788	0.0152716	0.133369	up	yes
35872	u	chrA06	+	91959094	91959423	MSTRG.12146.1	1	330	MSTRG.12146	.	18.0909	1.94634	16.2061	1.68884	16.9061	1.83966	59.3606	4.93809	59.0879	4.88314	45.0273	4.1095	0.496551	-1.00999	0.00122149	0.0437263	down	yes
36200	j	chrA06	+	96902105	96904568	MSTRG.12274.1	2	712	MSTRG.12274	LOC107494879	28.2108	3.0351	26.8604	2.79914	26.784	2.91455	83.5395	6.94949	85.5747	7.07206	71.1918	6.49746	0.497499	-1.00724	0.00018632	0.0215464	down	yes
36696	u	chrA06	-	102256995	102257536	MSTRG.12429.1	1	542	MSTRG.12429	.	222.818	23.9723	189.642	19.7627	213.042	23.1825	39.6458	3.29805	25.3791	2.09738	273.812	24.99	4.11024	2.03922	0.0398845	0.214183	up	yes
36721	i	chrA06	-	102570000	102570672	MSTRG.12433.1	1	673	MSTRG.12433	LOC107495234	0	0	7.79049	0.81185	7.87073	0.856466	23.8722	1.98588	26.3744	2.17964	23.7637	2.16884	0.464803	-1.10531	0.0364712	0.204784	down	yes
38906	i	chrA07	+	7963942	7964281	MSTRG.13271.1	1	340	MSTRG.13271	LOC107497003	23.5996	2.539	21.9567	2.28812	17.1934	1.87093	5.6617	0.470986	4.82871	0.399054	0	0	2.46677	1.30263	0.00724951	0.093607	up	yes
38958	u	chrA07	-	8384063	8384327	MSTRG.13287.1	1	265	MSTRG.13287	.	24.7352	2.66118	26.0232	2.71188	21.6742	2.35852	80.6004	6.70499	88.9721	7.35282	56.2472	5.13351	0.473248	-1.07933	0.00192201	0.0529338	down	yes
39494	u	chrA07	-	14522253	14523326	MSTRG.13479.1	1	1074	MSTRG.13479	.	91.568	9.85149	47.0507	4.90317	90.2197	9.81741	0.64432	0.0536	2.0689	0.170978	31.8399	2.90593	6.04195	2.59501	0.0120604	0.118812	up	yes
39556	u	chrA07	-	14841186	14845682	MSTRG.13508.2	2	1207	MSTRG.13508	.	156.452	16.8322	110.684	11.5344	218.811	23.8102	1.00434	0.083549	1.73608	0.143473	118.733	10.8364	9.16934	3.19682	0.0367869	0.205658	up	yes
40377	u	chrA07	+	33314215	33314462	MSTRG.13757.1	1	248	MSTRG.13757	.	14.1613	1.52357	10.8871	1.13455	12.6411	1.37556	1.81452	0.150946	0	0	0	0	2.24828	1.16882	0.00179392	0.0512951	up	yes
40816	j	chrA07	+	49280325	49281620	MSTRG.13877.1	2	653	MSTRG.13877	LOC107458853	0	0	0	0	2.97656	0.323899	15.2123	1.26548	21.6612	1.79012	9.51406	0.868319	0.461039	-1.11704	0.00555928	0.0822834	down	yes
40956	u	chrA07	+	54110951	54111190	MSTRG.13916.1	1	240	MSTRG.13916	.	42.5875	4.58185	50.3292	5.24482	58.1458	6.32723	150.417	12.5129	209.842	17.3417	137.204	12.5222	0.407667	-1.29454	0.00225556	0.0561252	down	yes
41848	u	chrA07	-	74237374	74237733	MSTRG.14207.1	1	360	MSTRG.14207	.	0	0	2.28056	0.237657	0	0	13.0444	1.08514	20.1778	1.66753	6.41667	0.58563	0.489955	-1.02928	0.00233025	0.0567059	down	yes
44132	u	chrA08	+	19510712	19511027	MSTRG.15050.1	1	316	MSTRG.15050	.	29.5427	3.1784	24.3386	2.53633	25.4393	2.76822	6.08861	0.5065	3.70886	0.306507	19.9937	1.82476	2.34496	1.22956	0.00534305	0.0805674	up	yes
44964	u	chrA08	+	27939184	27940098	MSTRG.15327.1	1	915	MSTRG.15327	.	14.6251	1.57347	15.0645	1.56987	16.3191	1.77579	0	0	1.63607	0.135208	10.4546	0.954163	2.13153	1.09189	0.0254264	0.171499	up	yes
45487	u	chrA08	+	32608573	32608834	MSTRG.15518.1	1	262	MSTRG.15518	.	32.3321	3.4785	15.6011	1.6258	28.4313	3.0938	4.19847	0.349263	7.44275	0.615083	7.06107	0.644442	2.43648	1.2848	0.0192771	0.149692	up	yes
45734	u	chrA08	-	35317718	35321240	MSTRG.15593.1	1	3523	MSTRG.15593	.	0	0	0	0	0	0	27.9575	2.32573	30.3029	2.50429	0	0	0.389787	-1.35924	0.0498066	0.239657	down	yes
46059	u	chrA08	+	38747885	38748618	MSTRG.15730.1	1	734	MSTRG.15730	.	246.238	26.492	254.76	26.5486	303.916	33.0711	21.1458	1.75908	23.4108	1.93471	200.717	18.3189	6.57643	2.71731	0.0342481	0.198952	up	yes
46619	u	chrA08	+	43575371	43575961	MSTRG.15923.1	2	496	MSTRG.15923	.	353.56	38.0384	326.886	34.0649	329.148	35.8168	27.4133	2.28046	25.9032	2.14069	378.27	34.5236	6.59473	2.72131	0.0451474	0.227748	up	yes
47444	u	chrA09	+	285174	286258	MSTRG.16238.1	2	951	MSTRG.16238	.	13764.8	1480.91	14130.2	1472.51	14250.5	1550.69	3479.17	289.426	2981.2	246.372	3035.98	277.085	5.59306	2.48364	5.46325e-05	0.0131965	up	yes
47445	u	chrA09	-	285174	286259	MSTRG.16237.1	1	1086	MSTRG.16237	.	211587	22764	241581	25175.2	209329	22778.5	50427.7	4194.98	43239	3573.35	45219.9	4127.08	6.0114	2.5877	0.000103767	0.017121	up	yes
48837	u	chrA09	-	11706633	11707568	MSTRG.16711.1	1	936	MSTRG.16711	.	43.7285	4.7046	12.8114	1.33508	47.2537	5.14199	6.89156	0.573296	4.52297	0.373787	14.8894	1.35891	2.74815	1.45846	0.0496952	0.239404	up	yes
49987	u	chrA09	+	48270459	48271439	MSTRG.17059.1	1	981	MSTRG.17059	.	0.366972	0.039481	0.267941	0.027922	0.043323	0.004714	15.8675	1.31998	17.7819	1.46953	16.6009	1.51511	0.422088	-1.24438	8.83198e-05	0.0159717	down	yes
49989	u	chrA09	-	48310728	48311803	MSTRG.17061.1	1	1076	MSTRG.17061	.	0	0	0	0	0	0	22.6261	1.88222	22.1174	1.82783	15.3172	1.39796	0.365234	-1.45311	0.000220131	0.0227536	down	yes
50212	u	chrA09	-	57717616	57718531	MSTRG.17098.1	1	916	MSTRG.17098	.	0	0	0	0	0	0	21.9841	1.82881	17.2896	1.42884	19.768	1.80417	0.378192	-1.40281	0.000150039	0.0201631	down	yes
50561	x	chrA09	+	77888881	77889137	MSTRG.17175.1	1	257	MSTRG.17175	LOC107465970	24.1673	2.60008	28.1479	2.9333	20.5798	2.23942	0	0	0	0	0	0	3.57535	1.83809	0.000301512	0.0255544	up	yes
50945	u	chrA09	-	91911976	91912181	MSTRG.17278.1	1	206	MSTRG.17278	.	36.7633	3.95525	15.9806	1.66534	24.199	2.63326	0	0	1.37864	0.113934	20.6311	1.88293	2.78921	1.47986	0.0218151	0.159173	up	yes
50961	u	chrA09	+	92039100	92039631	MSTRG.17288.1	1	532	MSTRG.17288	.	23.3139	2.50827	22.8612	2.38238	23.6949	2.57839	0.234962	0.019546	1.08083	0.089322	3.18609	0.290785	3.14999	1.65535	0.000387508	0.027985	up	yes
51588	x	chrA09	+	104932673	104932940	MSTRG.17488.1	1	268	MSTRG.17488	LOC107466707	46.7164	5.02606	19.694	2.05232	38.7388	4.21543	14.6157	1.21585	9.56716	0.790649	25.6119	2.33752	2.11708	1.08208	0.0214354	0.157827	up	yes
51671	u	chrA09	-	106701514	106703426	MSTRG.17508.1	2	1613	MSTRG.17508	.	1570.24	168.937	1671.37	174.174	1726.27	187.847	438.377	36.4678	509.476	42.1041	384.03	35.0493	4.49413	2.16804	3.45531e-05	0.0111638	up	yes
52743	i	chrA09	-	114060591	114060859	MSTRG.17923.1	1	269	MSTRG.17923	LOC107467303	23.2974	2.50649	8.87732	0.925109	16.3717	1.78152	1.66543	0.138544	0.557621	0.046083	7.19703	0.656851	2.27944	1.18868	0.00962462	0.106411	up	yes
53173	j	chrA09	-	116755689	116760033	MSTRG.18100.2	2	2378	MSTRG.18100	LOC107467814	140.326	15.0972	130.806	13.6314	129.786	14.1229	35.765	2.97522	23.9144	1.97634	118.492	10.8144	3.3856	1.75941	0.0150804	0.132644	up	yes
55700	u	chrA10	+	41264249	41264500	MSTRG.18998.1	1	252	MSTRG.18998	.	15.3472	1.65116	14.4934	1.51036	15.9954	1.74056	0	0	0	0	0	0	2.63602	1.39836	6.35855e-05	0.0140826	up	yes
55873	u	chrA10	+	49760891	49761204	MSTRG.19048.1	1	314	MSTRG.19048	.	15.7224	1.69152	13.7059	1.4283	17.3602	1.88908	1.91083	0.158958	2.04671	0.169144	7.75265	0.707561	2.09526	1.06713	0.00588056	0.0842737	up	yes
55878	u	chrA10	-	50162039	50162797	MSTRG.19051.1	2	458	MSTRG.19051	.	6243.72	671.741	7012.27	730.751	6762.26	735.846	1747.47	145.369	2379.25	196.625	1429.95	130.507	4.36973	2.12754	0.000112071	0.0177872	up	yes
55879	u	chrA10	+	50162300	50162800	MSTRG.19052.1	1	501	MSTRG.19052	.	126897	13652.5	149881	15619.2	128675	14002	32081.9	2668.83	40370.8	3336.32	26502.3	2418.78	4.98702	2.31818	4.88265e-05	0.0128204	up	yes
55939	u	chrA10	+	53444411	53446532	MSTRG.19079.4	2	212	MSTRG.19079	.	106.603	11.469	183.671	19.1404	69.4209	7.55415	326.498	27.1607	521.233	43.0757	265.32	24.215	0.383861	-1.38135	0.0468135	0.232341	down	yes
55942	u	chrA10	+	53444476	53446517	MSTRG.19079.7	3	452	MSTRG.19079	.	32.6105	3.50846	33.3074	3.47098	48.5369	5.28162	522.965	43.5045	795.592	65.7493	53.4661	4.87969	0.151454	-2.72305	0.0290853	0.183469	down	yes
55945	u	chrA10	-	53446304	53446535	MSTRG.19081.1	1	232	MSTRG.19081	.	758.986	81.6568	1277.02	133.079	1107.38	120.502	2171.03	180.604	3755.65	310.374	1843.5	168.251	0.477598	-1.06613	0.0071209	0.0926895	down	yes
55948	u	chrA10	+	53461808	53463318	MSTRG.19078.1	2	371	MSTRG.19078	.	533.631	57.4116	654.221	68.1766	967.226	105.25	294.384	24.4892	408.59	33.7667	250.089	22.8249	2.5825	1.36877	0.0139747	0.127848	up	yes
55966	u	chrA10	-	54562931	54563206	MSTRG.19087.1	1	276	MSTRG.19087	.	38.621	4.1551	29.8804	3.11384	32.8533	3.57499	4.05415	0.337257	2.74092	0.226515	14.0051	1.2782	3.18227	1.67006	0.00111703	0.0424462	up	yes
56446	u	chrA10	-	74207636	74207877	MSTRG.19232.1	1	242	MSTRG.19232	.	20.1306	2.16578	18.5507	1.93317	19.8677	2.16194	1.13636	0.094532	0.795455	0.065738	12.8926	1.17667	2.43345	1.283	0.0114263	0.115543	up	yes
56730	u	chrA10	-	83939261	83939557	MSTRG.19313.1	1	297	MSTRG.19313	.	13.3552	1.43684	15.4562	1.6107	13.0707	1.42231	0	0	0	0	0	0	2.48223	1.31164	5.86384e-05	0.0136443	up	yes
56868	x	chrA10	-	87100684	87100934	MSTRG.19365.1	1	251	MSTRG.19365	LOC107470637	50.281	5.40956	39.2616	4.09146	39.8477	4.3361	17.6295	1.46656	20.7029	1.71093	28.4414	2.59576	2.01527	1.01097	0.00498946	0.0782721	up	yes
56886	o	chrA10	-	87287292	87292248	MSTRG.19370.1	2	2858	MSTRG.19370	LOC107470649	12.1681	1.30913	6.49681	0.677035	11.2303	1.22204	0	0	0	0	1.5644	0.142778	2.01214	1.00873	0.00623782	0.0868203	up	yes
56975	u	chrA10	+	88949438	88950469	MSTRG.19400.1	1	1032	MSTRG.19400	.	15.2786	1.64378	22.6192	2.35715	22.1601	2.41139	1.12823	0.093855	0.454215	0.037537	6.74515	0.61561	2.6217	1.3905	0.010572	0.111377	up	yes
56977	u	chrA10	+	88951368	88951760	MSTRG.19401.1	1	393	MSTRG.19401	.	18.3976	1.97933	17.5687	1.83084	14.0623	1.53022	0	0	0	0	14.5452	1.32749	2.28714	1.19355	0.0242963	0.167827	up	yes
57177	i	chrA10	+	92849001	92849580	MSTRG.19461.1	1	580	MSTRG.19461	LOC107470925	0	0	10.8276	1.12835	7.61724	0.828882	28.0655	2.33472	31.45	2.59909	23.9414	2.18506	0.442701	-1.1756	0.034168	0.198743	down	yes
57405	u	chrA10	-	95763665	95763924	MSTRG.19544.1	1	260	MSTRG.19544	.	65.1451	7.00875	54.2147	5.64973	62.0561	6.75273	5.13462	0.427139	6.88462	0.568958	21.6994	1.98043	4.24772	2.08669	0.00365252	0.068038	up	yes
58204	x	chrA10	+	104048289	104048574	MSTRG.19856.1	1	286	MSTRG.19856	LOC107471758	18.5524	1.99599	15.1818	1.5821	31.993	3.48137	3.67133	0.305411	0.524476	0.043344	7.83217	0.714818	2.57277	1.36332	0.021794	0.159123	up	yes
58649	o	chrA10	-	106491335	106494892	MSTRG.20027.1	2	356	MSTRG.20027	LOC107471605	25.6882	2.76371	17.8624	1.86144	17.6447	1.92003	0.842697	0.070102	0.824902	0.068171	3.14747	0.28726	2.87166	1.52188	0.000651186	0.0337918	up	yes
58731	x	chrA10	-	106827909	106832976	MSTRG.20055.1	2	219	MSTRG.20055	LOC107471725	36.7245	3.95107	31.8592	3.32006	39.3969	4.28704	8.8828	0.738943	3.6309	0.300064	20.1735	1.84118	2.81881	1.49509	0.00378252	0.0688076	up	yes
59477	u	chrB01	-	4771605	4771967	MSTRG.20313.1	1	363	MSTRG.20313	.	5.76151	0.619862	7.73396	0.805959	4.7477	0.516629	34.2529	2.84943	25.2625	2.08774	31.4217	2.86776	0.46741	-1.09724	0.00332967	0.0654463	down	yes
59575	j	chrB01	-	5628974	5632065	MSTRG.20349.3	3	2755	MSTRG.20349	LOC107644990	19.1164	2.05667	20.1309	2.09785	21.9035	2.38347	2.58754	0.215252	2.75202	0.227432	9.61796	0.877802	2.34359	1.22872	0.00620399	0.0865632	up	yes
59589	j	chrB01	+	5749623	5752776	MSTRG.20353.2	4	2852	MSTRG.20353	LOC107645026	32.8896	3.53848	32.6902	3.40665	40.7725	4.43673	17.6107	1.465	16.4348	1.3582	0	0	2.43241	1.28239	0.030646	0.188277	up	yes
60031	u	chrB01	+	11161782	11162001	MSTRG.20506.1	1	220	MSTRG.20506	.	0	0	7.19124	0.749402	0	0	19.1898	1.59636	31.2952	2.5863	17.8654	1.63052	0.394195	-1.34302	0.0178543	0.144063	down	yes
60159	x	chrB01	+	13234410	13234706	MSTRG.20553.1	1	297	MSTRG.20553	LOC107616661	43.6448	4.69559	16.0471	1.67228	29.2323	3.18096	0	0	1.0101	0.083477	9.3468	0.853054	3.45797	1.78993	0.00972442	0.106907	up	yes
60883	u	chrB01	+	26242166	26242368	MSTRG.20745.1	1	203	MSTRG.20745	.	56.6207	6.09163	21.4433	2.23462	45.8325	4.98734	21.0443	1.75064	15.1478	1.25184	23.5714	2.15129	2.04753	1.03389	0.0494514	0.238825	up	yes
60981	u	chrB01	-	29990035	29990714	MSTRG.20771.1	1	680	MSTRG.20771	.	22.9712	2.4714	17.157	1.78794	16.0497	1.74648	3.72917	0.310223	3.47206	0.286938	2.77445	0.253216	2.35045	1.23293	0.00203726	0.0541336	up	yes
60982	u	chrB01	-	29993803	29994316	MSTRG.20772.1	1	514	MSTRG.20772	.	33.6764	3.62313	12.012	1.25178	34.6848	3.77428	1.5321	0.127453	1.16732	0.096469	9.09572	0.830139	3.02616	1.59749	0.0223972	0.161288	up	yes
61371	u	chrB01	+	43739142	43739407	MSTRG.20880.1	1	266	MSTRG.20880	.	36.2391	3.89884	24.9471	2.59975	31.9389	3.47548	2.52632	0.210159	0.900376	0.074409	32.5784	2.97333	2.86114	1.51659	0.0235932	0.16546	up	yes
61486	u	chrB01	+	48714869	48715216	MSTRG.20911.1	1	348	MSTRG.20911	.	43.4965	4.67964	18.1358	1.88994	35.5761	3.87127	1.6796	0.139723	1.61638	0.133581	14.7693	1.34794	3.29218	1.71905	0.0102053	0.109333	up	yes
61619	i	chrB01	-	53446726	53447297	MSTRG.20952.1	1	572	MSTRG.20952	LOC107630493	0	0	0	0	1.90746	0.207563	14.0997	1.17292	16.2657	1.34423	18.9825	1.73248	0.447777	-1.15915	0.00432387	0.0731667	down	yes
61888	u	chrB01	-	68751027	68751442	MSTRG.21024.1	1	416	MSTRG.21024	.	301.488	32.4361	308.198	32.1175	337.278	36.7015	33.7883	2.81079	50.3591	4.16177	34.7761	3.17391	7.80584	2.96455	0.000211259	0.022556	up	yes
62105	u	chrB01	-	80591309	80591837	MSTRG.21078.1	1	529	MSTRG.21078	.	638.773	68.7235	743.433	77.4734	710.839	77.3511	96.9797	8.06755	89.3576	7.38468	77.717	7.093	8.77118	3.13277	2.85556e-05	0.0108097	up	yes
62106	o	chrB01	+	80591535	80595162	MSTRG.21079.1	2	556	MSTRG.21079	LOC107631761	28902.9	3109.57	33458.8	3486.75	32096	3492.58	3099.51	257.843	10.6621	0.88114	2594.02	236.749	108.913	6.76703	0.0363522	0.204364	up	yes
63114	u	chrB01	-	121103861	121106065	MSTRG.21385.1	1	2205	MSTRG.21385	.	18.0075	1.93736	12.2249	1.27397	17.8082	1.93782	2.98322	0.248168	2.5712	0.212489	6.37732	0.582039	2.0901	1.06357	0.00348868	0.0668337	up	yes
64468	u	chrB01	+	133399465	133399770	MSTRG.21864.1	1	306	MSTRG.21864	.	17.451	1.87749	20.4706	2.13325	14.1863	1.5437	66.2974	5.51515	60.049	4.96257	45.6405	4.16547	0.478013	-1.06488	0.0045761	0.0752507	down	yes
64560	i	chrB01	-	133949027	133950618	MSTRG.21908.1	1	1592	MSTRG.21908	LOC107620307	43.4535	4.67501	46.2362	4.81829	46.1187	5.01848	23.5195	1.95654	0	0	0	0	4.04533	2.01626	0.0461284	0.230508	up	yes
64643	u	chrB01	-	134323890	134326062	MSTRG.21932.1	2	1037	MSTRG.21932	.	597.093	64.2392	587.905	61.2658	614.439	66.8612	314.166	26.1348	317.449	26.2346	453.818	41.4186	2.15845	1.10999	0.00618199	0.0864822	up	yes
65146	u	chrB02	-	309420	309766	MSTRG.22173.1	1	347	MSTRG.22173	.	16.1873	1.74154	13.5187	1.40879	12.6398	1.37542	58.8473	4.89539	65.5908	5.42055	56.5274	5.15908	0.408391	-1.29198	0.000642186	0.0335139	down	yes
65405	u	chrB02	+	1930011	1931129	MSTRG.22249.1	1	1119	MSTRG.22249	.	127.891	13.7594	156.858	16.3462	186.321	20.2749	71.849	5.97698	40.8311	3.37436	129.055	11.7785	2.63699	1.39889	0.0355523	0.202221	up	yes
65828	u	chrB02	+	5349459	5350574	MSTRG.22399.1	1	1116	MSTRG.22399	.	29.474	3.17101	17.3427	1.80729	28.6891	3.12185	0	0	3.22133	0.266217	0	0	3.34123	1.74038	0.00649306	0.0884893	up	yes
66076	u	chrB02	-	7671002	7671210	MSTRG.22468.1	1	209	MSTRG.22468	.	1.73206	0.186346	2.38278	0.24831	0.717703	0.078098	18.3589	1.52724	30.0574	2.484	12.0383	1.0987	0.42089	-1.24848	0.00325427	0.0649065	down	yes
66349	j	chrB02	+	10119840	10121983	MSTRG.22567.1	4	1221	MSTRG.22567	LOC107624867	2.30702	0.248204	5.68284	0.59221	4.62514	0.503292	28.5313	2.37346	35.2752	2.91521	26.3915	2.40867	0.394283	-1.3427	0.000684822	0.034514	down	yes
66358	j	chrB02	+	10209510	10214704	MSTRG.22570.1	5	543	MSTRG.22570	LOC107624870	13.9057	1.49607	8.60395	0.89662	9.25971	1.00761	0	0	0.276243	0.022829	2.72432	0.248641	2.02149	1.01542	0.00222658	0.0559453	up	yes
66603	u	chrB02	-	12702450	12703756	MSTRG.22641.1	3	389	MSTRG.22641	.	32.9614	3.54621	21.1877	2.20797	23.3149	2.53705	0	0	0	0	11.8483	1.08136	3.19308	1.67495	0.00357851	0.0675287	up	yes
66699	j	chrB02	-	14324907	14329854	MSTRG.22671.1	9	1652	MSTRG.22671	LOC107624993	31.0782	3.3436	38.0704	3.96733	13.0618	1.42134	0.798426	0.06642	0.7447	0.061543	0.710277	0.064825	3.53814	1.82299	0.0163516	0.138011	up	yes
66896	j	chrB02	-	18357888	18360242	MSTRG.22729.1	3	2102	MSTRG.22729	LOC107628229	60.2889	6.48628	45.7246	4.76497	56.1817	6.1135	0.206139	0.017148	0.002577	0.000213	64.2129	5.86051	4.31604	2.10971	0.044205	0.225325	up	yes
67479	u	chrB02	+	32751167	32751931	MSTRG.22884.1	1	765	MSTRG.22884	.	8.33699	0.896949	0	0	0	0	19.5758	1.62847	24.2527	2.00429	18.4244	1.68154	0.459688	-1.12127	0.0487822	0.237398	down	yes
67588	u	chrB02	+	38180128	38180468	MSTRG.22911.1	1	341	MSTRG.22911	.	7.84751	0.844287	10.0938	1.05188	10.2551	1.11593	41.2434	3.43096	38.7067	3.1988	23.7243	2.16525	0.496551	-1.00999	0.0027734	0.0607567	down	yes
68752	u	chrB02	-	86832934	86833728	MSTRG.23231.1	2	677	MSTRG.23231	.	88.8242	9.5563	88.3855	9.21069	79.1773	8.6158	35.5761	2.95951	15.8996	1.31397	112.135	10.2342	2.52823	1.33813	0.0345584	0.199783	up	yes
68858	u	chrB02	-	89100462	89102022	MSTRG.23272.1	2	467	MSTRG.23272	.	0	0	0	0	0	0	39.6882	3.30159	50.0749	4.13829	27.0964	2.473	0.226483	-2.14252	0.000165402	0.0207701	down	yes
68885	o	chrB02	-	89278630	89280492	MSTRG.23283.1	2	807	MSTRG.23283	LOC107625666	78.8594	8.48422	64.5989	6.73187	58.841	6.40288	40.6263	3.37962	15.2662	1.26163	60.2801	5.50158	2.28415	1.19166	0.00557438	0.0823327	up	yes
69003	u	chrB02	-	90963065	90963355	MSTRG.23302.1	1	291	MSTRG.23302	.	81.7766	8.79807	60.8625	6.34251	65.945	7.17591	12.8076	1.06544	7.51546	0.621092	51.9416	4.74055	3.59414	1.84565	0.00632614	0.0874644	up	yes
69298	u	chrB02	-	95365703	95366030	MSTRG.23397.1	1	328	MSTRG.23397	.	2	0.215173	1.25	0.130263	0.634146	0.069006	76.2744	6.34512	100.265	8.28611	74.5732	6.80607	0.138687	-2.85009	0.000186867	0.0215464	down	yes
69300	u	chrB02	-	95379462	95379735	MSTRG.23399.1	1	274	MSTRG.23399	.	884.255	95.1341	1269.58	132.303	1210.99	131.776	3504.83	291.56	3564.27	294.558	2625.81	239.65	0.417234	-1.26107	0.0021293	0.0548637	down	yes
69351	u	chrB02	-	95941129	95941452	MSTRG.23418.1	1	324	MSTRG.23418	.	29.824	3.20866	27.0292	2.81672	30.6863	3.33918	10.2004	0.848555	0	0	8.21608	0.749857	2.94503	1.55828	0.00639297	0.0879091	up	yes
69421	u	chrB02	-	96827758	96828034	MSTRG.23441.1	1	277	MSTRG.23441	.	25.1841	2.70947	34.2816	3.5725	27.5632	2.99933	7.48015	0.622259	13.1552	1.08717	11.3863	1.03919	2.11789	1.08262	0.00707179	0.0923465	up	yes
69422	u	chrB02	+	96846119	96846406	MSTRG.23443.1	1	288	MSTRG.23443	.	91.0521	9.79599	66.6979	6.95061	84.5104	9.19614	17.1875	1.42979	21.3542	1.76475	26.9375	2.4585	3.47287	1.79613	0.00204003	0.0541464	up	yes
69456	u	chrB02	+	97179307	97181811	MSTRG.23451.1	2	1802	MSTRG.23451	.	27.06	2.9113	24.225	2.5245	23.6945	2.57836	0	0	0	0	0	0	3.68896	1.88321	3.78347e-05	0.0114954	up	yes
69542	u	chrB02	-	98414276	98414853	MSTRG.23475.1	1	578	MSTRG.23475	.	39.6786	4.26889	39.3681	4.10256	39.2241	4.26824	10.5325	0.876179	10.2149	0.84418	20.0968	1.83418	2.54382	1.347	0.00239735	0.057351	up	yes
69594	i	chrB02	+	98898811	98899788	MSTRG.23489.1	1	978	MSTRG.23489	LOC107628535	46.0771	4.95728	35.6255	3.71255	44.0115	4.78918	12.5633	1.04512	11.0938	0.916812	9.45912	0.863305	2.83133	1.50148	0.00140534	0.0460234	up	yes
69700	u	chrB02	-	99845531	99846567	MSTRG.23519.1	2	420	MSTRG.23519	.	81.8405	8.80494	85.206	8.87934	72.1512	7.85125	39.9333	3.32198	24.3357	2.01115	89.8595	8.2012	2.15385	1.10692	0.0259483	0.173117	up	yes
69701	u	chrB02	-	99854789	99855198	MSTRG.23520.1	1	410	MSTRG.23520	.	398.224	42.8436	381.666	39.7735	427.998	46.5733	168.429	14.0113	80.5268	6.65489	334.31	30.5114	3.29059	1.71835	0.0132955	0.124668	up	yes
69704	u	chrB02	-	99871903	99872447	MSTRG.23523.1	2	379	MSTRG.23523	.	1317.32	141.726	1151.52	120	1251.69	136.205	200.681	16.6942	105.747	8.73911	786.546	71.7856	7.03664	2.81489	0.0087321	0.101872	up	yes
69905	j	chrB02	-	101940357	101944804	MSTRG.23597.1	6	1396	MSTRG.23597	LOC107626042	6.62439	0.712696	16.0368	1.6712	15.6834	1.70662	49.7648	4.13983	44.7795	3.70066	31.6011	2.88414	0.486401	-1.03978	0.0156385	0.13494	down	yes
71132	u	chrB03	-	1615362	1615761	MSTRG.24029.1	1	400	MSTRG.24029	.	35.834	3.85526	26.4416	2.75549	33.5599	3.65188	11.143	0.926968	13.015	1.07559	13.2424	1.2086	2.1621	1.11243	0.00335099	0.0657014	up	yes
71246	u	chrB03	-	2407017	2407371	MSTRG.24084.1	1	355	MSTRG.24084	.	53.3662	5.74149	46.2671	4.82151	46.8225	5.09507	0	0	0	0	0	0	6.25572	2.64518	3.26784e-05	0.0111602	up	yes
71438	u	chrB03	-	3498769	3499783	MSTRG.24164.1	1	1015	MSTRG.24164	.	0	0	4.61823	0.481267	3.34975	0.364509	18.7003	1.55564	20.9276	1.7295	17.5897	1.60535	0.468583	-1.09362	0.00766542	0.0960525	down	yes
71822	u	chrB03	-	5859771	5860209	MSTRG.24321.1	1	439	MSTRG.24321	.	30.9248	3.3271	16.4579	1.71508	24.4784	2.66365	1.02506	0.085273	0.341686	0.028238	24.3007	2.21785	2.61615	1.38744	0.021497	0.158024	up	yes
72631	j	chrB03	+	11009521	11013828	MSTRG.24687.1	7	1546	MSTRG.24687	LOC107629573	1.46719	0.15785	2.18978	0.228198	3.02575	0.329252	22.8645	1.90205	23.2744	1.92344	28.6858	2.61806	0.401238	-1.31747	0.00165922	0.0495549	down	yes
72705	u	chrB03	-	11599492	11604912	MSTRG.24716.1	7	1510	MSTRG.24716	.	15.8373	1.70388	13.7644	1.43439	20.506	2.23139	0	0	0	0	0	0	2.77164	1.47074	0.00184929	0.0519185	up	yes
73305	u	chrB03	+	17339522	17340353	MSTRG.24925.1	1	832	MSTRG.24925	.	75.8017	8.15525	59.997	6.25231	74.0048	8.05295	8.19832	0.682002	0	0	72.0246	6.57347	4.44719	2.15289	0.0204609	0.15423	up	yes
73629	u	chrB03	-	21340696	21342987	MSTRG.25011.1	1	2292	MSTRG.25011	.	67.3796	7.24915	50.3143	5.24327	57.9457	6.30546	28.2439	2.34955	22.3614	1.84799	37.2594	3.40055	2.19622	1.13502	0.00037339	0.0276906	up	yes
73659	u	chrB03	+	21675273	21675724	MSTRG.25022.1	1	452	MSTRG.25022	.	15.1062	1.62522	8.96018	0.933743	25.2876	2.75171	0	0	0	0	3.65044	0.333165	2.50714	1.32604	0.0283305	0.181103	up	yes
74183	j	chrB03	-	29093287	29096480	MSTRG.25194.2	2	586	MSTRG.25194	LOC107634333	2.79778	0.301004	1.74189	0.181523	5.37863	0.585285	26.0407	2.16628	22.8283	1.88657	19.6594	1.79425	0.455203	-1.13542	0.00565206	0.0827069	down	yes
74904	u	chrB03	-	40069400	40069713	MSTRG.25400.1	1	314	MSTRG.25400	.	14.4618	1.55589	20.7834	2.16585	20.4427	2.2245	67.2643	5.59559	75.9904	6.28	44.0287	4.01836	0.453623	-1.14043	0.000296282	0.0252815	down	yes
75016	j	chrB03	-	42583038	42587466	MSTRG.25430.14	6	2063	MSTRG.25430	LOC107630407	53.3332	5.73794	37.8913	3.94866	38.5023	4.18969	19.9553	1.66004	6.27519	0.518594	19.6346	1.79199	2.68069	1.4226	0.00258088	0.0591178	up	yes
75129	u	chrB03	-	45498189	45499071	MSTRG.25460.1	1	883	MSTRG.25460	.	27.402	2.94809	32.3375	3.3699	26.8573	2.92252	0	0	0	0	27.5187	2.51155	3.02344	1.59619	0.0432111	0.222617	up	yes
75569	u	chrB03	-	71575344	71575933	MSTRG.25568.1	1	590	MSTRG.25568	.	36.661	3.94423	31.1646	3.24768	39.2208	4.26788	0.338983	0.028199	0.635593	0.052527	0.338983	0.030938	4.64033	2.21423	0.00025694	0.0238053	up	yes
75590	u	chrB03	+	72380902	72381182	MSTRG.25576.1	1	281	MSTRG.25576	.	82.6021	8.88689	99.5087	10.3698	101.489	11.0437	295.977	24.6217	276.28	22.8323	259.14	23.6509	0.445226	-1.16739	0.0014202	0.0462537	down	yes
75963	u	chrB03	-	88646199	88646690	MSTRG.25695.1	1	492	MSTRG.25695	.	0	0	2.43902	0.254171	0	0	12.8821	1.07164	17.0346	1.40777	9.91057	0.904507	0.493437	-1.01906	0.00215655	0.0551927	down	yes
76081	u	chrB03	+	95043010	95043485	MSTRG.25733.1	1	476	MSTRG.25733	.	70.2239	7.55515	44.6932	4.65749	52.2007	5.6803	26.9253	2.23986	11.637	0.961707	70.1991	6.40686	2.21017	1.14416	0.00567695	0.0828717	up	yes
76094	u	chrB03	+	95315418	95316232	MSTRG.25734.1	1	815	MSTRG.25734	.	29.5792	3.18232	24.6663	2.57049	24.6155	2.67858	0	0	2.97893	0.246184	20.0927	1.8338	2.7324	1.45017	0.0289968	0.183298	up	yes
76527	u	chrB03	+	108868981	108870583	MSTRG.25863.1	2	649	MSTRG.25863	.	0.902928	0.097143	0.46225	0.048171	0.46225	0.0503	98.0031	8.15269	101.844	8.41662	77.3112	7.05596	0.118754	-3.07395	1.99397e-05	0.00969526	down	yes
76659	j	chrB03	+	111128629	111131472	MSTRG.25906.2	3	1952	MSTRG.25906	LOC107630909	21.8557	2.35139	15.346	1.59921	14.8107	1.61166	4.18372	0.348036	6.48129	0.535626	0.280888	0.025636	2.15115	1.10511	0.0154951	0.134416	up	yes
77055	x	chrB03	+	116366961	116367960	MSTRG.26043.1	2	674	MSTRG.26043	LOC107631075	17.5163	1.88452	17.638	1.83806	15.5801	1.69538	3.62463	0.301526	4.35757	0.360118	5.14985	0.470011	2.05929	1.04214	0.00030917	0.025794	up	yes
77684	u	chrB03	-	123077581	123078193	MSTRG.26265.1	1	613	MSTRG.26265	.	25.6199	2.75636	18.6395	1.94243	31.6362	3.44255	6.73083	0.559925	6.11745	0.505558	8.96248	0.817978	2.31299	1.20976	0.00876257	0.102052	up	yes
79020	x	chrB03	-	132316993	132317428	MSTRG.26817.1	1	436	MSTRG.26817	LOC107631978	24.3899	2.62403	13.3853	1.39489	15.8922	1.72934	0	0	0	0	0	0	2.93519	1.55346	0.00345893	0.066539	up	yes
79031	x	chrB03	+	132351802	132352214	MSTRG.26823.1	1	413	MSTRG.26823	LOC107631984	0	0	0	0	2.15496	0.234496	21.0799	1.7536	17.6053	1.45494	16.0436	1.46425	0.418237	-1.25761	0.00255075	0.0587861	down	yes
79822	u	chrB04	-	2054914	2055279	MSTRG.27114.1	2	314	MSTRG.27114	.	44762.1	4815.8	50037.7	5214.44	48947.6	5326.31	0	0	0	0	0	0	5088.86	12.3131	1.20569e-07	0.00243439	up	yes
79823	u	chrB04	-	2054961	2055321	MSTRG.27114.2	1	361	MSTRG.27114	.	54.1127	5.8218	59.9504	6.24746	44.7288	4.86723	56294.8	4683.05	59333.8	4903.46	43840.5	4001.19	0.00143888	-9.44084	4.83017e-06	0.00628238	down	yes
79947	x	chrB04	+	2629676	2630079	MSTRG.27169.1	1	404	MSTRG.27169	LOC107638407	0	0	0	0	0	0	41.4282	3.44633	8.15947	0.674314	31.5124	2.87604	0.353262	-1.50119	0.0281507	0.18056	down	yes
80333	u	chrB04	+	5190606	5191032	MSTRG.27338.1	2	319	MSTRG.27338	.	34.5987	3.72236	32.3605	3.3723	27.6928	3.01344	12.2163	1.01625	12.2257	1.01036	11.7555	1.07289	2.16465	1.11413	0.000540069	0.0314707	up	yes
81158	u	chrB04	-	12305025	12306664	MSTRG.27633.1	3	694	MSTRG.27633	.	0	0	0	0	0	0	15.5965	1.29745	12.2608	1.01326	27.3357	2.49485	0.417469	-1.26026	0.00341903	0.0662334	down	yes
81538	u	chrB04	+	17566455	17566938	MSTRG.27746.1	1	484	MSTRG.27746	.	29.4773	3.17136	16.0165	1.66909	42.6436	4.64033	3.55785	0.295971	3.96074	0.327323	12.6343	1.15309	2.72433	1.4459	0.0325648	0.194074	up	yes
81604	u	chrB04	-	19182427	19186653	MSTRG.27764.1	4	3986	MSTRG.27764	.	0	0	0	0	0	0	41.6944	3.46848	50.6071	4.18227	39.3384	3.59029	0.208674	-2.26068	3.67636e-05	0.0114341	down	yes
81605	u	chrB04	-	19182718	19186653	MSTRG.27764.2	4	1108	MSTRG.27764	.	0	0	0	0	0	0	28.2836	2.35286	13.0292	1.07676	10.8486	0.990115	0.414056	-1.2721	0.0204677	0.154231	down	yes
81831	u	chrB04	-	23412435	23413221	MSTRG.27825.1	1	787	MSTRG.27825	.	11.1461	1.19917	11.0762	1.15426	13.6512	1.48548	30.3685	2.5263	81.1646	6.70759	26.298	2.40014	0.464326	-1.10679	0.0313252	0.190286	down	yes
81868	j	chrB04	-	24945602	24947390	MSTRG.27844.2	2	1697	MSTRG.27844	LOC107639153	0	0	0	0	0	0	13.4039	1.11505	9.0784	0.750257	23.2987	2.1264	0.467899	-1.09573	0.00465246	0.0757187	down	yes
81989	u	chrB04	-	27448364	27449427	MSTRG.27880.1	2	948	MSTRG.27880	.	8.01688	0.862509	14.5459	1.51583	17.2732	1.87961	0	0	0	0	0	0	2.33222	1.22171	0.00862215	0.101277	up	yes
81993	u	chrB04	-	27643871	27644170	MSTRG.27881.1	1	300	MSTRG.27881	.	0	0	0	0	0	0	32.86	2.73356	35.0233	2.8944	40.4567	3.69236	0.249298	-2.00406	0.000174878	0.0210207	down	yes
82038	u	chrB04	-	28864540	28865227	MSTRG.27891.1	1	688	MSTRG.27891	.	25.6378	2.75828	16.3141	1.70009	35.4359	3.85601	7.71179	0.641529	9.67348	0.799435	7.22739	0.659622	2.15742	1.1093	0.0321078	0.192752	up	yes
82085	u	chrB04	+	29785428	29785772	MSTRG.27907.1	1	345	MSTRG.27907	.	60.5051	6.50954	31.428	3.27512	46.3478	5.04342	13.4609	1.11978	11.7841	0.973857	0	0	3.44777	1.78566	0.0297996	0.185701	up	yes
82087	u	chrB04	+	29787081	29787653	MSTRG.27909.1	1	573	MSTRG.27909	.	39.6427	4.26502	17.3592	1.80901	36.9743	4.02342	12.0285	1.00063	13.0332	1.07709	13.3007	1.21391	2.07046	1.04995	0.0452813	0.228223	up	yes
82515	u	chrB04	-	53428533	53428883	MSTRG.28024.1	2	260	MSTRG.28024	.	19.8154	2.13187	29.3577	3.05938	19.8923	2.16461	0.030769	0.00256	0	0	0	0	3.38898	1.76085	0.00100611	0.0408611	up	yes
82516	u	chrB04	-	53428538	53428887	MSTRG.28024.2	2	233	MSTRG.28024	.	0	0	0	0	0	0	43.2403	3.59708	44.5906	3.68505	36.8542	3.36357	0.218422	-2.19481	1.33517e-06	0.00366757	down	yes
82566	j	chrB04	+	59745378	59748210	MSTRG.28035.1	2	2715	MSTRG.28035	LOC107637799	26.1383	2.81214	15.4352	1.60851	26.0024	2.82949	4.05607	0.337416	2.26063	0.186823	10.4968	0.958008	2.45667	1.29671	0.00556724	0.0823141	up	yes
82924	x	chrB04	-	82155846	82156135	MSTRG.28117.1	1	290	MSTRG.28117	LOC107639428	46.0483	4.95418	24.0448	2.50572	36.6379	3.98682	0	0	0	0	0	0	4.8184	2.26855	0.00255826	0.0588656	up	yes
83213	u	chrB04	+	94415486	94416417	MSTRG.28179.1	1	932	MSTRG.28179	.	0	0	0	0	0	0	21.7264	1.80738	22.985	1.89952	19.7296	1.80066	0.351497	-1.50842	1.07293e-06	0.00343076	down	yes
83215	u	chrB04	+	94436159	94436425	MSTRG.28180.1	1	267	MSTRG.28180	.	2.57603	0.277146	4.51835	0.470859	4.51292	0.491081	23.8758	1.98618	35.2395	2.91226	13.4555	1.22805	0.446396	-1.1636	0.000324831	0.0264058	down	yes
83587	j	chrB04	-	103644481	103646834	MSTRG.28267.1	6	647	MSTRG.28267	LOC107636816	0.463679	0.049886	0.029366	0.00306	0	0	54.2344	4.51166	46.7902	3.86683	35.0589	3.19972	0.208118	-2.26452	0.000365297	0.0275717	down	yes
83593	u	chrB04	+	103693983	103695007	MSTRG.28270.1	2	668	MSTRG.28270	.	2210.69	237.841	2463.44	256.716	2398.3	260.975	566.577	47.1324	520.2	42.9904	427.527	39.0191	5.66966	2.50326	7.19812e-05	0.0147839	up	yes
83595	u	chrB04	-	103693987	103694996	MSTRG.28269.4	2	635	MSTRG.28269	.	3911.32	420.806	1846.56	192.431	3374.18	367.167	576.869	47.9886	434.325	35.8935	353.422	32.2557	8.11032	3.01976	0.00642415	0.0880997	up	yes
83597	u	chrB04	-	103695624	103696136	MSTRG.28268.1	1	513	MSTRG.28268	.	40560.6	4363.77	49875.8	5197.57	46787.3	5091.24	4083.26	339.678	3600.43	297.546	3363.67	306.992	15.3403	3.93925	4.90714e-05	0.0128204	up	yes
83754	u	chrB04	+	106524346	106524574	MSTRG.28315.1	1	229	MSTRG.28315	.	11.5324	1.24074	20.5153	2.1379	9.04804	0.984577	65.3908	5.43974	62.1663	5.13754	56.9295	5.19578	0.381129	-1.39165	0.00903769	0.103439	down	yes
84275	u	chrB04	-	114596041	114596995	MSTRG.28453.1	2	475	MSTRG.28453	.	64.1011	6.89642	75.2832	7.84528	63.1874	6.87584	30.5505	2.54144	34.9421	2.88768	23.5537	2.14967	2.27502	1.18588	0.000189395	0.021649	up	yes
84317	u	chrB04	+	114975022	114975321	MSTRG.28470.1	1	300	MSTRG.28470	.	14.4674	1.5565	7.24217	0.754709	15.798	1.71908	2.1	0.174695	0	0	4.46733	0.40772	2.03923	1.02803	0.0139868	0.127902	up	yes
84428	u	chrB04	-	116210182	116210418	MSTRG.28506.1	1	237	MSTRG.28506	.	11.4262	1.2293	25.1477	2.62065	14.5063	1.57853	61.1688	5.08851	62.2278	5.14263	61.4304	5.60656	0.432078	-1.21064	0.014885	0.131817	down	yes
84493	u	chrB04	-	117045784	117048313	MSTRG.28531.1	3	2298	MSTRG.28531	.	0.074608	0.008027	0	0	0.289208	0.031471	12.8504	1.069	16.7703	1.38593	16.6493	1.51953	0.4397	-1.18541	0.00120721	0.0436624	down	yes
84523	j	chrB04	+	117544083	117545013	MSTRG.28545.2	2	408	MSTRG.28545	LOC107638046	1.17301	0.126201	0	0	0	0	43.9677	3.65759	33.7548	2.78956	33.8079	3.08554	0.253458	-1.98018	0.000331467	0.0266886	down	yes
84629	u	chrB04	+	118623387	118624051	MSTRG.28580.1	1	665	MSTRG.28580	.	256.517	27.5978	199.791	20.8203	238.564	25.9597	47.0451	3.91359	30.594	2.52835	229.346	20.9317	4.28132	2.09806	0.0195506	0.150727	up	yes
84632	u	chrB04	+	118676345	118678711	MSTRG.28582.1	1	2367	MSTRG.28582	.	0.063371	0.006818	0.131531	0.013707	0	0	50.5472	4.20493	64.6593	5.34357	0	0	0.261645	-1.93432	0.0443977	0.225797	down	yes
84713	i	chrB04	+	119235519	119239732	MSTRG.28612.1	2	1928	MSTRG.28612	LOC107635032	28.5107	3.06737	25.7441	2.6828	34.2151	3.72317	2.97074	0.24713	4.4892	0.370996	5.72036	0.52208	3.04099	1.60454	0.00169628	0.0500237	up	yes
84725	u	chrB04	+	119255565	119256621	MSTRG.28619.1	1	1057	MSTRG.28619	.	0	0	0	0	0	0	22.3273	1.85737	21.1684	1.7494	20.2658	1.8496	0.356036	-1.48991	2.05177e-06	0.00452509	down	yes
84803	u	chrB04	-	120348666	120348868	MSTRG.28628.1	1	203	MSTRG.28628	.	18.8399	2.02692	19.3498	2.01644	10.1626	1.10586	0	0	1.97044	0.162841	0	0	2.53027	1.33929	0.00880606	0.102335	up	yes
85040	u	chrB04	-	123023794	123024024	MSTRG.28699.1	1	231	MSTRG.28699	.	16.8831	1.8164	10.3896	1.08271	17.0312	1.85327	0	0	0	0	6.28182	0.573322	2.32605	1.21788	0.00714188	0.0928911	up	yes
85922	u	chrB04	-	129751632	129760355	MSTRG.28971.2	4	615	MSTRG.28971	.	55.1947	5.93821	33.3179	3.47207	39.6823	4.31809	15.9359	1.32568	10.4954	0.867359	35.386	3.22957	2.30309	1.20357	0.00161113	0.0489253	up	yes
85923	u	chrB04	-	129751632	129760427	MSTRG.28971.1	5	741	MSTRG.28971	.	137.788	14.8242	145.502	15.1628	147.41	16.0406	47.3392	3.93805	44.5994	3.68578	91.5462	8.35515	2.90532	1.53869	0.00784487	0.0968963	up	yes
86703	j	chrB05	+	1610725	1611391	MSTRG.29245.2	3	455	MSTRG.29245	LOC107639927	12.5477	1.34997	2.13565	0.222557	1.0834	0.117892	32.6604	2.71696	43.4948	3.59449	29.2744	2.67179	0.378468	-1.40176	0.0411953	0.217483	down	yes
87109	u	chrB05	-	4774670	4775241	MSTRG.29392.1	1	572	MSTRG.29392	.	17.2054	1.85107	10.3269	1.07617	18.1075	1.9704	4.50918	0.37511	2.51107	0.20752	4.69362	0.428372	2.00434	1.00313	0.00992574	0.108184	up	yes
87480	u	chrB05	+	8268796	8270059	MSTRG.29523.1	1	1264	MSTRG.29523	.	29.871	3.21373	32.1432	3.34965	30.9043	3.3629	100.293	8.34316	98.6305	8.15102	73.0957	6.67122	0.48633	-1.03999	0.000526649	0.0310731	down	yes
87484	i	chrB05	+	8291530	8291755	MSTRG.29525.1	1	226	MSTRG.29525	LOC107642771	37.3496	4.01831	32.4358	3.38015	31.5553	3.43374	1.84956	0.153861	1.32743	0.109702	16.4012	1.49689	3.41017	1.76984	0.00477418	0.0766742	up	yes
87633	u	chrB05	-	9498776	9499209	MSTRG.29584.1	1	434	MSTRG.29584	.	40.6455	4.37292	19.0607	1.98632	47.8184	5.20343	0	0	0	0	0	0	4.72601	2.24062	0.0089783	0.10312	up	yes
87761	u	chrB05	+	10970246	10970878	MSTRG.29631.1	1	633	MSTRG.29631	.	14.1264	1.51981	18.5237	1.93036	19.7615	2.15037	53.4581	4.44708	61.8499	5.1114	51.4013	4.69124	0.488579	-1.03334	0.00190483	0.0526614	down	yes
88388	i	chrB05	+	17547287	17547632	MSTRG.29866.1	1	346	MSTRG.29866	LOC107643165	27.9162	3.00341	37.8454	3.94388	27.0289	2.94119	3.46821	0.288514	0.433526	0.035827	32.6965	2.98411	2.7727	1.47129	0.0492841	0.238387	up	yes
88548	o	chrB05	-	19203498	19207219	MSTRG.29921.8	2	323	MSTRG.29921	LOC107643247	0	0	0	0	0	0	50.3111	4.18528	59.1239	4.88611	0	0	0.268731	-1.89577	0.0470637	0.232967	down	yes
88834	u	chrB05	+	24051039	24051251	MSTRG.30017.1	1	213	MSTRG.30017	.	22.338	2.40327	12.7089	1.3244	23.4718	2.55413	2.5493	0.212071	1.29108	0.106697	12.1581	1.10963	2.32221	1.2155	0.0129364	0.123127	up	yes
89280	u	chrB05	-	34816035	34816978	MSTRG.30146.1	1	944	MSTRG.30146	.	0	0	6.18644	0.644691	0	0	18.446	1.53449	20.714	1.71184	18.4513	1.68399	0.437913	-1.19128	0.0214718	0.157908	down	yes
90034	u	chrB05	+	82626980	82627637	MSTRG.30329.1	1	658	MSTRG.30329	.	21.9037	2.35655	13.6356	1.42097	18.5334	2.01675	0	0	0	0	0.075988	0.006935	2.94337	1.55747	0.00183708	0.0517704	up	yes
90120	u	chrB05	-	88808076	88808301	MSTRG.30346.1	1	226	MSTRG.30346	.	16.3894	1.76328	20.5066	2.137	23.4469	2.55141	0.353982	0.029447	2.32301	0.191978	6.26283	0.57159	2.56264	1.35763	0.00979853	0.107356	up	yes
90544	u	chrB05	-	112579286	112579495	MSTRG.30440.1	1	210	MSTRG.30440	.	34.729	3.73637	32.9822	3.43709	33.341	3.62806	5.12078	0.425988	8.53808	0.705604	0	0	3.25542	1.70284	0.00162946	0.0491538	up	yes
90637	u	chrB05	-	115167853	115168273	MSTRG.30463.1	1	421	MSTRG.30463	.	25.4157	2.73439	16.601	1.72999	29.1568	3.17274	1.06888	0.088918	0.356295	0.029445	8.90736	0.812948	2.94229	1.55694	0.00703422	0.092093	up	yes
91362	u	chrB05	+	129048518	129051614	MSTRG.30713.1	2	3014	MSTRG.30713	.	5.05536	0.543889	5.64969	0.588756	2.93373	0.319239	54.5392	4.53701	47.0143	3.88535	52.7749	4.8166	0.279246	-1.84039	0.000362063	0.0275367	down	yes
92020	u	chrB05	-	136813245	136814056	MSTRG.30907.1	2	672	MSTRG.30907	.	98.8601	10.636	66.4449	6.92425	106.88	11.6303	4.09896	0.340984	2.42411	0.200333	54.8689	5.00772	5.86319	2.55169	0.0149688	0.132213	up	yes
92389	u	chrB05	-	140951027	140952464	MSTRG.31045.1	1	1438	MSTRG.31045	.	464.865	50.0133	239.233	24.9305	449.388	48.9009	33.4141	2.77966	34.8261	2.8781	231.674	21.1442	7.17129	2.84223	0.0172679	0.141717	up	yes
92494	u	chrB05	-	141952642	141953288	MSTRG.31085.1	1	647	MSTRG.31085	.	395.069	42.5042	381.665	39.7734	366.581	39.8902	176.783	14.7063	73.5896	6.08159	227.409	20.7549	3.47589	1.79738	0.00683215	0.0905934	up	yes
92496	u	chrB05	+	141981086	141981522	MSTRG.31087.1	1	437	MSTRG.31087	.	91.0763	9.79859	69.4363	7.23598	81.4504	8.86316	56.5728	4.70618	25.5568	2.11206	57.7693	5.27242	2.15487	1.1076	0.00830307	0.0995633	up	yes
92724	u	chrB05	+	143921055	143921287	MSTRG.31155.1	1	233	MSTRG.31155	.	46.9206	5.04803	50.9703	5.31163	39.6355	4.31301	1.87514	0.15599	3.98253	0.329124	1.86455	0.170171	4.77823	2.25648	0.000219652	0.0227536	up	yes
92824	u	chrB05	+	144525552	144525858	MSTRG.31187.1	1	307	MSTRG.31187	.	188.052	20.2319	223.857	23.3282	187.837	20.4398	1227.71	102.131	1336.11	110.418	1085.17	99.0398	0.209435	-2.25543	4.03926e-05	0.0117417	down	yes
93681	u	chrB06	+	194496	194708	MSTRG.31514.1	1	213	MSTRG.31514	.	9.53052	1.02536	43.4061	4.52337	43.554	4.7394	117.636	9.78588	129.264	10.6826	79.7108	7.27496	0.359486	-1.47599	0.0434916	0.223324	down	yes
93931	x	chrB06	-	1715595	1716936	MSTRG.31631.1	1	1342	MSTRG.31631	LOC107645295	57.2392	6.15817	29.6483	3.08966	61.5935	6.7024	3.91058	0.325314	3.16393	0.261474	42.5071	3.87949	3.52455	1.81744	0.0298182	0.185771	up	yes
93974	j	chrB06	+	2078115	2078847	MSTRG.31652.2	2	620	MSTRG.31652	LOC107645318	0.213669	0.022988	0.444444	0.046316	0.749957	0.081608	27.0747	2.25229	31.5717	2.60915	20.862	1.90401	0.316421	-1.66008	2.79811e-05	0.0107121	down	yes
94700	u	chrB06	+	7718211	7718455	MSTRG.31924.1	1	245	MSTRG.31924	.	275.51	29.6412	235.765	24.5692	239.916	26.1069	71.6571	5.96102	49.1143	4.0589	128.149	11.6958	4.00024	2.00008	0.000935604	0.0394669	up	yes
95105	u	chrB06	+	11594808	11596633	MSTRG.32064.1	2	679	MSTRG.32064	.	0	0	0	0	0	0	16.9028	1.40611	18.8984	1.5618	19.2047	1.75276	0.391992	-1.3511	0.000169268	0.0208277	down	yes
95621	u	chrB06	+	16961746	16962229	MSTRG.32264.1	1	484	MSTRG.32264	.	21.3089	2.29255	20.9902	2.18739	16.0604	1.74764	5.22073	0.434302	8.11452	0.6706	4.41736	0.403159	2.02289	1.01642	0.00360639	0.0676377	up	yes
95927	i	chrB06	+	20238044	20239375	MSTRG.32384.1	1	1332	MSTRG.32384	LOC107646638	35.8123	3.85293	23.4047	2.43901	32.3221	3.51718	0	0	0	0	0	0	4.28703	2.09998	0.00105652	0.0416254	up	yes
95931	u	chrB06	+	20314186	20314777	MSTRG.32387.1	1	592	MSTRG.32387	.	3.80068	0.408902	2.26014	0.235529	5.99662	0.652532	30.7145	2.55508	27.7196	2.2908	25.4747	2.32499	0.420813	-1.24875	0.00349144	0.0668337	down	yes
95944	u	chrB06	+	20616646	20616887	MSTRG.32394.1	1	242	MSTRG.32394	.	1.8595	0.200058	4.02893	0.419856	5.34711	0.581854	26.491	2.20374	34.1315	2.8207	27.4339	2.50381	0.389608	-1.3599	0.00203598	0.0541236	down	yes
96779	u	chrB06	+	45609073	45611655	MSTRG.32663.1	4	890	MSTRG.32663	.	11.2738	1.21291	16.1426	1.68222	14.1879	1.54388	0	0	0	0	0	0	2.44637	1.29065	0.000641099	0.0334972	up	yes
96909	u	chrB06	-	56245818	56246056	MSTRG.32700.1	1	239	MSTRG.32700	.	0	0	9.24656	0.963588	4.92852	0.536305	41.2231	3.42927	23.5746	1.94825	38.5646	3.51967	0.373447	-1.42102	0.0400692	0.214521	down	yes
96915	u	chrB06	-	56463997	56465296	MSTRG.32705.1	1	1300	MSTRG.32705	.	0	0	0	0	0	0	18.5292	1.54141	20.9231	1.72912	0	0	0.474999	-1.074	0.047112	0.233092	down	yes
96961	u	chrB06	-	62040738	62041112	MSTRG.32716.1	1	375	MSTRG.32716	.	39.7537	4.27696	29.1377	3.03645	35.5231	3.86551	12.8859	1.07195	12.4827	1.03159	16.8622	1.53896	2.20602	1.14145	0.00145816	0.0468731	up	yes
96962	u	chrB06	-	62046129	62046557	MSTRG.32717.1	1	429	MSTRG.32717	.	24.6722	2.6544	22.4232	2.33673	25.9652	2.82544	8.04554	0.669293	0	0	10.8541	0.990616	2.58491	1.37012	0.00489449	0.0774497	up	yes
97294	u	chrB06	-	88674606	88675907	MSTRG.32805.1	2	582	MSTRG.32805	.	8146.81	876.488	7789.14	811.709	7664.1	833.982	4402.02	366.195	2457.9	203.126	6957.46	634.987	2.60185	1.37954	0.00928733	0.104736	up	yes
97347	i	chrB06	-	90233064	90234192	MSTRG.32828.1	1	1129	MSTRG.32828	LOC107648281	32.465	3.4928	13.7945	1.43753	37.9508	4.12968	5.34987	0.445045	3.90676	0.322862	2.08478	0.190272	2.94136	1.55648	0.0296285	0.185136	up	yes
97379	u	chrB06	+	91392079	91392507	MSTRG.32836.1	1	429	MSTRG.32836	.	9.43123	1.01467	0	0	0	0	24.0517	2.00081	31.8756	2.63426	26.702	2.43701	0.391384	-1.35334	0.0363336	0.204339	down	yes
97555	u	chrB06	+	97439334	97439720	MSTRG.32883.1	1	387	MSTRG.32883	.	57.9351	6.23305	50.4102	5.25326	52.7261	5.73748	5.41085	0.450118	2.71318	0.224222	63.273	5.77474	3.50034	1.8075	0.0366535	0.205316	up	yes
97706	u	chrB06	-	102888563	102892143	MSTRG.32927.1	3	527	MSTRG.32927	.	14.2391	1.53194	10.442	1.08817	10.0792	1.09679	46.7245	3.88692	43.0123	3.55462	34.2042	3.12171	0.495014	-1.01446	0.00503266	0.0785909	down	yes
97904	u	chrB06	-	107304099	107304424	MSTRG.32979.1	1	326	MSTRG.32979	.	17.6008	1.89361	10.7542	1.12069	15.3297	1.66813	1.38475	0.115195	1.94457	0.160703	0	0	2.32768	1.21889	0.00606462	0.0855481	up	yes
[truncated: 113 more rows]

## Sheet: T2 vs T1
Table S4-4. Differentially expressed known and novel lncRNAs in T2vsT1
[truncated: 1,022 more rows]
