# Supplementary material for: Genome-wide identification and analysis of long noncoding RNAs (lncRNAs) during seed development in peanut (Arachis hypogaea L.)
Source: BMC Plant Biol. 2020 May 6;20:192. doi: 10.1186/s12870-020-02405-4 (PMC7203998; doi:10.1186/s12870-020-02405-4)
Supplement: Supplementary file 5 — Additional file 5: Table S5. Target genes prediction of differentially expressed lncRNAs. (S5–1) Target genes prediction of differentially expressed lncRNAs in T1 vs C1. (S5–2) Target genes prediction of differentially expressed lncRNAs in T2 vs C2. [file 12870_2020_2405_MOESM5_ESM.xlsx]

## Sheet: Sheet1
Table S5-1. T1vsC1_lncRNA_targetPrediction_diff
mRNA							Differentiall expression						lncRNA							Differentiall expression		function
transcript_name	class_code	chr	start	end	gene_id	gene_name	Significant	GO	KEGG	KO_ENTRY	EC	Description	transcript_name	class_code	chr	start	end	gene_id	gene_name	Significant	Known/novel	cis/trans	cis location	trans energy
XM_016097021.1	0	chrA01	10931291	10935970	MSTRG.466	LOC107477054	yes	GO:0016021(integral to membrane);GO:0005743(mitochondrial inner membrane);GO:0070469(respiratory chain);GO:0009055(electron carrier activity);GO:0020037(heme binding);GO:0022900(electron transport chain);GO:0006810(transport)	00190(Oxidative phosphorylation);04260(Cardiac muscle contraction);05010(Alzheimer's disease);05012(Parkinson's disease);05016(Huntington's disease)	K00413	EC:1.10.2.2	cytochrome c1-2%2C heme protein%2C mitochondrial	XR_001589730.1	0	chrA01	10987740	10989342	MSTRG.467	LOC107477069	yes	known	cis	100K	NA
XM_016106325.1	0	chrA01	36945611	36951032	MSTRG.792	LOC107485789	yes	GO:0016021(integral to membrane);GO:0005747(mitochondrial respiratory chain complex I);GO:0022900(electron transport chain);GO:0006810(transport)	NA	NA	NA	NADH dehydrogenase [ubiquinone] 1 beta subcomplex subunit 8%2C mitochondrial	XR_001591690.1	0	chrA01	36917169	36918368	MSTRG.791	LOC107486636	yes	known	cis	100K	NA
XM_016106334.1	0	chrA01	36972029	36974231	MSTRG.793	LOC107485794	yes	GO:0005737(cytoplasm);GO:0005488(binding);GO:0004459(L-lactate dehydrogenase activity);GO:0006096(glycolysis);GO:0006950(response to stress)	00010(Glycolysis / Gluconeogenesis);00270(Cysteine and methionine metabolism);00620(Pyruvate metabolism);00640(Propanoate metabolism)	K00016	EC:1.1.1.27	L-lactate dehydrogenase A	XR_001591690.1	0	chrA01	36917169	36918368	MSTRG.791	LOC107486636	yes	known	cis	100K	NA
XM_016079989.1	0	chrA01	92903705	92905087	MSTRG.1449	LOC107461483	yes	NA	NA	NA	NA	triphosphate tunel metalloenzyme 3%2C transcript variant X1	XR_001586632.1	0	chrA01	92931087	92932671	MSTRG.1451	LOC107461548	yes	known	cis	100K	NA
XM_016093706.1	0	chrA02	28057803	28067626	MSTRG.2718	LOC107474116	yes	GO:0016021(integral to membrane);GO:0005886(plasma membrane);GO:0005524(ATP binding);GO:0016887(ATPase activity);GO:0006810(transport)	02010(ABC transporters)	K05681	NA	ABC transporter G family member 24-like%2C transcript variant X2	XR_001589181.1	0	chrA02	28041051	28042150	MSTRG.2713	LOC107474115	yes	known	cis	100K	NA
XM_016098404.1	0	chrA03	23934556	23936937	MSTRG.4624	LOC107478268	yes	GO:0009507(chloroplast);GO:0010279(indole-3-acetic acid amido synthetase activity);GO:0010252(auxin homeostasis);GO:0009734(auxin mediated signaling pathway);GO:0009826(unidimensional cell growth)	NA	NA	NA	indole-3-acetic acid-amido synthetase GH3.6-like	XR_001589909.1	0	chrA03	23907480	23909589	MSTRG.4622	LOC107478290	yes	known	cis	100K	NA
XM_016098693.1	0	chrA03	29799050	29803353	MSTRG.4755	LOC107478559	yes	GO:0005743(mitochondrial inner membrane);GO:0070469(respiratory chain);GO:0004222(metalloendopeptidase activity);GO:0008121(ubiquinol-cytochrome-c reductase activity);GO:0008270(zinc ion binding);GO:0022900(electron transport chain);GO:0006508(proteolysis)	NA	K01412	EC:3.4.24.64	mitochondrial-processing peptidase subunit alpha-like	XR_001589976.1	0	chrA03	29717964	29719839	MSTRG.4752	LOC107478660	yes	known	cis	100K	NA
XM_016099006.1	0	chrA03	39225095	39228960	MSTRG.4896	LOC107478855	yes	NA	00531(Glycosaminoglycan degradation);04142(Lysosome)	K10532	EC:2.3.1.78	heparan-alpha-glucosaminide N-acetyltransferase-like%2C transcript variant X2	XR_001590023.1	0	chrA03	39252730	39253787	MSTRG.4900	LOC107478859	yes	known	cis	100K	NA
XM_016100425.1	0	chrA03	110757072	110761950	MSTRG.5505	LOC107480287	yes	GO:0005829(cytosol);GO:0005730(nucleolus);GO:0006364(rRNA processing)	NA	NA	NA	uncharacterized WD repeat-containing protein C17D11.16-like%2C transcript variant X1	XR_001590432.1	0	chrA03	110719977	110721711	MSTRG.5502	LOC107480284	yes	known	cis	100K	NA
XM_016100425.1	0	chrA03	110757072	110761950	MSTRG.5505	LOC107480287	yes	GO:0005829(cytosol);GO:0005730(nucleolus);GO:0006364(rRNA processing)	NA	NA	NA	uncharacterized WD repeat-containing protein C17D11.16-like%2C transcript variant X1	XR_001590439.1	0	chrA03	110834101	110835024	MSTRG.5513	LOC107480300	yes	known	cis	100K	NA
XM_016100471.1	0	chrA03	111610106	111614033	MSTRG.5532	LOC107480342	yes	GO:0005971(ribonucleoside-diphosphate reductase complex);GO:0005524(ATP binding);GO:0004748(ribonucleoside-diphosphate reductase activity);GO:0009202(deoxyribonucleoside triphosphate biosynthetic process);GO:0006260(DNA replication);GO:0046686(response to cadmium ion)	00230(Purine metabolism);00240(Pyrimidine metabolism);00480(Glutathione metabolism)	K10807	EC:1.17.4.1	ribonucleoside-diphosphate reductase large subunit	XR_001590445.1	0	chrA03	111609294	111610011	MSTRG.5531	LOC107480343	yes	known	cis	1K	NA
XM_016100522.1	0	chrA03	112643461	112646788	MSTRG.5550	LOC107480396	yes	GO:0005737(cytoplasm);GO:0005488(binding);GO:0004512(inositol-3-phosphate synthase activity);GO:0006021(inositol biosynthetic process);GO:0008654(phospholipid biosynthetic process)	00521(Streptomycin biosynthesis);00562(Inositol phosphate metabolism)	K01858	EC:5.5.1.4	inositol-3-phosphate synthase	XR_001590449.1	0	chrA03	112738167	112746544	MSTRG.5552	LOC107480391	yes	known	cis	100K	NA
XM_016100523.1	0	chrA03	112657404	112660132	MSTRG.5551	LOC107480397	yes	GO:0005576(extracellular region);GO:0004338(glucan exo-1,3-beta-glucosidase activity);GO:0046872(metal ion binding);GO:0007047(cellular cell wall organization);GO:0000272(polysaccharide catabolic process)	00500(Starch and sucrose metabolism)	K01210	EC:3.2.1.58	glucan 1%2C3-beta-glucosidase A-like	XR_001590449.1	0	chrA03	112738167	112746544	MSTRG.5552	LOC107480391	yes	known	cis	100K	NA
XM_016100535.1	0	chrA03	112833263	112842686	MSTRG.5556	LOC107480402	yes	GO:0000151(ubiquitin ligase complex);GO:0005488(binding);GO:0004842(ubiquitin-protein ligase activity)	NA	NA	NA	uncharacterized LOC107480402%2C transcript variant X1	XR_001590449.1	0	chrA03	112738167	112746544	MSTRG.5552	LOC107480391	yes	known	cis	100K	NA
XM_016100995.1	0	chrA03	118700877	118703289	MSTRG.5775	LOC107480816	yes	NA	NA	NA	NA	clathrin light chain 1-like	XR_001590519.1	0	chrA03	118728998	118729798	MSTRG.5777	LOC107480818	yes	known	cis	100K	NA
XM_016101036.1	0	chrA03	118789467	118792350	MSTRG.5782	LOC107480849	yes	GO:0005515(protein binding);GO:0051301(cell division);GO:0007067(mitosis)	04110(Cell cycle);04111(Cell cycle - yeast);04120(Ubiquitin mediated proteolysis);04914(Progesterone-mediated oocyte maturation)	K03364	NA	protein FIZZY-RELATED 3-like	XR_001590519.1	0	chrA03	118728998	118729798	MSTRG.5777	LOC107480818	yes	known	cis	100K	NA
XM_016102040.1	0	chrA03	127125089	127127144	MSTRG.6205	LOC107481735	yes	NA	NA	NA	NA	WAT1-related protein At1g25270-like	XR_001590629.1	0	chrA03	127183659	127184990	MSTRG.6212	LOC107481741	yes	known	cis	100K	NA
XM_016101863.1	0	chrA03	127164695	127165502	MSTRG.6208	LOC107481593	yes	GO:0016021(integral to membrane);GO:0005774(vacuolar membrane);GO:0071369(cellular response to ethylene stimulus);GO:0071281(cellular response to iron ion);GO:0071732(cellular response to nitric oxide);GO:0006811(ion transport);GO:0055072(iron ion homeostasis)	NA	NA	NA	vacuolar iron transporter homolog 4-like	XR_001590629.1	0	chrA03	127183659	127184990	MSTRG.6212	LOC107481741	yes	known	cis	100K	NA
XM_016102044.1	0	chrA03	127165746	127166766	MSTRG.6207	LOC107481739	yes	GO:0016021(integral to membrane);GO:0005774(vacuolar membrane);GO:0006811(ion transport);GO:0055072(iron ion homeostasis);GO:0010039(response to iron ion)	NA	NA	NA	vacuolar iron transporter homolog 4-like	XR_001590629.1	0	chrA03	127183659	127184990	MSTRG.6212	LOC107481741	yes	known	cis	100K	NA
XM_016102046.1	0	chrA03	127195732	127196838	MSTRG.6215	LOC107481742	yes	GO:0005840(ribosome);GO:0003735(structural constituent of ribosome);GO:0006412(translation)	03010(Ribosome)	K02929	NA	60S ribosomal protein L44	XR_001590629.1	0	chrA03	127183659	127184990	MSTRG.6212	LOC107481741	yes	known	cis	100K	NA
XM_016104051.1	0	chrA04	13203064	13205184	MSTRG.7178	LOC107483434	yes	GO:0005634(nucleus);GO:0005515(protein binding);GO:0003700(sequence-specific DNA binding transcription factor activity);GO:0009740(gibberellic acid mediated signaling pathway);GO:0042538(hyperosmotic salinity response);GO:0009867(jasmonic acid mediated signaling pathway);GO:0007275(multicellular organismal development);GO:0009938(negative regulation of gibberellic acid mediated signaling pathway)…	NA	NA	NA	DELLA protein RGL3-like	XR_001590870.1	0	chrA04	13206380	13206687	MSTRG.7180	LOC107483436	yes	known	cis	10K	NA
XM_016105638.1	0	chrA04	96391622	96392955	MSTRG.7792	LOC107485117	yes	NA	NA	NA	NA	uncharacterized LOC107485117	XR_001591381.1	0	chrA04	96311988	96312897	MSTRG.7789	LOC107485126	yes	known	cis	100K	NA
XM_016105638.1	0	chrA04	96391622	96392955	MSTRG.7792	LOC107485117	yes	NA	NA	NA	NA	uncharacterized LOC107485117	XR_001591384.1	0	chrA04	96320768	96324530	MSTRG.7790	LOC107485128	yes	known	cis	100K	NA
XM_016106106.1	0	chrA04	105534423	105535927	MSTRG.7940	LOC107485565	yes	NA	NA	NA	NA	uncharacterized LOC107485565	XR_001591488.1	0	chrA04	105506881	105510450	MSTRG.7938	LOC107485563	yes	known	cis	100K	NA
XM_016106409.1	0	chrA04	110204477	110216346	MSTRG.8087	LOC107485867	yes	NA	NA	NA	NA	RAB6A-GEF complex partner protein 1-like%2C transcript variant X1	XR_001591595.1	0	chrA04	110272652	110274735	107485893	LOC107485893	yes	known	cis	100K	NA
XM_016109126.1	0	chrA05	16484968	16487033	MSTRG.9276	LOC107488381	yes	NA	00140(Steroid hormone biosynthesis);04960(Aldosterone-regulated sodium reabsorption)	K00071	EC:1.1.1.146	11-beta-hydroxysteroid dehydrogenase-like 5	XR_001591895.1	0	chrA05	16401446	16402135	MSTRG.9273	LOC107488378	yes	known	cis	100K	NA
XM_016110139.1	0	chrA05	55857891	55862414	MSTRG.9696	LOC107489390	yes	GO:0005829(cytosol);GO:0008180(signalosome);GO:0005515(protein binding);GO:0010388(cullin deneddylation);GO:0000085(G2 phase of mitotic cell cycle);GO:0007275(multicellular organismal development);GO:0009585(red, far-red light phototransduction)	NA	K12178	NA	COP9 signalosome complex subunit 4%2C transcript variant X2	XR_001592185.1	0	chrA05	55854813	55856028	MSTRG.9695	LOC107489391	yes	known	cis	10K	NA
XM_016113750.1	0	chrA06	10759096	10764414	MSTRG.11324	LOC107492696	yes	NA	NA	K11498	NA	microtubule-associated protein 70-1-like	XR_001592826.1	0	chrA06	10774326	10776404	MSTRG.11326	LOC107492699	yes	known	cis	100K	NA
XM_016116831.1	0	chrA06	105255891	105260269	MSTRG.12538	LOC107495653	yes	NA	NA	NA	NA	pollen-specific protein SF21	XR_001593511.1	0	chrA06	105211288	105214486	MSTRG.12536	LOC107495644	yes	known	cis	100K	NA
XM_016076054.1	0	chrA07	13621957	13626809	MSTRG.13453	LOC107457878	yes	GO:0005737(cytoplasm);GO:0005845(mRNA cap binding complex);GO:0005634(nucleus);GO:0000166(nucleotide binding);GO:0005515(protein binding);GO:0000339(RNA cap binding);GO:0006370(mRNA capping);GO:0031053(primary miRNA processing);GO:0000394(RNA splicing, via endonucleolytic cleavage and ligation)	NA	NA	NA	THO complex subunit 4D	XR_001585925.1	0	chrA07	13686670	13688628	MSTRG.13458	LOC107457886	yes	known	cis	100K	NA
XM_016076055.1	0	chrA07	13676069	13681137	MSTRG.13455	LOC107457879	yes	GO:0005665(DNA-directed RNA polymerase II, core complex);GO:0003677(DNA binding);GO:0003899(DNA-directed RNA polymerase activity);GO:0006468(protein phosphorylation);GO:0006366(transcription from RNA polymerase II promoter)	00230(Purine metabolism);00240(Pyrimidine metabolism);03020(RNA polymerase);05016(Huntington's disease)	K03013	NA	DNA-directed RNA polymerases II and IV subunit 5A-like%2C transcript variant X4	XR_001585925.1	0	chrA07	13686670	13688628	MSTRG.13458	LOC107457886	yes	known	cis	100K	NA
XM_016076121.1	0	chrA07	14289335	14291357	MSTRG.13473	LOC107457932	yes	NA	NA	NA	NA	aspartic proteinase PCS1-like	XR_001585926.1	0	chrA07	14285412	14286930	MSTRG.13471	LOC107457916	yes	known	cis	10K	NA
XM_016078077.1	0	chrA07	76900804	76905092	MSTRG.14296	LOC107459808	yes	GO:0005813(centrosome);GO:0005874(microtubule);GO:0005524(ATP binding);GO:0003777(microtubule motor activity);GO:0007018(microtubule-based movement);GO:0006810(transport)	NA	K10393	NA	kinesin-13A-like	XR_001586301.1	0	chrA07	76941662	76944179	MSTRG.14300	LOC107459578	yes	known	cis	100K	NA
XM_016078159.1	0	chrA07	76933582	76937410	MSTRG.14299	LOC107459863	yes	NA	NA	NA	NA	nuclear pore complex protein NUP35-like%2C transcript variant X2	XR_001586301.1	0	chrA07	76941662	76944179	MSTRG.14300	LOC107459578	yes	known	cis	10K	NA
XM_016077944.1	0	chrA07	76962650	76966117	MSTRG.14303	LOC107459713	yes	GO:0005886(plasma membrane);GO:0005525(GTP binding);GO:0015031(protein transport);GO:0007264(small GTPase mediated signal transduction)	NA	K07976	NA	ras-related protein RHN1-like%2C transcript variant X5	XR_001586301.1	0	chrA07	76941662	76944179	MSTRG.14300	LOC107459578	yes	known	cis	100K	NA
XM_016077946.1	0	chrA07	76962650	76966117	MSTRG.14303	LOC107459713	yes	GO:0005886(plasma membrane);GO:0005525(GTP binding);GO:0015031(protein transport);GO:0007264(small GTPase mediated signal transduction)	NA	K07976	NA	ras-related protein RHN1-like%2C transcript variant X5	XR_001586301.1	0	chrA07	76941662	76944179	MSTRG.14300	LOC107459578	yes	known	cis	100K	NA
XM_016079651.1	0	chrA08	18202928	18205961	MSTRG.15028	LOC107461181	yes	NA	00361(gamma-Hexachlorocyclohexane degradation);00626(Naphthalene and anthracene degradation);00903(Limonene and pinene degradation);00945(Stilbenoid, diarylheptanoid and gingerol biosynthesis)	K00517	NA	cytochrome P450 711A1-like	XR_001586592.1	0	chrA08	18268037	18278528	MSTRG.15033	LOC107461272	yes	known	cis	100K	NA
XM_016079652.1	0	chrA08	18206190	18208145	MSTRG.15029	LOC107461182	yes	GO:0005634(nucleus);GO:0005516(calmodulin binding);GO:0006952(defense response);GO:0019761(glucosinolate biosynthetic process)	NA	NA	NA	protein IQ-DOMAIN 1	XR_001586592.1	0	chrA08	18268037	18278528	MSTRG.15033	LOC107461272	yes	known	cis	100K	NA
XM_016079717.1	0	chrA08	18243523	18246054	MSTRG.15030	LOC107461236	yes	GO:0005829(cytosol);GO:0005634(nucleus);GO:0016799(hydrolase activity, hydrolyzing N-glycosyl compounds);GO:0042803(protein homodimerization activity);GO:0009691(cytokinin biosynthetic process)	NA	K06966	NA	cytokinin riboside 5'-monophosphate phosphoribohydrolase LOG8	XR_001586592.1	0	chrA08	18268037	18278528	MSTRG.15033	LOC107461272	yes	known	cis	100K	NA
XM_016080308.1	0	chrA08	25790256	25791021	MSTRG.15246	LOC107461753	yes	GO:0005789(endoplasmic reticulum membrane);GO:0016021(integral to membrane);GO:0015031(protein transport);GO:0055085(transmembrane transport)	03060(Protein export);04145(Phagosome);05110(Vibrio cholerae infection)	K09481	NA	protein transport protein Sec61 subunit beta	XR_001586651.1	0	chrA08	25774359	25775802	MSTRG.15245	LOC107461697	yes	known	cis	100K	NA
XM_016086190.1	0	chrA09	110630593	110633166	MSTRG.17688	LOC107467153	yes	GO:0005737(cytoplasm);GO:0005874(microtubule);GO:0005525(GTP binding);GO:0003924(GTPase activity);GO:0005198(structural molecule activity);GO:0007018(microtubule-based movement);GO:0051258(protein polymerization)	04145(Phagosome);04540(Gap junction);05130(Pathogenic Escherichia coli infection)	K07374	NA	tubulin alpha chain	XR_001587841.1	0	chrA09	110655223	110655936	MSTRG.17689	LOC107467145	yes	known	cis	100K	NA
XM_016086528.1	0	chrA09	113197360	113201655	MSTRG.17853	LOC107467427	yes	GO:0005524(ATP binding);GO:0004163(diphosphomevalonate decarboxylase activity);GO:0016301(kinase activity);GO:0006695(cholesterol biosynthetic process);GO:0008299(isoprenoid biosynthetic process)	00900(Terpenoid backbone biosynthesis)	K01597	EC:4.1.1.33	diphosphomevalonate decarboxylase MVD2	XR_001587874.1	0	chrA09	113246438	113247184	MSTRG.17857	LOC107467446	yes	known	cis	100K	NA
XM_016086719.1	0	chrA09	113319829	113322200	MSTRG.17861	LOC107467586	yes	NA	NA	NA	NA	UPF0307 protein PMI3641	XR_001587874.1	0	chrA09	113246438	113247184	MSTRG.17857	LOC107467446	yes	known	cis	100K	NA
XM_016087492.1	0	chrA10	2873272	2875424	MSTRG.18373	LOC107468239	yes	GO:0015935(small ribosomal subunit);GO:0003735(structural constituent of ribosome);GO:0006412(translation)	03010(Ribosome)	K02998	NA	40S ribosomal protein SA-like	XR_001587970.1	0	chrA10	2872182	2873227	MSTRG.18372	LOC107468307	yes	known	cis	10K	NA
XM_016088074.1	0	chrA10	4335115	4336461	MSTRG.18471	LOC107468725	yes	GO:0009507(chloroplast);GO:0022627(cytosolic small ribosomal subunit);GO:0009506(plasmodesma);GO:0003735(structural constituent of ribosome);GO:0006412(translation)	03010(Ribosome)	K02976	NA	40S ribosomal protein S26-2-like%2C transcript variant X1	XR_001587984.1	0	chrA10	4331394	4332534	MSTRG.18470	LOC107468505	yes	known	cis	10K	NA
XM_016088073.1	0	chrA10	4335115	4336464	MSTRG.18471	LOC107468725	yes	GO:0009507(chloroplast);GO:0022627(cytosolic small ribosomal subunit);GO:0009506(plasmodesma);GO:0003735(structural constituent of ribosome);GO:0006412(translation)	03010(Ribosome)	K02976	NA	40S ribosomal protein S26-2-like%2C transcript variant X1	XR_001587984.1	0	chrA10	4331394	4332534	MSTRG.18470	LOC107468505	yes	known	cis	10K	NA
XM_016089499.1	0	chrA10	65236618	65240525	MSTRG.19143	LOC107470118	yes	GO:0005856(cytoskeleton);GO:0005743(mitochondrial inner membrane)	NA	NA	NA	stomatin-like protein 2%2C mitochondrial	XR_001588351.1	0	chrA10	65256152	65257874	MSTRG.19145	LOC107470117	yes	known	cis	100K	NA
XM_016089842.1	0	chrA10	82579420	82581817	MSTRG.19297	LOC107470441	yes	GO:0005813(centrosome);GO:0000781(chromosome, telomeric region);GO:0005634(nucleus);GO:0008409(5'-3' exonuclease activity);GO:0000075(cell cycle checkpoint);GO:0006281(DNA repair);GO:0031848(protection from non-homologous end joining at telomere);GO:0031860(telomeric 3' overhang formation);GO:0031627(telomeric loop formation)	NA	NA	NA	protein artemis	XR_001588428.1	0	chrA10	82549781	82552553	MSTRG.19295	LOC107470455	yes	known	cis	100K	NA
XM_016090202.1	0	chrA10	90329304	90334833	MSTRG.19425	LOC107470779	yes	GO:0005634(nucleus);GO:0005524(ATP binding);GO:0003677(DNA binding);GO:0008094(DNA-dependent ATPase activity);GO:0005515(protein binding);GO:0000724(double-strand break repair via homologous recombination);GO:0007143(female meiosis);GO:0007140(male meiosis);GO:0007131(reciprocal meiotic recombination);GO:0016444(somatic cell DNA recombination)	03440(Homologous recombination)	K10869	NA	DNA repair protein RAD51 homolog 3-like	XR_001588504.1	0	chrA10	90313324	90315340	107470790	LOC107470790	yes	known	cis	100K	NA
XM_016340238.1	0	chrB01	125682074	125702078	MSTRG.21547	LOC107636743	yes	GO:0009055(electron carrier activity);GO:0020037(heme binding);GO:0004497(monooxygenase activity);GO:0016705(oxidoreductase activity, acting on paired donors, with incorporation or reduction of molecular oxygen)	00982(Drug metabolism - cytochrome P450)	K07414	EC:1.14.14.1	cytochrome P450 71D8-like	XR_001619354.1	0	chrB01	125733919	125739627	MSTRG.21554	LOC107636779	yes	known	cis	100K	NA
XM_016340303.1	0	chrB01	125817088	125818576	MSTRG.21555	LOC107636824	yes	GO:0016021(integral to membrane);GO:0005886(plasma membrane);GO:0005524(ATP binding);GO:0004674(protein serine/threonine kinase activity);GO:0004872(receptor activity)	00564(Glycerophospholipid metabolism);00565(Ether lipid metabolism);04144(Endocytosis);04666(Fc gamma R-mediated phagocytosis);04912(GnRH signaling pathway)	K01115	EC:3.1.4.4	leucine-rich repeat extensin-like protein 3	XR_001619354.1	0	chrB01	125733919	125739627	MSTRG.21554	LOC107636779	yes	known	cis	100K	NA
XM_016341815.1	0	chrB01	129375546	129378289	MSTRG.21692	LOC107638493	yes	GO:0071339(MLL1 complex);GO:0048188(Set1C/COMPASS complex);GO:0035064(methylated histone residue binding);GO:0051568(histone H3-K4 methylation);GO:0006355(regulation of transcription, DNA-dependent);GO:0006351(transcription, DNA-dependent)	03040(Spliceosome);04120(Ubiquitin mediated proteolysis)	K10599	EC:6.3.2.19	COMPASS-like H3K4 histone methylase component WDR5A%2C transcript variant X3	XR_001619811.1	0	chrB01	129405459	129407773	MSTRG.21696	LOC107638535	yes	known	cis	100K	NA
XM_016346495.1	0	chrB01	136304029	136305373	MSTRG.22083	LOC107642970	yes	GO:0048046(apoplast);GO:0005618(cell wall);GO:0004553(hydrolase activity, hydrolyzing O-glycosyl compounds);GO:0016762(xyloglucan:xyloglucosyl transferase activity);GO:0007047(cellular cell wall organization);GO:0006073(cellular glucan metabolic process)	NA	K08235	EC:2.4.1.207	probable xyloglucan endotransglucosylase/hydrolase protein 23	XR_001620749.1	0	chrB01	136401060	136402100	MSTRG.22093	LOC107643086	yes	known	cis	100K	NA
XM_016346561.1	0	chrB01	136362015	136364570	MSTRG.22088	LOC107643022	yes	GO:0016491(oxidoreductase activity)	NA	K11450	EC:1.-.-.-	probable polyamine oxidase 5	XR_001620749.1	0	chrB01	136401060	136402100	MSTRG.22093	LOC107643086	yes	known	cis	100K	NA
XM_016346604.1	0	chrB01	136369023	136373056	MSTRG.22089	LOC107643056	yes	GO:0005829(cytosol);GO:0005730(nucleolus);GO:0046872(metal ion binding);GO:0030154(cell differentiation);GO:0016568(chromatin modification);GO:0009908(flower development);GO:0006355(regulation of transcription, DNA-dependent);GO:0006351(transcription, DNA-dependent)	NA	K10752	NA	WD-40 repeat-containing protein MSI4%2C transcript variant X1	XR_001620749.1	0	chrB01	136401060	136402100	MSTRG.22093	LOC107643086	yes	known	cis	100K	NA
XM_016346571.1	0	chrB01	136379095	136383772	MSTRG.22091	LOC107643034	yes	GO:0016021(integral to membrane);GO:0005886(plasma membrane);GO:0005524(ATP binding);GO:0004674(protein serine/threonine kinase activity);GO:0004872(receptor activity);GO:0030154(cell differentiation);GO:0042335(cuticle development);GO:0048645(organ formation);GO:0046777(protein autophosphorylation);GO:0010068(protoderm histogenesis);GO:0048367(shoot development)	NA	K00924	NA	receptor-like serine/threonine-protein kinase ALE2%2C transcript variant X1	XR_001620749.1	0	chrB01	136401060	136402100	MSTRG.22093	LOC107643086	yes	known	cis	100K	NA
XM_016346579.1	0	chrB01	136379095	136383772	MSTRG.22091	LOC107643034	yes	GO:0016021(integral to membrane);GO:0005886(plasma membrane);GO:0005524(ATP binding);GO:0004674(protein serine/threonine kinase activity);GO:0004872(receptor activity);GO:0030154(cell differentiation);GO:0042335(cuticle development);GO:0048645(organ formation);GO:0046777(protein autophosphorylation);GO:0010068(protoderm histogenesis);GO:0048367(shoot development)	NA	K00924	NA	receptor-like serine/threonine-protein kinase ALE2%2C transcript variant X1	XR_001620749.1	0	chrB01	136401060	136402100	MSTRG.22093	LOC107643086	yes	known	cis	100K	NA
XM_016317809.1	0	chrB01	136383007	136385508	MSTRG.22091	LOC107615773	yes	GO:0016021(integral to membrane);GO:0005886(plasma membrane);GO:0005524(ATP binding);GO:0004674(protein serine/threonine kinase activity);GO:0004872(receptor activity)	NA	NA	NA	vegetative cell wall protein gp1-like	XR_001620749.1	0	chrB01	136401060	136402100	MSTRG.22093	LOC107643086	yes	known	cis	100K	NA
XM_016327671.1	0	chrB02	21835735	21839969	MSTRG.22789	LOC107625098	yes	NA	NA	NA	NA	pectin acetylesterase 12-like	XR_001617073.1	0	chrB02	21854450	21858658	MSTRG.22790	LOC107625099	yes	known	cis	100K	NA
XR_001617160.1	0	chrB02	50858431	50861831	MSTRG.22951	LOC107625289	yes	GO:0005829(cytosol);GO:0005634(nucleus);GO:0016491(oxidoreductase activity)	00010(Glycolysis / Gluconeogenesis);00561(Glycerolipid metabolism);00930(Caprolactam degradation)	NA	NA	aldo-keto reductase family 4 member C10-like%2C transcript variant X1	XR_001617165.1	0	chrB02	50866662	50868512	MSTRG.22951	LOC107625291	yes	known	cis	10K	NA
XM_016331148.1	0	chrB02	96299932	96302580	MSTRG.23427	LOC107628501	yes	NA	NA	NA	NA	transcription factor SCREAM2-like	XR_001617395.1	0	chrB02	96207538	96213120	MSTRG.23425	LOC107625847	yes	known	cis	100K	NA
XM_016328836.1	0	chrB02	102059713	102062968	MSTRG.23604	LOC107626056	yes	NA	03022(Basal transcription factors)	K03134	NA	transcription initiation factor TFIID subunit 10%2C transcript variant X1	XR_001617453.1	0	chrB02	102028646	102030291	107626053	LOC107626053	yes	known	cis	100K	NA
XM_016332717.1	0	chrB03	16658262	16672769	MSTRG.24898	LOC107629818	yes	GO:0005524(ATP binding);GO:0004674(protein serine/threonine kinase activity);GO:0005856(cytoskeleton);GO:0005829(cytosol);GO:0031254(trailing edge);GO:0046872(metal ion binding);GO:0045159(myosin II binding);GO:0031152(aggregation involved in sorocarp development);GO:0043327(chemotaxis to cAMP);GO:0000910(cytokinesis);GO:0007163(establishment or maintenance of cell polarity);GO:0006909(phagocytos…	NA	NA	NA	homeobox-DDT domain protein RLT2%2C transcript variant X3	XR_001618049.1	0	chrB03	16626623	16631355	107629816	LOC107629816	yes	known	cis	100K	NA
XM_016333081.1	0	chrB03	25911266	25916384	MSTRG.25130	LOC107630058	yes	NA	NA	K08075	EC:3.1.3.32	polynucleotide 3'-phosphatase ZDP	XR_001618836.1	0	chrB03	25947478	25947993	107634311	LOC107634311	yes	known	cis	100K	NA
XM_016333264.1	0	chrB03	31241276	31243368	MSTRG.25243	LOC107630191	yes	NA	NA	NA	NA	protein IQ-DOMAIN 14%2C transcript variant X2	XR_001618178.1	0	chrB03	31291546	31295093	107630194	LOC107630194	yes	known	cis	100K	NA
XM_016333265.1	0	chrB03	31243733	31245993	MSTRG.25244	LOC107630192	yes	GO:0005618(cell wall);GO:0005737(cytoplasm);GO:0005576(extracellular region);GO:0045330(aspartyl esterase activity);GO:0030599(pectinesterase activity);GO:0042545(cell wall modification);GO:0007047(cellular cell wall organization)	00040(Pentose and glucuronate interconversions);00500(Starch and sucrose metabolism)	K01051	EC:3.1.1.11	probable pectinesterase 53	XR_001618178.1	0	chrB03	31291546	31295093	107630194	LOC107630194	yes	known	cis	100K	NA
XM_016335261.1	0	chrB03	128603535	128604833	MSTRG.26583	LOC107631722	yes	NA	00280(Valine, leucine and isoleucine degradation)	K00020	EC:1.1.1.31	probable 3-hydroxyisobutyrate dehydrogenase-like 2%2C mitochondrial	XR_001619042.1	0	chrB03	128571300	128574436	MSTRG.26581	LOC107634751	yes	known	cis	100K	NA
XM_016335261.1	0	chrB03	128603535	128604833	MSTRG.26583	LOC107631722	yes	NA	00280(Valine, leucine and isoleucine degradation)	K00020	EC:1.1.1.31	probable 3-hydroxyisobutyrate dehydrogenase-like 2%2C mitochondrial	XR_001618615.1	0	chrB03	128622453	128629005	107631724	LOC107631724	yes	known	cis	100K	NA
XM_016335265.1	0	chrB03	128717423	128718205	MSTRG.26589	LOC107631727	yes	GO:0009507(chloroplast);GO:0051537(2 iron, 2 sulfur cluster binding);GO:0009055(electron carrier activity);GO:0046872(metal ion binding);GO:0022900(electron transport chain);GO:0006810(transport)	00195(Photosynthesis)	K02639	NA	ferredoxin	XR_001618615.1	0	chrB03	128622453	128629005	107631724	LOC107631724	yes	known	cis	100K	NA
XM_016335574.1	0	chrB03	132210256	132215350	MSTRG.26806	LOC107631966	yes	NA	NA	NA	NA	trafficking protein particle complex subunit 1-like%2C transcript variant X1	XR_001618647.1	0	chrB03	132117903	132120873	107631960	LOC107631960	yes	known	cis	100K	NA
XM_016341028.1	0	chrB04	17533689	17534735	107637644	LOC107637644	yes	GO:0005737(cytoplasm);GO:0005634(nucleus);GO:0046872(metal ion binding);GO:0004535(poly(A)-specific ribonuclease activity);GO:0003723(RNA binding);GO:0042742(defense response to bacterium);GO:0000289(nuclear-transcribed mRNA poly(A) tail shortening);GO:0006355(regulation of transcription, DNA-dependent);GO:0009611(response to wounding);GO:0006351(transcription, DNA-dependent)	NA	NA	NA	probable CCR4-associated factor 1 homolog 11	XR_001619931.1	0	chrB04	17535496	17538674	MSTRG.27743	LOC107639049	yes	known	cis	10K	NA
XM_016343391.1	0	chrB04	114586246	114586763	MSTRG.28454	LOC107639792	yes	GO:0005840(ribosome);GO:0003735(structural constituent of ribosome);GO:0006412(translation)	03010(Ribosome)	K02913	NA	50S ribosomal protein L33-like	XR_001620314.1	0	chrB04	114667279	114669903	107639794	LOC107639794	yes	known	cis	100K	NA
XM_016341213.1	0	chrB04	114639966	114641403	MSTRG.28455	LOC107638012	yes	GO:0005507(copper ion binding);GO:0009055(electron carrier activity);GO:0022900(electron transport chain);GO:0006810(transport)	NA	NA	NA	cucumber peeling cupredoxin-like%2C transcript variant X1	XR_001620314.1	0	chrB04	114667279	114669903	107639794	LOC107639794	yes	known	cis	100K	NA
XM_016343395.1	0	chrB04	114670572	114702272	107639795	LOC107639795	yes	GO:0005886(plasma membrane);GO:0005524(ATP binding);GO:0006915(apoptosis);GO:0006952(defense response)	NA	K00924	NA	uncharacterized LOC107639795%2C transcript variant X2	XR_001620314.1	0	chrB04	114667279	114669903	107639794	LOC107639794	yes	known	cis	10K	NA
XM_016338314.1	0	chrB04	117105195	117109388	MSTRG.28538	LOC107634975	yes	NA	NA	NA	NA	uncharacterized LOC107634975%2C transcript variant X1	XR_001619701.1	0	chrB04	117187389	117188518	MSTRG.28537	LOC107638038	yes	known	cis	100K	NA
XM_016339291.1	0	chrB04	132692196	132696003	MSTRG.29128	LOC107635735	yes	GO:0016021(integral to membrane);GO:0009055(electron carrier activity);GO:0020037(heme binding);GO:0004497(monooxygenase activity);GO:0016705(oxidoreductase activity, acting on paired donors, with incorporation or reduction of molecular oxygen);GO:0033466(trans-zeatin biosynthetic process)	00908(Zeatin biosynthesis)	K10717	NA	cytokinin hydroxylase	XR_001619294.1	0	chrB04	132634516	132635950	MSTRG.29120	LOC107635727	yes	known	cis	100K	NA
XM_016347720.1	0	chrB05	121503371	121509367	MSTRG.30565	LOC107643962	yes	GO:0016020(membrane);GO:0009055(electron carrier activity);GO:0020037(heme binding);GO:0004497(monooxygenase activity);GO:0016705(oxidoreductase activity, acting on paired donors, with incorporation or reduction of molecular oxygen)	00361(gamma-Hexachlorocyclohexane degradation);00626(Naphthalene and anthracene degradation);00903(Limonene and pinene degradation);00945(Stilbenoid, diarylheptanoid and gingerol biosynthesis)	K00517	NA	cytochrome P450 82A4-like	XR_001621165.1	0	chrB05	121576718	121579954	MSTRG.30569	LOC107643966	yes	known	cis	100K	NA
XM_016348631.1	0	chrB05	144665253	144666674	MSTRG.31190	LOC107644703	yes	NA	NA	NA	NA	ribonuclease 3-like%2C transcript variant X2	XR_001621380.1	0	chrB05	144671841	144674388	MSTRG.31191	LOC107644705	yes	known	cis	10K	NA
XM_016348755.1	0	chrB05	146392410	146394726	MSTRG.31277	LOC107644821	yes	GO:0009535(chloroplast thylakoid membrane);GO:0016021(integral to membrane);GO:0005634(nucleus);GO:0005886(plasma membrane);GO:0020037(heme binding);GO:0005496(steroid binding)	NA	NA	NA	membrane steroid-binding protein 2-like	XR_001621393.1	0	chrB05	146350308	146352521	MSTRG.31273	LOC107644816	yes	known	cis	100K	NA
XM_016348760.1	0	chrB05	146432499	146435355	MSTRG.31281	LOC107644826	yes	GO:0009507(chloroplast);GO:0016021(integral to membrane);GO:0005774(vacuolar membrane);GO:0046872(metal ion binding);GO:0016491(oxidoreductase activity);GO:0022900(electron transport chain);GO:0006810(transport)	NA	K08360	NA	transmembrane ascorbate ferrireductase 1-like	XR_001621393.1	0	chrB05	146350308	146352521	MSTRG.31273	LOC107644816	yes	known	cis	100K	NA
XM_016306860.1	0	chrB06	123395247	123399656	107605109	LOC107605109	yes	GO:0005737(cytoplasm);GO:0005886(plasma membrane);GO:0005509(calcium ion binding);GO:0019900(kinase binding);GO:0009738(abscisic acid mediated signaling pathway);GO:0019722(calcium-mediated signaling);GO:0010107(potassium ion import);GO:0009409(response to cold);GO:0009651(response to salt stress);GO:0009414(response to water deprivation);GO:0010118(stomatal movement)	04010(MAPK signaling pathway);04020(Calcium signaling pathway);04114(Oocyte meiosis);04210(Apoptosis);04310(Wnt signaling pathway);04360(Axon guidance);04370(VEGF signaling pathway);04650(Natural killer cell mediated cytotoxicity);04660(T cell receptor signaling pathway);04662(B cell receptor signaling pathway);04720(Long-term potentiation);05010(Alzheimer's disease);05014(Amyotrophic lateral scl…	K06268	NA	uncharacterized LOC107605109%2C transcript variant X3	XR_001612467.1	0	chrB06	123400761	123402862	107605112	LOC107605112	yes	known	cis	10K	NA
XM_016306861.1	0	chrB06	123427968	123433315	MSTRG.33296	LOC107605111	yes	NA	NA	NA	NA	uncharacterized LOC107605111	XR_001612467.1	0	chrB06	123400761	123402862	107605112	LOC107605112	yes	known	cis	100K	NA
XM_016307031.1	0	chrB06	126185373	126189885	MSTRG.33398	LOC107605230	yes	NA	NA	NA	NA	3-oxoacyl-[acyl-carrier-protein] reductase FabG	XR_001612486.1	0	chrB06	126271239	126273150	MSTRG.33402	LOC107605235	yes	known	cis	100K	NA
XM_016352325.1	0	chrB06	126242767	126247117	MSTRG.33401	LOC107648474	yes	GO:0005634(nucleus);GO:0046976(histone methyltransferase activity (H3-K27 specific));GO:0005515(protein binding);GO:0008270(zinc ion binding);GO:0009901(anther dehiscence);GO:0051726(regulation of cell cycle);GO:0006275(regulation of DNA replication)	NA	NA	NA	histone-lysine N-methyltransferase ATXR6	XR_001612486.1	0	chrB06	126271239	126273150	MSTRG.33402	LOC107605235	yes	known	cis	100K	NA
XM_016307038.1	0	chrB06	126269782	126271147	MSTRG.33402	LOC107605234	yes	NA	NA	K10862	EC:3.1.4.-	tyrosyl-DNA phosphodiesterase 1-like	XR_001612486.1	0	chrB06	126271239	126273150	MSTRG.33402	LOC107605235	yes	known	cis	10K	NA
XM_016311222.1	0	chrB07	10951415	10952209	MSTRG.34399	LOC107609311	yes	GO:0009535(chloroplast thylakoid membrane);GO:0005507(copper ion binding);GO:0009055(electron carrier activity);GO:0022900(electron transport chain);GO:0006810(transport)	00195(Photosynthesis)	K02638	NA	plastocyanin	XR_001612735.1	0	chrB07	10971304	10972475	MSTRG.34400	LOC107608151	yes	known	cis	100K	NA
XM_016309191.1	0	chrB07	49445597	49447022	MSTRG.34921	LOC107607216	yes	GO:0005739(mitochondrion);GO:0043457(regulation of cellular respiration)	NA	NA	NA	protein transport protein sec31-like	XR_001612658.1	0	chrB07	49454804	49456279	MSTRG.34925	LOC107606499	yes	known	cis	10K	NA
XM_016310644.1	0	chrB07	70633617	70634839	MSTRG.35027	LOC107608881	yes	GO:0005739(mitochondrion)	NA	NA	NA	uncharacterized LOC107608881	XR_001613019.1	0	chrB07	70683213	70697054	MSTRG.35036	LOC107608883	yes	known	cis	100K	NA
XM_016309307.1	0	chrB07	70647624	70655067	MSTRG.35022	LOC107607340	yes	GO:0005739(mitochondrion)	NA	NA	NA	uncharacterized LOC107607340	XR_001613019.1	0	chrB07	70683213	70697054	MSTRG.35036	LOC107608883	yes	known	cis	100K	NA
XM_016315565.1	0	chrB08	32202857	32208402	MSTRG.36764	LOC107613522	yes	GO:0016021(integral to membrane);GO:0005886(plasma membrane);GO:0005524(ATP binding);GO:0004674(protein serine/threonine kinase activity)	NA	NA	NA	uncharacterized LOC107613522	XR_001614436.1	0	chrB08	32275413	32278757	MSTRG.36766	LOC107614435	yes	known	cis	100K	NA
XM_016315009.1	0	chrB08	46855763	46858843	MSTRG.36885	LOC107613149	yes	GO:0005747(mitochondrial respiratory chain complex I);GO:0022900(electron transport chain);GO:0006810(transport)	00190(Oxidative phosphorylation);05010(Alzheimer's disease);05012(Parkinson's disease);05016(Huntington's disease)	K03946	EC:1.6.5.3 1.6.99.3	NADH dehydrogenase [ubiquinone] 1 alpha subcomplex subunit 2-like	XR_001613957.1	0	chrB08	46840185	46842542	MSTRG.36881	LOC107613150	yes	known	cis	100K	NA
XM_016314354.1	0	chrB08	76437235	76441376	MSTRG.36980	LOC107612657	yes	GO:0005737(cytoplasm);GO:0005525(GTP binding);GO:0003924(GTPase activity);GO:0003746(translation elongation factor activity)	NA	K03234	EC:3.6.5.3	elongation factor 2	XR_001614059.1	0	chrB08	76449158	76455488	MSTRG.36981	LOC107613441	yes	known	cis	100K	NA
XM_016314924.1	0	chrB08	118665628	118668215	MSTRG.37366	LOC107613078	yes	NA	NA	NA	NA	treponemal membrane protein B-like%2C transcript variant X1	XR_001614451.1	0	chrB08	118655982	118658338	MSTRG.37365	LOC107614454	yes	known	cis	10K	NA
XM_016314734.1	0	chrB08	127294505	127297771	MSTRG.37630	LOC107612942	yes	GO:0009507(chloroplast);GO:0008840(dihydrodipicolinate synthase activity);GO:0019877(diaminopimelate biosynthetic process)	00300(Lysine biosynthesis)	K01714	EC:4.2.1.52	4-hydroxy-tetrahydrodipicolinate synthase%2C chloroplastic-like	XR_001613999.1	0	chrB08	127385213	127386966	MSTRG.37636	LOC107613271	yes	known	cis	100K	NA
XM_016313655.1	0	chrB08	127305399	127319927	MSTRG.37631	LOC107611762	yes	GO:0005887(integral to plasma membrane);GO:0015171(amino acid transmembrane transporter activity);GO:0015293(symporter activity);GO:0015800(acidic amino acid transport);GO:0015804(neutral amino acid transport)	NA	NA	NA	amino acid permease 2-like	XR_001613999.1	0	chrB08	127385213	127386966	MSTRG.37636	LOC107613271	yes	known	cis	100K	NA
XM_016315571.1	0	chrB08	128826016	128829573	MSTRG.37713	LOC107613530	yes	GO:0009505(plant-type cell wall);GO:0005524(ATP binding);GO:0003824(catalytic activity);GO:0005975(carbohydrate metabolic process);GO:0006633(fatty acid biosynthetic process);GO:0042128(nitrate assimilation)	NA	NA	NA	SNF1-related protein kinase regulatory subunit gamma-1	XR_001614181.1	0	chrB08	128855458	128859370	MSTRG.37715	LOC107613825	yes	known	cis	100K	NA
XM_016316327.1	0	chrB08	128931823	128934068	MSTRG.37722	LOC107614092	yes	GO:0004017(adenylate kinase activity);GO:0005524(ATP binding);GO:0006163(purine nucleotide metabolic process)	00230(Purine metabolism)	K00939	EC:2.7.4.3	adenylate kinase 4-like	XR_001614181.1	0	chrB08	128855458	128859370	MSTRG.37715	LOC107613825	yes	known	cis	100K	NA
XM_016319217.1	0	chrB09	10634181	10635012	MSTRG.38227	LOC107617457	yes	NA	NA	NA	NA	factor Xa inhibitor BuXI-like	XR_001614957.1	0	chrB09	10603933	10605289	MSTRG.38223	LOC107617460	yes	known	cis	100K	NA
XM_016319816.1	0	chrB09	11934961	11937400	MSTRG.38275	LOC107617927	yes	GO:0005840(ribosome);GO:0003735(structural constituent of ribosome);GO:0006412(translation)	03010(Ribosome)	K02995	NA	40S ribosomal protein S8	XR_001615257.1	0	chrB09	11910105	11914136	MSTRG.38274	LOC107618500	yes	known	cis	100K	NA
XM_016319814.1	0	chrB09	11938397	11940436	MSTRG.38276	LOC107617926	yes	GO:0005840(ribosome);GO:0003735(structural constituent of ribosome);GO:0006412(translation)	03010(Ribosome)	K02995	NA	40S ribosomal protein S8	XR_001615257.1	0	chrB09	11910105	11914136	MSTRG.38274	LOC107618500	yes	known	cis	100K	NA
XM_016319180.1	0	chrB09	143613431	143618469	MSTRG.39969	LOC107617420	yes	GO:0009570(chloroplast stroma);GO:0030529(ribonucleoprotein complex);GO:0003723(RNA binding);GO:0006397(mRNA processing);GO:0006417(regulation of translation);GO:0008380(RNA splicing)	NA	NA	NA	chloroplastic group IIA intron splicing facilitator CRS1%2C chloroplastic-like%2C transcript variant X1	XR_001614687.1	0	chrB09	143666668	143668866	107616889	LOC107616889	yes	known	cis	100K	NA
XM_016326249.1	0	chrB10	38715986	38719281	MSTRG.40975	LOC107623855	yes	GO:0005829(cytosol);GO:0000502(proteasome complex);GO:0009965(leaf morphogenesis)	03050(Proteasome)	K03038	NA	26S proteasome non-ATPase regulatory subunit 7 homolog A-like	XR_001615912.1	0	chrB10	38700495	38703874	107621730	LOC107621730	yes	known	cis	100K	NA
XM_016093706.1	0	chrA02	28057803	28067626	MSTRG.2718	LOC107474116	yes	GO:0016021(integral to membrane);GO:0005886(plasma membrane);GO:0005524(ATP binding);GO:0016887(ATPase activity);GO:0006810(transport)	02010(ABC transporters)	K05681	NA	ABC transporter G family member 24-like%2C transcript variant X2	MSTRG.2716.1	i	chrA02	28048285	28048681	MSTRG.2716	LOC107474127	yes	novel	cis	10K	NA
XM_016094932.1	0	chrA02	80852255	80853125	MSTRG.3178	LOC107475313	yes	NA	NA	NA	NA	uncharacterized LOC107475313	MSTRG.3179.1	u	chrA02	80859644	80859986	MSTRG.3179	.	yes	novel	cis	10K	NA
XM_016096998.1	0	chrA03	2393471	2398955	MSTRG.3828	LOC107477032	yes	GO:0031390(Ctf18 RFC-like complex);GO:0031261(DNA replication preinitiation complex);GO:0042555(MCM complex);GO:0005656(pre-replicative complex);GO:0005524(ATP binding);GO:0003677(DNA binding);GO:0004386(helicase activity);GO:0006271(DNA strand elongation involved in DNA replication);GO:0006270(DNA-dependent DNA replication initiation);GO:0007090(regulation of S phase of mitotic cell cycle)	03030(DNA replication);04110(Cell cycle);04111(Cell cycle - yeast);04113(Meiosis - yeast)	K02212	NA	DNA replication licensing factor MCM4	MSTRG.3829.1	x	chrA03	2398462	2398717	MSTRG.3829	LOC107477032	yes	novel	cis	10K	NA
XM_016099076.1	0	chrA03	39948646	39954418	MSTRG.4945	LOC107478921	yes	GO:0016021(integral to membrane)	NA	NA	NA	C2 and GRAM domain-containing protein At5g50170	MSTRG.4941.1	u	chrA03	39915734	39916251	MSTRG.4941	.	yes	novel	cis	100K	NA
XM_016101188.1	0	chrA03	120233577	120240095	MSTRG.5830	LOC107480988	yes	GO:0046872(metal ion binding);GO:0004222(metalloendopeptidase activity);GO:0006508(proteolysis)	NA	K01414	EC:3.4.24.70	organellar oligopeptidase A%2C chloroplastic/mitochondrial-like	MSTRG.5833.1	x	chrA03	120307419	120307732	MSTRG.5833	LOC107480993	yes	novel	cis	100K	NA
XM_016101195.1	0	chrA03	120396768	120400032	MSTRG.5837	LOC107480995	yes	NA	NA	NA	NA	protein DJ-1 homolog D	MSTRG.5833.1	x	chrA03	120307419	120307732	MSTRG.5833	LOC107480993	yes	novel	cis	100K	NA
XM_016101209.1	0	chrA03	120644454	120645274	MSTRG.5849	LOC107481008	yes	GO:0005737(cytoplasm);GO:0016020(membrane);GO:0005525(GTP binding);GO:0007264(small GTPase mediated signal transduction)	04010(MAPK signaling pathway);04062(Chemokine signaling pathway);04145(Phagosome);04310(Wnt signaling pathway);04360(Axon guidance);04370(VEGF signaling pathway);04510(Focal adhesion);04520(Adherens junction);04620(Toll-like receptor signaling pathway);04650(Natural killer cell mediated cytotoxicity);04662(B cell receptor signaling pathway);04664(Fc epsilon RI signaling pathway);04666(Fc gamma R-…	K04392	NA	rac-like GTP-binding protein RHO1	MSTRG.5856.1	x	chrA03	120736422	120737727	MSTRG.5856	LOC107481019	yes	novel	cis	100K	NA
XM_016101211.1	0	chrA03	120649578	120653028	MSTRG.5852	LOC107481012	yes	GO:0005634(nucleus);GO:0003700(sequence-specific DNA binding transcription factor activity);GO:0044212(transcription regulatory region DNA binding);GO:0007623(circadian rhythm);GO:0048574(long-day photoperiodism, flowering);GO:0042754(negative regulation of circadian rhythm);GO:0043433(negative regulation of sequence-specific DNA binding transcription factor activity);GO:0009737(response to absci…	04712(Circadian rhythm - plant)	K12133	NA	protein REVEILLE 2-like	MSTRG.5856.1	x	chrA03	120736422	120737727	MSTRG.5856	LOC107481019	yes	novel	cis	100K	NA
XM_016101219.1	0	chrA03	120737505	120738872	MSTRG.5857	LOC107481019	yes	GO:0005737(cytoplasm);GO:0004364(glutathione transferase activity);GO:0006979(response to oxidative stress);GO:0009407(toxin catabolic process)	00480(Glutathione metabolism);00980(Metabolism of xenobiotics by cytochrome P450);00982(Drug metabolism - cytochrome P450)	K00799	EC:2.5.1.18	glutathione S-transferase F11-like	MSTRG.5856.1	x	chrA03	120736422	120737727	MSTRG.5856	LOC107481019	yes	novel	cis	10K	NA
XM_016101221.1	0	chrA03	120760770	120765737	MSTRG.5858	LOC107481021	yes	GO:0005516(calmodulin binding);GO:0004351(glutamate decarboxylase activity);GO:0030170(pyridoxal phosphate binding);GO:0006536(glutamate metabolic process)	00250(Alanine, aspartate and glutamate metabolism);00410(beta-Alanine metabolism);00430(Taurine and hypotaurine metabolism);00650(Butanoate metabolism);04940(Type I diabetes mellitus)	K01580	EC:4.1.1.15	glutamate decarboxylase-like	MSTRG.5856.1	x	chrA03	120736422	120737727	MSTRG.5856	LOC107481019	yes	novel	cis	100K	NA
XM_016101220.1	0	chrA03	120765740	120768191	MSTRG.5859	LOC107481020	yes	GO:0016021(integral to membrane);GO:0005886(plasma membrane);GO:0005524(ATP binding);GO:0004674(protein serine/threonine kinase activity);GO:0004872(receptor activity);GO:0005529(sugar binding)	NA	K00924	NA	L-type lectin-domain containing receptor kinase VIII.1-like	MSTRG.5856.1	x	chrA03	120736422	120737727	MSTRG.5856	LOC107481019	yes	novel	cis	100K	NA
XM_016102040.1	0	chrA03	127125089	127127144	MSTRG.6205	LOC107481735	yes	NA	NA	NA	NA	WAT1-related protein At1g25270-like	MSTRG.6197.1	u	chrA03	127049014	127049538	MSTRG.6197	.	yes	novel	cis	100K	NA
XM_016102494.1	0	chrA03	131102518	131105753	MSTRG.6459	LOC107482104	yes	GO:0005524(ATP binding);GO:0004672(protein kinase activity)	NA	NA	NA	uncharacterized LOC107482104%2C transcript variant X3	MSTRG.6465.1	u	chrA03	131191849	131192348	MSTRG.6465	.	yes	novel	cis	100K	NA
XM_016102587.1	0	chrA03	131605007	131610186	MSTRG.6494	LOC107482184	yes	GO:0005829(cytosol);GO:0005524(ATP binding);GO:0051082(unfolded protein binding);GO:0006457(protein folding)	NA	K09493	NA	T-complex protein 1 subunit alpha	MSTRG.6502.1	u	chrA03	131671284	131671731	MSTRG.6502	.	yes	novel	cis	100K	NA
XM_016102588.1	0	chrA03	131624952	131626478	MSTRG.6496	LOC107482185	yes	GO:0005622(intracellular);GO:0003779(actin binding)	04360(Axon guidance);04666(Fc gamma R-mediated phagocytosis);04810(Regulation of actin cytoskeleton)	K05765	NA	actin-depolymerizing factor 3-like	MSTRG.6502.1	u	chrA03	131671284	131671731	MSTRG.6502	.	yes	novel	cis	100K	NA
XM_016102597.1	0	chrA03	131713830	131718911	MSTRG.6507	LOC107482192	yes	NA	NA	NA	NA	uncharacterized LOC107482192	MSTRG.6502.1	u	chrA03	131671284	131671731	MSTRG.6502	.	yes	novel	cis	100K	NA
XM_016105533.1	0	chrA04	92107252	92110701	MSTRG.7744	LOC107484990	yes	GO:0000287(magnesium ion binding);GO:0004737(pyruvate decarboxylase activity);GO:0030976(thiamine pyrophosphate binding)	00380(Tryptophan metabolism)	K04103	EC:4.1.1.74	pyruvate decarboxylase 2	MSTRG.7747.1	u	chrA04	92164364	92164580	MSTRG.7747	.	yes	novel	cis	100K	NA
XM_016112723.1	0	chrA06	4207751	4208776	MSTRG.10966	LOC107491802	yes	NA	NA	NA	NA	uncharacterized LOC107491802	MSTRG.10964.2	o	chrA06	4204054	4205591	MSTRG.10964	LOC107491854	yes	novel	cis	10K	NA
XM_016113750.1	0	chrA06	10759096	10764414	MSTRG.11324	LOC107492696	yes	NA	NA	K11498	NA	microtubule-associated protein 70-1-like	MSTRG.11327.1	x	chrA06	10774714	10775163	MSTRG.11327	LOC107492699	yes	novel	cis	100K	NA
XM_016114309.1	0	chrA06	17046446	17050184	MSTRG.11569	LOC107493222	yes	GO:0005576(extracellular region);GO:0005507(copper ion binding);GO:0016491(oxidoreductase activity)	00053(Ascorbate and aldarate metabolism)	K00423	EC:1.10.3.3	L-ascorbate oxidase homolog	MSTRG.11563.1	u	chrA06	17039149	17039894	MSTRG.11563	.	yes	novel	cis	10K	NA
XM_016117018.1	0	chrA06	108265114	108270433	MSTRG.12691	LOC107495820	yes	NA	NA	NA	NA	interferon-related developmental regulator 1-like	MSTRG.12689.1	u	chrA06	108240757	108244255	MSTRG.12689	.	yes	novel	cis	100K	NA
XM_016117085.1	0	chrA06	108361915	108363127	MSTRG.12697	LOC107495874	yes	GO:0005618(cell wall);GO:0005576(extracellular region);GO:0006952(defense response)	NA	NA	NA	peamaclein-like	MSTRG.12701.1	u	chrA06	108416930	108417599	MSTRG.12701	.	yes	novel	cis	100K	NA
XM_016079462.1	0	chrA08	16045090	16056925	MSTRG.14936	LOC107461030	yes	GO:0016021(integral to membrane);GO:0005886(plasma membrane);GO:0005524(ATP binding);GO:0004674(protein serine/threonine kinase activity);GO:0004872(receptor activity)	NA	NA	NA	uncharacterized LOC107461030%2C transcript variant X1	MSTRG.14939.1	x	chrA08	16075649	16076882	MSTRG.14939	LOC107461078	yes	novel	cis	100K	NA
XM_016079553.1	0	chrA08	16089075	16091708	MSTRG.14941	LOC107461097	yes	GO:0005737(cytoplasm);GO:0031965(nuclear membrane);GO:0005730(nucleolus);GO:0000922(spindle pole);GO:0005524(ATP binding);GO:0035175(histone kinase activity (H3-S10 specific))	NA	K08850	EC:2.7.11.1	serine/threonine-protein kinase Aurora-2	MSTRG.14939.1	x	chrA08	16075649	16076882	MSTRG.14939	LOC107461078	yes	novel	cis	100K	NA
XM_016080069.1	0	chrA08	23904169	23906772	MSTRG.15152	LOC107461549	yes	NA	NA	NA	NA	uncharacterized LOC107461549	MSTRG.15154.1	u	chrA08	23925889	23926340	MSTRG.15154	.	yes	novel	cis	100K	NA
XM_016079910.1	0	chrA08	24116479	24121839	MSTRG.15167	LOC107461426	yes	GO:0005664(nuclear origin of replication recognition complex);GO:0005524(ATP binding);GO:0003677(DNA binding);GO:0017111(nucleoside-triphosphatase activity);GO:0008283(cell proliferation);GO:0006277(DNA amplification);GO:0006270(DNA-dependent DNA replication initiation)	04110(Cell cycle);04111(Cell cycle - yeast);04113(Meiosis - yeast)	K02603	NA	origin of replication complex subunit 1A-like	MSTRG.15168.1	u	chrA08	24123936	24124454	MSTRG.15168	.	yes	novel	cis	10K	NA
XM_016082344.1	0	chrA08	48653277	48655054	MSTRG.16194	LOC107463538	yes	GO:0005737(cytoplasm);GO:0005730(nucleolus);GO:0005819(spindle);GO:0003677(DNA binding);GO:0003755(peptidyl-prolyl cis-trans isomerase activity);GO:0006457(protein folding)	NA	K09579	EC:5.2.1.8	peptidyl-prolyl cis-trans isomerase NIMA-interacting 4	MSTRG.16196.1	u	chrA08	48679490	48681116	MSTRG.16196	.	yes	novel	cis	100K	NA
XM_016083742.1	0	chrA09	13005700	13008180	MSTRG.16737	LOC107464776	yes	GO:0009507(chloroplast);GO:0005840(ribosome);GO:0019843(rRNA binding);GO:0003735(structural constituent of ribosome);GO:0006412(translation)	03010(Ribosome)	K02879	NA	50S ribosomal protein L17%2C chloroplastic	MSTRG.16740.1	u	chrA09	13010456	13011019	MSTRG.16740	.	yes	novel	cis	10K	NA
XM_016083718.1	0	chrA09	13085654	13094248	MSTRG.16742	LOC107464757	yes	NA	NA	NA	NA	polyadenylate-binding protein-interacting protein 3%2C transcript variant X3	MSTRG.16740.1	u	chrA09	13010456	13011019	MSTRG.16740	.	yes	novel	cis	100K	NA
XM_016084132.1	0	chrA09	22453015	22456526	MSTRG.16898	LOC107465140	yes	NA	NA	NA	NA	uncharacterized LOC107465140	MSTRG.16899.1	u	chrA09	22457873	22458795	MSTRG.16899	.	yes	novel	cis	10K	NA
XM_016084305.1	0	chrA09	30388556	30397015	MSTRG.16981	LOC107465323	yes	GO:0005829(cytosol);GO:0005634(nucleus);GO:0000062(fatty-acyl-CoA binding);GO:0005515(protein binding);GO:0006869(lipid transport);GO:0009723(response to ethylene stimulus);GO:0009753(response to jasmonic acid stimulus);GO:0009416(response to light stimulus)	NA	NA	NA	acyl-CoA-binding domain-containing protein 4-like	MSTRG.16980.1	u	chrA09	30313141	30314345	MSTRG.16980	.	yes	novel	cis	100K	NA
XM_016086555.1	0	chrA09	110963015	110964971	MSTRG.17719	LOC107467453	yes	GO:0045454(cell redox homeostasis)	NA	NA	NA	thioredoxin domain-containing protein 9 homolog%2C transcript variant X1	MSTRG.17724.1	j	chrA09	110993894	110995874	MSTRG.17724	LOC107467316	yes	novel	cis	100K	NA
XM_016086370.1	0	chrA09	110993907	110995950	MSTRG.17724	LOC107467316	yes	NA	NA	NA	NA	uncharacterized LOC107467316%2C transcript variant X3	MSTRG.17724.1	j	chrA09	110993894	110995874	MSTRG.17724	LOC107467316	yes	novel	cis	1K	NA
XM_016086369.1	0	chrA09	110993910	110995950	MSTRG.17724	LOC107467316	yes	NA	NA	NA	NA	uncharacterized LOC107467316%2C transcript variant X3	MSTRG.17724.1	j	chrA09	110993894	110995874	MSTRG.17724	LOC107467316	yes	novel	cis	1K	NA
XM_016086528.1	0	chrA09	113197360	113201655	MSTRG.17853	LOC107467427	yes	GO:0005524(ATP binding);GO:0004163(diphosphomevalonate decarboxylase activity);GO:0016301(kinase activity);GO:0006695(cholesterol biosynthetic process);GO:0008299(isoprenoid biosynthetic process)	00900(Terpenoid backbone biosynthesis)	K01597	EC:4.1.1.33	diphosphomevalonate decarboxylase MVD2	MSTRG.17856.1	u	chrA09	113231853	113232094	MSTRG.17856	.	yes	novel	cis	100K	NA
XM_016086719.1	0	chrA09	113319829	113322200	MSTRG.17861	LOC107467586	yes	NA	NA	NA	NA	UPF0307 protein PMI3641	MSTRG.17856.1	u	chrA09	113231853	113232094	MSTRG.17856	.	yes	novel	cis	100K	NA
XM_016087013.1	0	chrA09	116687155	116690213	MSTRG.18094	LOC107467819	yes	NA	NA	NA	NA	uncharacterized LOC107467819%2C transcript variant X1	MSTRG.18100.2	j	chrA09	116755689	116760033	MSTRG.18100	LOC107467814	yes	novel	cis	100K	NA
XM_016087107.1	0	chrA09	116724728	116726581	MSTRG.18096	LOC107467887	yes	GO:0005618(cell wall);GO:0022627(cytosolic small ribosomal subunit);GO:0005730(nucleolus);GO:0005886(plasma membrane);GO:0009506(plasmodesma);GO:0005774(vacuolar membrane);GO:0005515(protein binding);GO:0019843(rRNA binding);GO:0003735(structural constituent of ribosome);GO:0006413(translational initiation)	03010(Ribosome)	K02964	NA	40S ribosomal protein S18	MSTRG.18100.2	j	chrA09	116755689	116760033	MSTRG.18100	LOC107467814	yes	novel	cis	100K	NA
XM_016087635.1	0	chrA10	1995818	1998638	MSTRG.18314	LOC107468359	yes	NA	NA	NA	NA	protein NUCLEAR FUSION DEFECTIVE 6%2C chloroplastic/mitochondrial-like%2C transcript variant X2	MSTRG.18314.1	j	chrA10	1995719	1998566	MSTRG.18314	LOC107468359	yes	novel	cis	1K	NA
XM_016087708.1	0	chrA10	4180776	4193230	MSTRG.18461	LOC107468426	yes	GO:0005634(nucleus);GO:0043565(sequence-specific DNA binding);GO:0003700(sequence-specific DNA binding transcription factor activity);GO:0008134(transcription factor binding);GO:0071249(cellular response to nitrate);GO:0048527(lateral root development);GO:0007584(response to nutrient)	NA	K09264	NA	MADS-box transcription factor 23-like	MSTRG.18462.1	i	chrA10	4188148	4188522	MSTRG.18462	LOC107468426	yes	novel	cis	10K	NA
XM_016088660.1	0	chrA10	16416139	16418476	MSTRG.18792	LOC107469282	yes	NA	NA	NA	NA	transcription factor ICE1	MSTRG.18794.1	i	chrA10	16476495	16476708	MSTRG.18794	LOC107469277	yes	novel	cis	100K	NA
XM_016090739.1	0	chrA10	100679039	100680551	MSTRG.19679	LOC107471293	yes	GO:0000139(Golgi membrane);GO:0016021(integral to membrane);GO:0016758(transferase activity, transferring hexosyl groups)	NA	K08238	EC:2.4.2.39	probable xyloglucan 6-xylosyltransferase 3	MSTRG.19681.1	u	chrA10	100698685	100699065	MSTRG.19681	.	yes	novel	cis	100K	NA
XM_016091247.1	0	chrA10	104048427	104050375	MSTRG.19857	LOC107471758	yes	GO:0005576(extracellular region);GO:0020037(heme binding);GO:0004601(peroxidase activity);GO:0042744(hydrogen peroxide catabolic process)	00360(Phenylalanine metabolism);00680(Methane metabolism);00940(Phenylpropanoid biosynthesis)	K00430	EC:1.11.1.7	peroxidase 44-like	MSTRG.19856.1	x	chrA10	104048289	104048574	MSTRG.19856	LOC107471758	yes	novel	cis	1K	NA
XM_016091439.1	0	chrA10	104061999	104071913	MSTRG.19859	LOC107471906	yes	GO:0000126(transcription factor TFIIIB complex);GO:0003743(translation initiation factor activity);GO:0008270(zinc ion binding);GO:0045893(positive regulation of transcription, DNA-dependent);GO:0009303(rRNA transcription);GO:0006384(transcription initiation from RNA polymerase III promoter);GO:0009304(tRNA transcription)	NA	NA	NA	transcription factor IIIB 90 kDa subunit-like%2C transcript variant X3	MSTRG.19856.1	x	chrA10	104048289	104048574	MSTRG.19856	LOC107471758	yes	novel	cis	100K	NA
XM_016091437.1	0	chrA10	104061999	104072842	MSTRG.19859	LOC107471906	yes	GO:0000126(transcription factor TFIIIB complex);GO:0003743(translation initiation factor activity);GO:0008270(zinc ion binding);GO:0045893(positive regulation of transcription, DNA-dependent);GO:0009303(rRNA transcription);GO:0006384(transcription initiation from RNA polymerase III promoter);GO:0009304(tRNA transcription)	NA	NA	NA	transcription factor IIIB 90 kDa subunit-like%2C transcript variant X3	MSTRG.19856.1	x	chrA10	104048289	104048574	MSTRG.19856	LOC107471758	yes	novel	cis	100K	NA
XM_016091107.1	0	chrA10	104092925	104096298	MSTRG.19862	LOC107471613	yes	NA	NA	NA	NA	protein QUIRKY	MSTRG.19856.1	x	chrA10	104048289	104048574	MSTRG.19856	LOC107471758	yes	novel	cis	100K	NA
XM_016091268.1	0	chrA10	104139747	104142088	107471773	LOC107471773	yes	NA	NA	NA	NA	uncharacterized LOC107471773%2C transcript variant X1	MSTRG.19856.1	x	chrA10	104048289	104048574	MSTRG.19856	LOC107471758	yes	novel	cis	100K	NA
XM_016340854.1	0	chrB01	127214577	127218463	MSTRG.21615	LOC107637438	yes	GO:0009941(chloroplast envelope);GO:0009570(chloroplast stroma);GO:0005524(ATP binding);GO:0008878(glucose-1-phosphate adenylyltransferase activity);GO:0005978(glycogen biosynthetic process);GO:0019252(starch biosynthetic process)	00500(Starch and sucrose metabolism);00520(Amino sugar and nucleotide sugar metabolism)	K00975	EC:2.7.7.27	glucose-1-phosphate adenylyltransferase large subunit 3%2C chloroplastic/amyloplastic-like	MSTRG.21621.1	u	chrB01	127310552	127310961	MSTRG.21621	.	yes	novel	cis	100K	NA
XM_016341102.1	0	chrB01	127660514	127661220	MSTRG.21640	LOC107637776	yes	GO:0005840(ribosome);GO:0003735(structural constituent of ribosome);GO:0006412(translation)	03010(Ribosome)	K02901	NA	60S ribosomal protein L27-like	MSTRG.21639.1	x	chrB01	127660463	127661220	MSTRG.21639	LOC107637776	yes	novel	cis	1K	NA
XM_016341122.1	0	chrB01	127744816	127747895	MSTRG.21645	LOC107637831	yes	GO:0009507(chloroplast);GO:0005524(ATP binding);GO:0004356(glutamate-ammonia ligase activity);GO:0006542(glutamine biosynthetic process);GO:0009399(nitrogen fixation)	00250(Alanine, aspartate and glutamate metabolism);00330(Arginine and proline metabolism);00910(Nitrogen metabolism);02020(Two-component system)	K01915	EC:6.3.1.2	glutamine synthetase leaf isozyme%2C chloroplastic-like	MSTRG.21639.1	x	chrB01	127660463	127661220	MSTRG.21639	LOC107637776	yes	novel	cis	100K	NA
XM_016344663.1	0	chrB01	134352704	134356623	MSTRG.21937	LOC107641153	yes	GO:0005634(nucleus);GO:0003677(DNA binding);GO:0006355(regulation of transcription, DNA-dependent);GO:0080147(root hair cell development);GO:0006351(transcription, DNA-dependent)	04712(Circadian rhythm - plant)	K12126	NA	transcription factor bHLH82-like	MSTRG.21931.1	j	chrB01	134319448	134320556	MSTRG.21931	LOC107641107	yes	novel	cis	100K	NA
XM_016344676.1	0	chrB01	134362389	134363848	MSTRG.21938	LOC107641162	yes	NA	NA	NA	NA	uncharacterized LOC107641162%2C transcript variant X1	MSTRG.21931.1	j	chrB01	134319448	134320556	MSTRG.21931	LOC107641107	yes	novel	cis	100K	NA
XM_016329850.1	0	chrB02	18523586	18524246	MSTRG.22737	LOC107626968	yes	NA	NA	NA	NA	uncharacterized LOC107626968	MSTRG.22736.1	i	chrB02	18521625	18521868	MSTRG.22736	LOC107626967	yes	novel	cis	10K	NA
XM_016331194.1	0	chrB02	101410970	101411997	MSTRG.23581	LOC107628557	yes	GO:0045544(gibberellin 20-oxidase activity);GO:0005506(iron ion binding);GO:0009908(flower development);GO:0009686(gibberellin biosynthetic process);GO:0009739(response to gibberellin stimulus);GO:0080167(response to karrikin);GO:0009639(response to red or far red light);GO:0009826(unidimensional cell growth)	00904(Diterpenoid biosynthesis)	K05282	EC:1.14.11.12	gibberellin 20 oxidase 2-like	MSTRG.23586.1	i	chrB02	101395914	101398507	MSTRG.23586	LOC107626022	yes	novel	cis	100K	NA
XM_016332523.1	0	chrB03	13093358	13097077	MSTRG.24785	LOC107629681	yes	GO:0009507(chloroplast);GO:0015934(large ribosomal subunit);GO:0019843(rRNA binding);GO:0003735(structural constituent of ribosome);GO:0006412(translation);GO:0009570(chloroplast stroma);GO:0009535(chloroplast thylakoid membrane);GO:0005634(nucleus)	03010(Ribosome)	K02863	NA	50S ribosomal protein L1%2C chloroplastic%2C transcript variant X1	MSTRG.24780.1	u	chrB03	13006489	13006876	MSTRG.24780	.	yes	novel	cis	100K	NA
XM_016332523.1	0	chrB03	13093358	13097077	MSTRG.24785	LOC107629681	yes	GO:0009507(chloroplast);GO:0015934(large ribosomal subunit);GO:0019843(rRNA binding);GO:0003735(structural constituent of ribosome);GO:0006412(translation);GO:0009570(chloroplast stroma);GO:0009535(chloroplast thylakoid membrane);GO:0005634(nucleus)	03010(Ribosome)	K02863	NA	50S ribosomal protein L1%2C chloroplastic%2C transcript variant X1	MSTRG.24783.2	u	chrB03	13042663	13044886	MSTRG.24783	.	yes	novel	cis	100K	NA
XM_016332563.1	0	chrB03	13432545	13435886	MSTRG.24804	LOC107629703	yes	GO:0005615(extracellular space);GO:0003993(acid phosphatase activity);GO:0030145(manganese ion binding)	NA	NA	NA	purple acid phosphatase-like%2C transcript variant X1	MSTRG.24807.1	u	chrB03	13482239	13483665	MSTRG.24807	.	yes	novel	cis	100K	NA
XM_016334846.1	0	chrB03	124420834	124424284	MSTRG.26325	LOC107631411	yes	GO:0005634(nucleus);GO:0003700(sequence-specific DNA binding transcription factor activity);GO:0044212(transcription regulatory region DNA binding);GO:0007623(circadian rhythm);GO:0048574(long-day photoperiodism, flowering);GO:0042754(negative regulation of circadian rhythm);GO:0043433(negative regulation of sequence-specific DNA binding transcription factor activity);GO:0009737(response to absci…	04712(Circadian rhythm - plant)	K12133	NA	protein REVEILLE 2-like	MSTRG.26329.1	x	chrB03	124515132	124516805	MSTRG.26329	LOC107631416	yes	novel	cis	100K	NA
XM_016337413.1	0	chrB03	124432094	124432689	MSTRG.26326	LOC107633814	yes	GO:0005618(cell wall);GO:0005576(extracellular region);GO:0016020(membrane);GO:0009664(plant-type cell wall organization)	NA	NA	NA	expansin-A13-like	MSTRG.26329.1	x	chrB03	124515132	124516805	MSTRG.26329	LOC107631416	yes	novel	cis	100K	NA
XM_016334851.1	0	chrB03	124516156	124517552	MSTRG.26330	LOC107631416	yes	GO:0005737(cytoplasm);GO:0004364(glutathione transferase activity);GO:0006979(response to oxidative stress);GO:0009407(toxin catabolic process)	00480(Glutathione metabolism);00980(Metabolism of xenobiotics by cytochrome P450);00982(Drug metabolism - cytochrome P450)	K00799	EC:2.5.1.18	glutathione S-transferase F11-like	MSTRG.26329.1	x	chrB03	124515132	124516805	MSTRG.26329	LOC107631416	yes	novel	cis	10K	NA
XM_016334853.1	0	chrB03	124550830	124555453	MSTRG.26331	LOC107631418	yes	GO:0005516(calmodulin binding);GO:0004351(glutamate decarboxylase activity);GO:0030170(pyridoxal phosphate binding);GO:0006536(glutamate metabolic process)	00250(Alanine, aspartate and glutamate metabolism);00410(beta-Alanine metabolism);00430(Taurine and hypotaurine metabolism);00650(Butanoate metabolism);04940(Type I diabetes mellitus)	K01580	EC:4.1.1.15	glutamate decarboxylase-like	MSTRG.26329.1	x	chrB03	124515132	124516805	MSTRG.26329	LOC107631416	yes	novel	cis	100K	NA
XM_016334860.1	0	chrB03	124601803	124609332	MSTRG.26337	LOC107631421	yes	GO:0016021(integral to membrane);GO:0005743(mitochondrial inner membrane);GO:0005507(copper ion binding)	00190(Oxidative phosphorylation)	K02258	NA	cytochrome c oxidase assembly protein COX11%2C mitochondrial-like%2C transcript variant X6	MSTRG.26329.1	x	chrB03	124515132	124516805	MSTRG.26329	LOC107631416	yes	novel	cis	100K	NA
XM_016334861.1	0	chrB03	124602929	124609332	MSTRG.26337	LOC107631421	yes	GO:0016021(integral to membrane);GO:0005743(mitochondrial inner membrane);GO:0005507(copper ion binding)	00190(Oxidative phosphorylation)	K02258	NA	cytochrome c oxidase assembly protein COX11%2C mitochondrial-like%2C transcript variant X6	MSTRG.26329.1	x	chrB03	124515132	124516805	MSTRG.26329	LOC107631416	yes	novel	cis	100K	NA
XM_016334953.1	0	chrB03	125732435	125734039	MSTRG.26398	LOC107631493	yes	GO:0022625(cytosolic large ribosomal subunit);GO:0003735(structural constituent of ribosome);GO:0006412(translation)	03010(Ribosome)	K02917	NA	60S ribosomal protein L35a-1-like	MSTRG.26396.1	u	chrB03	125723533	125724707	MSTRG.26396	.	yes	novel	cis	10K	NA
XM_016334973.1	0	chrB03	126050780	126055952	MSTRG.26410	LOC107631509	yes	GO:0005737(cytoplasm);GO:0005874(microtubule);GO:0005524(ATP binding);GO:0008568(microtubule-severing ATPase activity)	NA	K07767	EC:3.6.4.3	katanin p60 ATPase-containing subunit A-like 2	MSTRG.26414.1	x	chrB03	126117770	126118154	MSTRG.26414	LOC107631512	yes	novel	cis	100K	NA
XM_016334974.1	0	chrB03	126110147	126112903	MSTRG.26412	LOC107631510	yes	GO:0009507(chloroplast);GO:0003824(catalytic activity)	NA	NA	NA	uncharacterized protein ycf23-like	MSTRG.26414.1	x	chrB03	126117770	126118154	MSTRG.26414	LOC107631512	yes	novel	cis	10K	NA
XM_016334978.1	0	chrB03	126137192	126142119	MSTRG.26416	LOC107631513	yes	GO:0005634(nucleus);GO:0005524(ATP binding);GO:0003677(DNA binding);GO:0004386(helicase activity);GO:0007049(cell cycle);GO:0006268(DNA unwinding involved in replication);GO:0006270(DNA-dependent DNA replication initiation)	03030(DNA replication);04110(Cell cycle);04111(Cell cycle - yeast);04113(Meiosis - yeast)	K02541	NA	DNA replication licensing factor MCM3%2C transcript variant X3	MSTRG.26414.1	x	chrB03	126117770	126118154	MSTRG.26414	LOC107631512	yes	novel	cis	100K	NA
XM_016335437.1	0	chrB03	130381842	130386084	MSTRG.26714	LOC107631865	yes	GO:0005634(nucleus);GO:0003677(DNA binding);GO:0005515(protein binding);GO:0008270(zinc ion binding);GO:0006355(regulation of transcription, DNA-dependent);GO:0006351(transcription, DNA-dependent)	NA	NA	NA	cyclic dof factor 1	MSTRG.26716.1	u	chrB03	130414964	130416954	MSTRG.26716	.	yes	novel	cis	100K	NA
XM_016342486.1	0	chrB04	19133731	19143853	MSTRG.27761	LOC107639070	yes	NA	NA	NA	NA	nucleolar protein 58	MSTRG.27764.1	u	chrB04	19182427	19186653	MSTRG.27764	.	yes	novel	cis	100K	NA
XM_016342587.1	0	chrB04	24930585	24935613	MSTRG.27843	LOC107639152	yes	NA	NA	NA	NA	uncharacterized LOC107639152%2C transcript variant X2	MSTRG.27845.1	u	chrB04	24999969	25001874	MSTRG.27845	.	yes	novel	cis	100K	NA
XM_016343391.1	0	chrB04	114586246	114586763	MSTRG.28454	LOC107639792	yes	GO:0005840(ribosome);GO:0003735(structural constituent of ribosome);GO:0006412(translation)	03010(Ribosome)	K02913	NA	50S ribosomal protein L33-like	MSTRG.28453.1	u	chrB04	114596041	114596995	MSTRG.28453	.	yes	novel	cis	10K	NA
XM_016341213.1	0	chrB04	114639966	114641403	MSTRG.28455	LOC107638012	yes	GO:0005507(copper ion binding);GO:0009055(electron carrier activity);GO:0022900(electron transport chain);GO:0006810(transport)	NA	NA	NA	ç%2C transcript variant X1	MSTRG.28453.1	u	chrB04	114596041	114596995	MSTRG.28453	.	yes	novel	cis	100K	NA
XM_016343395.1	0	chrB04	114670572	114702272	107639795	LOC107639795	yes	GO:0005886(plasma membrane);GO:0005524(ATP binding);GO:0006915(apoptosis);GO:0006952(defense response)	NA	K00924	NA	uncharacterized LOC107639795%2C transcript variant X2	MSTRG.28453.1	u	chrB04	114596041	114596995	MSTRG.28453	.	yes	novel	cis	100K	NA
XM_016338556.1	0	chrB04	123422305	123424504	MSTRG.28731	LOC107635172	yes	GO:0005759(mitochondrial matrix);GO:0070469(respiratory chain);GO:0000036(acyl carrier activity);GO:0050897(cobalt ion binding);GO:0048037(cofactor binding);GO:0031177(phosphopantetheine binding);GO:0005515(protein binding);GO:0022900(electron transport chain);GO:0006633(fatty acid biosynthetic process)	00190(Oxidative phosphorylation);05010(Alzheimer's disease);05012(Parkinson's disease);05016(Huntington's disease)	K03955	EC:1.6.5.3 1.6.99.3	acyl carrier protein 2%2C mitochondrial	MSTRG.28727.1	u	chrB04	123393308	123393766	MSTRG.28727	.	yes	novel	cis	100K	NA
XM_016339187.1	0	chrB04	131826752	131839074	MSTRG.29059	LOC107635652	yes	NA	NA	NA	NA	uncharacterized LOC107635652%2C transcript variant X1	MSTRG.29061.1	u	chrB04	131852712	131854205	MSTRG.29061	.	yes	novel	cis	100K	NA
XM_016339203.1	0	chrB04	131841087	131842199	MSTRG.29057	LOC107635661	yes	GO:0016021(integral to membrane);GO:0005886(plasma membrane);GO:0005524(ATP binding);GO:0004674(protein serine/threonine kinase activity);GO:0005199(structural constituent of cell wall)	NA	NA	NA	enoyl-CoA delta isomerase 1%2C peroxisomal	MSTRG.29061.1	u	chrB04	131852712	131854205	MSTRG.29061	.	yes	novel	cis	100K	NA
XM_016340864.1	0	chrB04	131870030	131872009	MSTRG.29065	LOC107637452	yes	GO:0005524(ATP binding);GO:0006950(response to stress)	03040(Spliceosome);04010(MAPK signaling pathway);04144(Endocytosis);04612(Antigen processing and presentation)	K03283	NA	heat shock cognate 70 kDa protein-like	MSTRG.29061.1	u	chrB04	131852712	131854205	MSTRG.29061	.	yes	novel	cis	100K	NA
XM_016341362.1	0	chrB04	131972254	131977917	MSTRG.29071	LOC107638195	yes	NA	NA	NA	NA	uncharacterized LOC107638195%2C transcript variant X2	MSTRG.29073.1	u	chrB04	131995964	131999211	MSTRG.29073	.	yes	novel	cis	100K	NA
XM_016341364.1	0	chrB04	131975429	131977917	MSTRG.29071	LOC107638195	yes	NA	NA	NA	NA	uncharacterized LOC107638195%2C transcript variant X2	MSTRG.29073.1	u	chrB04	131995964	131999211	MSTRG.29073	.	yes	novel	cis	100K	NA
XM_016339261.1	0	chrB04	132286543	132288961	MSTRG.29096	LOC107635705	yes	GO:0005829(cytosol);GO:0005634(nucleus);GO:0016787(hydrolase activity);GO:0016874(ligase activity);GO:0006541(glutamine metabolic process)	NA	NA	NA	protein NtpR-like	MSTRG.29089.1	u	chrB04	132225021	132226636	MSTRG.29089	.	yes	novel	cis	100K	NA
XM_016347295.1	0	chrB05	47625596	47638233	MSTRG.30229	LOC107643609	yes	NA	NA	NA	NA	uncharacterized LOC107643609	MSTRG.30228.1	u	chrB05	47613451	47614085	MSTRG.30228	.	yes	novel	cis	100K	NA
XM_016348280.1	0	chrB05	138441473	138443178	MSTRG.30953	LOC107644423	yes	GO:0022627(cytosolic small ribosomal subunit);GO:0016020(membrane);GO:0003735(structural constituent of ribosome);GO:0006412(translation)	03010(Ribosome)	K02976	NA	40S ribosomal protein S26-3-like	MSTRG.30957.1	u	chrB05	138513088	138514730	MSTRG.30957	.	yes	novel	cis	100K	NA
XM_016348342.1	0	chrB05	139749778	139754249	MSTRG.31002	LOC107644476	yes	GO:0005829(cytosol);GO:0005634(nucleus);GO:0008469(histone-arginine N-methyltransferase activity);GO:0005515(protein binding);GO:0006355(regulation of transcription, DNA-dependent);GO:0006351(transcription, DNA-dependent)	NA	K11434	EC:2.1.1.-	protein arginine N-methyltransferase 1.1-like%2C transcript variant X1	MSTRG.31004.1	x	chrB05	139754874	139755124	MSTRG.31004	LOC107644477	yes	novel	cis	10K	NA
XM_016348341.1	0	chrB05	139751111	139754249	MSTRG.31002	LOC107644476	yes	GO:0005829(cytosol);GO:0005634(nucleus);GO:0008469(histone-arginine N-methyltransferase activity);GO:0005515(protein binding);GO:0006355(regulation of transcription, DNA-dependent);GO:0006351(transcription, DNA-dependent)	NA	K11434	EC:2.1.1.-	protein arginine N-methyltransferase 1.1-like%2C transcript variant X1	MSTRG.31004.1	x	chrB05	139754874	139755124	MSTRG.31004	LOC107644477	yes	novel	cis	10K	NA
XM_016348343.1	0	chrB05	139754608	139757411	MSTRG.31003	LOC107644477	yes	NA	NA	NA	NA	uncharacterized LOC107644477	MSTRG.31004.1	x	chrB05	139754874	139755124	MSTRG.31004	LOC107644477	yes	novel	cis	1K	NA
XM_016348609.1	0	chrB05	144389376	144397279	MSTRG.31179	LOC107644685	yes	GO:0005634(nucleus);GO:0003886(DNA (cytosine-5-)-methyltransferase activity);GO:0003677(DNA binding);GO:0016568(chromatin modification);GO:0009294(DNA mediated transformation);GO:0010424(DNA methylation on cytosine within a CG sequence);GO:0010216(maintenance of DNA methylation);GO:0009910(negative regulation of flower development);GO:0006349(regulation of gene expression by genetic imprinting);G…	00270(Cysteine and methionine metabolism)	K00558	EC:2.1.1.37	DNA (cytosine-5)-methyltransferase 1-like	MSTRG.31185.2	j	chrB05	144447039	144448607	MSTRG.31185	LOC107644691	yes	novel	cis	100K	NA
XM_016348614.1	0	chrB05	144412363	144415424	MSTRG.31182	LOC107644688	yes	GO:0005829(cytosol);GO:0005730(nucleolus);GO:0043022(ribosome binding);GO:0003743(translation initiation factor activity);GO:0071215(cellular response to abscisic acid stimulus);GO:0009793(embryo development ending in seed dormancy);GO:0042256(mature ribosome assembly)	NA	K03264	NA	eukaryotic translation initiation factor 6-2-like	MSTRG.31185.2	j	chrB05	144447039	144448607	MSTRG.31185	LOC107644691	yes	novel	cis	100K	NA
XM_016349147.1	0	chrB06	318497	324987	MSTRG.31526	LOC107645180	yes	GO:0009507(chloroplast);GO:0009905(ent-copalyl diphosphate synthase activity);GO:0016829(lyase activity);GO:0000287(magnesium ion binding)	00904(Diterpenoid biosynthesis)	K04120	EC:5.5.1.13	ent-copalyl diphosphate synthase%2C chloroplastic-like	MSTRG.31525.1	x	chrB06	318360	318623	MSTRG.31525	LOC107645180	yes	novel	cis	1K	NA
XM_016350398.1	0	chrB06	22758168	22764942	MSTRG.32454	LOC107646193	yes	NA	NA	NA	NA	mediator of RNA polymerase II transcription subunit 7a-like%2C transcript variant X2	MSTRG.32457.1	u	chrB06	22796986	22797401	MSTRG.32457	.	yes	novel	cis	100K	NA
XM_016350398.1	0	chrB06	22758168	22764942	MSTRG.32454	LOC107646193	yes	NA	NA	NA	NA	mediator of RNA polymerase II transcription subunit 7a-like%2C transcript variant X2	MSTRG.32458.1	u	chrB06	22798238	22798658	MSTRG.32458	.	yes	novel	cis	100K	NA
XM_016307251.1	0	chrB06	130488031	130492584	MSTRG.33507	LOC107605377	yes	GO:0016021(integral to membrane);GO:0031966(mitochondrial membrane)	NA	NA	NA	thiamine-repressible mitochondrial transport protein THI74%2C transcript variant X2	MSTRG.33510.1	x	chrB06	130565151	130570292	MSTRG.33510	LOC107605380	yes	novel	cis	100K	NA
XM_016307355.1	0	chrB06	132105042	132107361	MSTRG.33591	LOC107605468	yes	GO:0005840(ribosome);GO:0003735(structural constituent of ribosome);GO:0042254(ribosome biogenesis);GO:0006414(translational elongation)	03010(Ribosome)	K02941	NA	60S acidic ribosomal protein P0	MSTRG.33595.1	u	chrB06	132182458	132183318	MSTRG.33595	.	yes	novel	cis	100K	NA
XM_016307363.1	0	chrB06	132244323	132250270	MSTRG.33598	LOC107605475	yes	GO:0005829(cytosol);GO:0005634(nucleus);GO:0035064(methylated histone residue binding);GO:0008270(zinc ion binding);GO:0016568(chromatin modification);GO:0006355(regulation of transcription, DNA-dependent);GO:0006351(transcription, DNA-dependent)	NA	NA	NA	PHD finger protein ALFIN-LIKE 4-like	MSTRG.33595.1	u	chrB06	132182458	132183318	MSTRG.33595	.	yes	novel	cis	100K	NA
XM_016311392.1	0	chrB07	30240977	30244405	MSTRG.34752	LOC107609418	yes	GO:0016021(integral to membrane);GO:0005743(mitochondrial inner membrane);GO:0005381(iron ion transmembrane transporter activity);GO:0048250(mitochondrial iron ion transport);GO:0006397(mRNA processing);GO:0008380(RNA splicing)	NA	K03454	NA	mitoferrin-like	MSTRG.34755.13	j	chrB07	30259721	30265525	MSTRG.34755	LOC107608784	yes	novel	cis	100K	NA
XM_016309191.1	0	chrB07	49445597	49447022	MSTRG.34921	LOC107607216	yes	GO:0005739(mitochondrion);GO:0043457(regulation of cellular respiration)	NA	NA	NA	protein transport protein sec31-like	MSTRG.34915.1	u	chrB07	49419591	49422756	MSTRG.34915	.	yes	novel	cis	100K	NA
XM_016309191.1	0	chrB07	49445597	49447022	MSTRG.34921	LOC107607216	yes	GO:0005739(mitochondrion);GO:0043457(regulation of cellular respiration)	NA	NA	NA	protein transport protein sec31-like	MSTRG.34913.2	u	chrB07	49419999	49426291	MSTRG.34913	.	yes	novel	cis	100K	NA
XM_016309191.1	0	chrB07	49445597	49447022	MSTRG.34921	LOC107607216	yes	GO:0005739(mitochondrion);GO:0043457(regulation of cellular respiration)	NA	NA	NA	protein transport protein sec31-like	MSTRG.34913.3	u	chrB07	49420003	49421582	MSTRG.34913	.	yes	novel	cis	100K	NA
XM_016309191.1	0	chrB07	49445597	49447022	MSTRG.34921	LOC107607216	yes	GO:0005739(mitochondrion);GO:0043457(regulation of cellular respiration)	NA	NA	NA	protein transport protein sec31-like	MSTRG.34919.1	u	chrB07	49435163	49435922	MSTRG.34919	.	yes	novel	cis	100K	NA
XM_016309191.1	0	chrB07	49445597	49447022	MSTRG.34921	LOC107607216	yes	GO:0005739(mitochondrion);GO:0043457(regulation of cellular respiration)	NA	NA	NA	protein transport protein sec31-like	MSTRG.34920.1	u	chrB07	49436317	49437732	MSTRG.34920	.	yes	novel	cis	10K	NA
XM_016309191.1	0	chrB07	49445597	49447022	MSTRG.34921	LOC107607216	yes	GO:0005739(mitochondrion);GO:0043457(regulation of cellular respiration)	NA	NA	NA	protein transport protein sec31-like	MSTRG.34922.2	x	chrB07	49445759	49451726	MSTRG.34922	LOC107607216	yes	novel	cis	1K	NA
XM_016309191.1	0	chrB07	49445597	49447022	MSTRG.34921	LOC107607216	yes	GO:0005739(mitochondrion);GO:0043457(regulation of cellular respiration)	NA	NA	NA	protein transport protein sec31-like	MSTRG.34924.1	x	chrB07	49454220	49459588	MSTRG.34924	LOC107606499	yes	novel	cis	10K	NA
XM_016310644.1	0	chrB07	70633617	70634839	MSTRG.35027	LOC107608881	yes	GO:0005739(mitochondrion)	NA	NA	NA	uncharacterized LOC107608881	MSTRG.35026.1	o	chrB07	70631922	70636448	MSTRG.35026	LOC107608881	yes	novel	cis	10K	NA
XM_016309307.1	0	chrB07	70647624	70655067	MSTRG.35022	LOC107607340	yes	GO:0005739(mitochondrion)	NA	NA	NA	uncharacterized LOC107607340	MSTRG.35026.1	o	chrB07	70631922	70636448	MSTRG.35026	LOC107608881	yes	novel	cis	100K	NA
XM_016310644.1	0	chrB07	70633617	70634839	MSTRG.35027	LOC107608881	yes	GO:0005739(mitochondrion)	NA	NA	NA	uncharacterized LOC107608881	MSTRG.35026.2	o	chrB07	70631922	70636448	MSTRG.35026	LOC107608881	yes	novel	cis	10K	NA
XM_016309307.1	0	chrB07	70647624	70655067	MSTRG.35022	LOC107607340	yes	GO:0005739(mitochondrion)	NA	NA	NA	uncharacterized LOC107607340	MSTRG.35026.2	o	chrB07	70631922	70636448	MSTRG.35026	LOC107608881	yes	novel	cis	100K	NA
XM_016310644.1	0	chrB07	70633617	70634839	MSTRG.35027	LOC107608881	yes	GO:0005739(mitochondrion)	NA	NA	NA	uncharacterized LOC107608881	MSTRG.35019.1	u	chrB07	70639834	70641179	MSTRG.35019	.	yes	novel	cis	10K	NA
XM_016309307.1	0	chrB07	70647624	70655067	MSTRG.35022	LOC107607340	yes	GO:0005739(mitochondrion)	NA	NA	NA	uncharacterized LOC107607340	MSTRG.35019.1	u	chrB07	70639834	70641179	MSTRG.35019	.	yes	novel	cis	10K	NA
XM_016310644.1	0	chrB07	70633617	70634839	MSTRG.35027	LOC107608881	yes	GO:0005739(mitochondrion)	NA	NA	NA	uncharacterized LOC107608881	MSTRG.35020.1	u	chrB07	70641506	70641858	MSTRG.35020	.	yes	novel	cis	10K	NA
XM_016309307.1	0	chrB07	70647624	70655067	MSTRG.35022	LOC107607340	yes	GO:0005739(mitochondrion)	NA	NA	NA	uncharacterized LOC107607340	MSTRG.35020.1	u	chrB07	70641506	70641858	MSTRG.35020	.	yes	novel	cis	10K	NA
XM_016310644.1	0	chrB07	70633617	70634839	MSTRG.35027	LOC107608881	yes	GO:0005739(mitochondrion)	NA	NA	NA	uncharacterized LOC107608881	MSTRG.35021.1	u	chrB07	70660516	70660903	MSTRG.35021	.	yes	novel	cis	100K	NA
XM_016309307.1	0	chrB07	70647624	70655067	MSTRG.35022	LOC107607340	yes	GO:0005739(mitochondrion)	NA	NA	NA	uncharacterized LOC107607340	MSTRG.35021.1	u	chrB07	70660516	70660903	MSTRG.35021	.	yes	novel	cis	100K	NA
XM_016310644.1	0	chrB07	70633617	70634839	MSTRG.35027	LOC107608881	yes	GO:0005739(mitochondrion)	NA	NA	NA	uncharacterized LOC107608881	MSTRG.35028.1	x	chrB07	70666803	70669558	MSTRG.35028	LOC107608882	yes	novel	cis	100K	NA
XM_016309307.1	0	chrB07	70647624	70655067	MSTRG.35022	LOC107607340	yes	GO:0005739(mitochondrion)	NA	NA	NA	uncharacterized LOC107607340	MSTRG.35028.1	x	chrB07	70666803	70669558	MSTRG.35028	LOC107608882	yes	novel	cis	100K	NA
XM_016308067.1	0	chrB07	119518442	119519379	MSTRG.35578	LOC107606094	yes	GO:0009941(chloroplast envelope);GO:0005840(ribosome);GO:0019843(rRNA binding);GO:0003735(structural constituent of ribosome);GO:0006412(translation)	03010(Ribosome)	K02952	NA	30S ribosomal protein S13%2C chloroplastic	MSTRG.35581.1	j	chrB07	119584766	119587727	MSTRG.35581	LOC107606097	yes	novel	cis	100K	NA
XM_016308073.1	0	chrB07	119647647	119653834	MSTRG.35583	LOC107606099	yes	NA	NA	NA	NA	uncharacterized LOC107606099%2C transcript variant X2	MSTRG.35581.1	j	chrB07	119584766	119587727	MSTRG.35581	LOC107606097	yes	novel	cis	100K	NA
XM_016308074.1	0	chrB07	119647647	119654094	MSTRG.35583	LOC107606099	yes	NA	NA	NA	NA	uncharacterized LOC107606099%2C transcript variant X2	MSTRG.35581.1	j	chrB07	119584766	119587727	MSTRG.35581	LOC107606097	yes	novel	cis	100K	NA
XM_016316317.1	0	chrB08	116725203	116731138	MSTRG.37314	LOC107614086	yes	NA	NA	NA	NA	uncharacterized LOC107614086	MSTRG.37315.1	u	chrB08	116732687	116732994	MSTRG.37315	.	yes	novel	cis	10K	NA
XM_016315606.1	0	chrB08	120996688	121000680	MSTRG.37422	LOC107613552	yes	GO:0005737(cytoplasm);GO:0005634(nucleus);GO:0004842(ubiquitin-protein ligase activity);GO:0008270(zinc ion binding);GO:0007275(multicellular organismal development);GO:0006511(ubiquitin-dependent protein catabolic process)	04115(p53 signaling pathway);04120(Ubiquitin mediated proteolysis);04310(Wnt signaling pathway)	K04506	EC:6.3.2.19	E3 ubiquitin-protein ligase SINAT5-like%2C transcript variant X2	MSTRG.37421.1	u	chrB08	120905660	120906780	MSTRG.37421	.	yes	novel	cis	100K	NA
XM_016315040.1	0	chrB08	121601206	121604652	MSTRG.37437	LOC107613174	yes	NA	NA	NA	NA	uncharacterized LOC107613174%2C transcript variant X1	MSTRG.37434.1	u	chrB08	121514511	121516565	MSTRG.37434	.	yes	novel	cis	100K	NA
XM_016319513.1	0	chrB09	97747496	97760855	MSTRG.38969	LOC107617686	yes	NA	NA	NA	NA	uncharacterized LOC107617686%2C transcript variant X2	MSTRG.38970.1	u	chrB09	97784034	97784972	MSTRG.38970	.	yes	novel	cis	100K	NA
XM_016319842.1	0	chrB09	112315951	112323245	MSTRG.39052	LOC107617947	yes	GO:0000778(condensed nuclear chromosome kinetochore);GO:0005737(cytoplasm);GO:0005874(microtubule);GO:0005524(ATP binding);GO:0016887(ATPase activity);GO:0003777(microtubule motor activity);GO:0031122(cytoplasmic microtubule organization);GO:0030951(establishment or maintenance of microtubule cytoskeleton polarity);GO:0000741(karyogamy);GO:0031534(minus-end directed microtubule sliding);GO:000002…	NA	NA	NA	uncharacterized LOC107617947	MSTRG.39053.1	u	chrB09	112325257	112325802	MSTRG.39053	.	yes	novel	cis	10K	NA
XM_016322364.1	0	chrB10	12726587	12732355	MSTRG.40647	LOC107620154	yes	GO:0009507(chloroplast);GO:0004124(cysteine synthase activity);GO:0030170(pyridoxal phosphate binding);GO:0016740(transferase activity);GO:0006535(cysteine biosynthetic process from serine);GO:0015979(photosynthesis);GO:0010310(regulation of hydrogen peroxide metabolic process);GO:0090322(regulation of superoxide metabolic process)	00460(Cyanoamino acid metabolism);00500(Starch and sucrose metabolism);00940(Phenylpropanoid biosynthesis)	K01188	EC:3.2.1.21	uncharacterized LOC107620154	MSTRG.40643.1	u	chrB10	12703026	12703407	MSTRG.40643	.	yes	novel	cis	100K	NA
XM_016325359.1	0	chrB10	14051656	14056331	MSTRG.40683	LOC107623188	yes	NA	00010(Glycolysis / Gluconeogenesis);05010(Alzheimer's disease)	K00134	EC:1.2.1.12	glyceraldehyde-3-phosphate dehydrogenase GAPC2%2C cytosolic-like	MSTRG.40679.1	u	chrB10	14009342	14009576	MSTRG.40679	.	yes	novel	cis	100K	NA
XM_016325999.1	0	chrB10	120220024	120227634	MSTRG.41585	LOC107623653	yes	NA	04146(Peroxisome);05016(Huntington's disease)	K04564	EC:1.15.1.1	superoxide dismutase [Fe] 3%2C chloroplastic-like%2C transcript variant X3	MSTRG.41587.3	j	chrB10	120228792	120232019	MSTRG.41587	LOC107621124	yes	novel	cis	10K	NA
XM_016326051.1	0	chrB10	125560043	125562666	MSTRG.41842	LOC107623702	yes	NA	00240(Pyrimidine metabolism);00250(Alanine, aspartate and glutamate metabolism)	K01955	EC:6.3.5.5	LOB domain-containing protein 20	MSTRG.41848.1	j	chrB10	125626176	125627384	MSTRG.41848	LOC107622423	yes	novel	cis	100K	NA
XM_016324297.1	0	chrB10	125629556	125632562	MSTRG.41850	LOC107622418	yes	NA	NA	NA	NA	B3 domain-containing transcription factor VRN1-like%2C transcript variant X2	MSTRG.41848.1	j	chrB10	125626176	125627384	MSTRG.41848	LOC107622423	yes	novel	cis	10K	NA
XM_016325553.1	0	chrB10	125649697	125654929	MSTRG.41852	LOC107623337	yes	GO:0005524(ATP binding);GO:0003677(DNA binding);GO:0006260(DNA replication)	03030(DNA replication);03420(Nucleotide excision repair);03430(Mismatch repair)	K10756	NA	replication factor C subunit 3%2C transcript variant X1	MSTRG.41848.1	j	chrB10	125626176	125627384	MSTRG.41848	LOC107622423	yes	novel	cis	100K	NA
XM_016325147.1	0	chrB10	133021547	133027032	MSTRG.42148	LOC107623026	yes	GO:0005737(cytoplasm);GO:0004034(aldose 1-epimerase activity);GO:0030246(carbohydrate binding);GO:0019318(hexose metabolic process)	00010(Glycolysis / Gluconeogenesis)	K01785	EC:5.1.3.3	aldose 1-epimerase-like	MSTRG.42151.1	u	chrB10	133090151	133093537	MSTRG.42151	.	yes	novel	cis	100K	NA
XM_016324968.1	0	chrB10	133078327	133085695	MSTRG.42150	LOC107622896	yes	NA	NA	NA	NA	plant cysteine oxidase 2-like%2C transcript variant X1	MSTRG.42151.1	u	chrB10	133090151	133093537	MSTRG.42151	.	yes	novel	cis	100K	NA
Table S5-2. T2vsC2_lncRNA_targetPrediction_diff
mRNA							Differentiall expression						lncRNA							Differentiall expression		function
transcript_name	class_code	chr	start	end	gene_id	gene_name	Significant	GO	KEGG	KO_ENTRY	EC	Description	transcript_name	class_code	chr	start	end	gene_id	gene_name	Significant	Known/novel	cis/trans	cis location	trans energy
XM_016107166.1	0	chrA01	36803612	36804495	MSTRG.789	LOC107486606	yes	GO:0006869(lipid transport)	NA	NA	NA	36.4 kDa proline-rich protein-like	XR_001591685.1	0	chrA01	36810255	36811461	MSTRG.790	LOC107486616	yes	known	cis	10K	NA
XM_016107166.1	0	chrA01	36803612	36804495	MSTRG.789	LOC107486606	yes	GO:0006869(lipid transport)	NA	NA	NA	36.4 kDa proline-rich protein-like	XR_001591687.1	0	chrA01	36810255	36811760	MSTRG.790	LOC107486616	yes	known	cis	10K	NA
XM_016085619.1	0	chrA01	99110467	99112446	MSTRG.1797	LOC107466623	yes	GO:0004462(lactoylglutathione lyase activity);GO:0046872(metal ion binding)	NA	NA	NA	putative lactoylglutathione lyase	XR_001587880.1	0	chrA01	99158202	99159206	MSTRG.1799	LOC107467486	yes	known	cis	100K	NA
XM_016095720.1	0	chrA02	89863815	89867685	MSTRG.3480	LOC107476006	yes	GO:0005739(mitochondrion);GO:0005488(binding)	NA	NA	NA	pentatricopeptide repeat-containing protein At2g20710%2C mitochondrial-like%2C transcript variant X1	XR_001589612.1	0	chrA02	89812756	89814718	MSTRG.3475	LOC107475997	yes	known	cis	100K	NA
XM_016095724.1	0	chrA02	89899152	89900595	MSTRG.3484	LOC107476010	yes	NA	NA	NA	NA	universal stress protein in QAH/OAS sulfhydrylase 3'region-like	XR_001589612.1	0	chrA02	89812756	89814718	MSTRG.3475	LOC107475997	yes	known	cis	100K	NA
XM_016097716.1	0	chrA03	13120189	13124464	MSTRG.4376	LOC107477662	yes	GO:0006869(lipid transport)	NA	NA	NA	putative phosphatidylglycerol/phosphatidylinositol transfer protein DDB_G0282179	XR_001589811.1	0	chrA03	13102168	13104467	MSTRG.4374	LOC107477661	yes	known	cis	100K	NA
XM_016102040.1	0	chrA03	127125089	127127144	MSTRG.6205	LOC107481735	yes	NA	NA	NA	NA	WAT1-related protein At1g25270-like	XR_001590629.1	0	chrA03	127183659	127184990	MSTRG.6212	LOC107481741	yes	known	cis	100K	NA
XM_016105641.1	0	chrA04	96335713	96341276	MSTRG.7791	LOC107485130	yes	NA	NA	NA	NA	uncharacterized LOC107485130	XR_001591386.1	0	chrA04	96319251	96324530	MSTRG.7790	LOC107485128	yes	known	cis	100K	NA
XM_016109202.1	0	chrA05	17335660	17337969	MSTRG.9307	LOC107488454	yes	GO:0005794(Golgi apparatus);GO:0005525(GTP binding);GO:0015031(protein transport);GO:0007264(small GTPase mediated signal transduction);GO:0016192(vesicle-mediated transport)	NA	K07977	NA	ADP-ribosylation factor-like%2C transcript variant X3	XR_001591906.1	0	chrA05	17302564	17306989	MSTRG.9303	LOC107488452	yes	known	cis	100K	NA
XM_016109205.1	0	chrA05	17339214	17340878	MSTRG.9308	LOC107488455	yes	GO:0016210(naringenin-chalcone synthase activity);GO:0009813(flavonoid biosynthetic process)	00941(Flavonoid biosynthesis);04712(Circadian rhythm - plant)	K00660	EC:2.3.1.74	chalcone synthase 6-like	XR_001591906.1	0	chrA05	17302564	17306989	MSTRG.9303	LOC107488452	yes	known	cis	100K	NA
XM_016113753.1	0	chrA06	10787286	10790594	MSTRG.11328	LOC107492700	yes	GO:0009941(chloroplast envelope);GO:0005739(mitochondrion);GO:0005488(binding)	NA	NA	NA	pentatricopeptide repeat-containing protein At1g80270%2C mitochondrial-like	XR_001592826.1	0	chrA06	10774326	10776404	MSTRG.11326	LOC107492699	yes	known	cis	100K	NA
XM_016114848.1	0	chrA06	55919865	55921586	MSTRG.11788	LOC107493805	yes	GO:0005618(cell wall);GO:0005737(cytoplasm);GO:0005576(extracellular region)	NA	NA	NA	embryonic protein DC-8-like%2C transcript variant X1	XR_001593099.1	0	chrA06	55962644	55965147	MSTRG.11792	LOC107493806	yes	known	cis	100K	NA
XM_016117049.1	0	chrA06	107937956	107945297	MSTRG.12668	LOC107495849	yes	NA	NA	NA	NA	exocyst complex component EXO70A1-like	XR_001593524.1	0	chrA06	107980594	107981886	MSTRG.12672	LOC107495746	yes	known	cis	100K	NA
XM_016116981.1	0	chrA06	107959293	107960802	MSTRG.12670	LOC107495797	yes	GO:0008270(zinc ion binding)	NA	K09377	NA	LIM domain-containing protein WLIM1-like%2C transcript variant X1	XR_001593524.1	0	chrA06	107980594	107981886	MSTRG.12672	LOC107495746	yes	known	cis	100K	NA
XM_016117152.1	0	chrA06	109855868	109858638	MSTRG.12788	LOC107495958	yes	NA	NA	NA	NA	F-box/FBD/LRR-repeat protein At1g13570-like%2C transcript variant X2	XR_001593545.1	0	chrA06	109807998	109813893	MSTRG.12783	LOC107495936	yes	known	cis	100K	NA
XM_016087029.1	0	chrA09	117095749	117096604	MSTRG.18113	LOC107467827	yes	GO:0016021(integral to membrane);GO:0005886(plasma membrane);GO:0005524(ATP binding);GO:0004674(protein serine/threonine kinase activity);GO:0004872(receptor activity)	00564(Glycerophospholipid metabolism);00565(Ether lipid metabolism);04144(Endocytosis);04666(Fc gamma R-mediated phagocytosis);04912(GnRH signaling pathway)	K01115	EC:3.1.4.4	extensin-3-like	XR_001587915.1	0	chrA09	117094517	117095390	MSTRG.18111	LOC107467826	yes	known	cis	10K	NA
XM_016086985.1	0	chrA09	117167107	117173310	MSTRG.18118	LOC107467799	yes	GO:0016021(integral to membrane);GO:0000325(plant-type vacuole);GO:0005774(vacuolar membrane);GO:0005524(ATP binding);GO:0008281(sulfonylurea receptor activity);GO:0008559(xenobiotic-transporting ATPase activity);GO:0030007(cellular potassium ion homeostasis);GO:0009651(response to salt stress)	02010(ABC transporters)	K05666	NA	ABC transporter C family member 10-like%2C transcript variant X2	XR_001587915.1	0	chrA09	117094517	117095390	MSTRG.18111	LOC107467826	yes	known	cis	100K	NA
XM_016327577.1	0	chrB01	11381419	11384069	MSTRG.20510	LOC107625043	yes	GO:0009535(chloroplast thylakoid membrane);GO:0045261(proton-transporting ATP synthase complex, catalytic core F(1));GO:0046933(hydrogen ion transporting ATP synthase activity, rotational mechanism);GO:0046961(proton-transporting ATPase activity, rotational mechanism);GO:0015986(ATP synthesis coupled proton transport)	00190(Oxidative phosphorylation);00195(Photosynthesis)	K02115	EC:3.6.3.14	ATP synthase subunit gamma%2C chloroplastic-like%2C transcript variant X1	XR_001617045.1	0	chrB01	11348071	11352291	107625030	LOC107625030	yes	known	cis	100K	NA
XM_016327586.1	0	chrB01	11381419	11384069	MSTRG.20510	LOC107625043	yes	GO:0009535(chloroplast thylakoid membrane);GO:0045261(proton-transporting ATP synthase complex, catalytic core F(1));GO:0046933(hydrogen ion transporting ATP synthase activity, rotational mechanism);GO:0046961(proton-transporting ATPase activity, rotational mechanism);GO:0015986(ATP synthesis coupled proton transport)	00190(Oxidative phosphorylation);00195(Photosynthesis)	K02115	EC:3.6.3.14	ATP synthase subunit gamma%2C chloroplastic-like%2C transcript variant X1	XR_001617045.1	0	chrB01	11348071	11352291	107625030	LOC107625030	yes	known	cis	100K	NA
XM_016327577.1	0	chrB01	11381419	11384069	MSTRG.20510	LOC107625043	yes	GO:0009535(chloroplast thylakoid membrane);GO:0045261(proton-transporting ATP synthase complex, catalytic core F(1));GO:0046933(hydrogen ion transporting ATP synthase activity, rotational mechanism);GO:0046961(proton-transporting ATPase activity, rotational mechanism);GO:0015986(ATP synthesis coupled proton transport)	00190(Oxidative phosphorylation);00195(Photosynthesis)	K02115	EC:3.6.3.14	ATP synthase subunit gamma%2C chloroplastic-like%2C transcript variant X1	XR_001617044.1	0	chrB01	11348071	11352292	107625030	LOC107625030	yes	known	cis	100K	NA
XM_016327586.1	0	chrB01	11381419	11384069	MSTRG.20510	LOC107625043	yes	GO:0009535(chloroplast thylakoid membrane);GO:0045261(proton-transporting ATP synthase complex, catalytic core F(1));GO:0046933(hydrogen ion transporting ATP synthase activity, rotational mechanism);GO:0046961(proton-transporting ATPase activity, rotational mechanism);GO:0015986(ATP synthesis coupled proton transport)	00190(Oxidative phosphorylation);00195(Photosynthesis)	K02115	EC:3.6.3.14	ATP synthase subunit gamma%2C chloroplastic-like%2C transcript variant X1	XR_001617044.1	0	chrB01	11348071	11352292	107625030	LOC107625030	yes	known	cis	100K	NA
XM_016339695.1	0	chrB01	124166561	124169777	MSTRG.21486	LOC107636168	yes	NA	NA	NA	NA	uncharacterized LOC107636168%2C transcript variant X2	XR_001619333.1	0	chrB01	124140685	124141341	MSTRG.21485	LOC107636145	yes	known	cis	100K	NA
XM_016340238.1	0	chrB01	125682074	125702078	MSTRG.21547	LOC107636743	yes	GO:0009055(electron carrier activity);GO:0020037(heme binding);GO:0004497(monooxygenase activity);GO:0016705(oxidoreductase activity, acting on paired donors, with incorporation or reduction of molecular oxygen)	00982(Drug metabolism - cytochrome P450)	K07414	EC:1.14.14.1	cytochrome P450 71D8-like	XR_001619356.1	0	chrB01	125733919	125739627	MSTRG.21554	LOC107636779	yes	known	cis	100K	NA
XM_016340257.1	0	chrB01	125711226	125712032	MSTRG.21549	LOC107636767	yes	NA	NA	NA	NA	uncharacterized LOC107636767	XR_001619356.1	0	chrB01	125733919	125739627	MSTRG.21554	LOC107636779	yes	known	cis	100K	NA
XM_016335184.1	0	chrB03	127840882	127843938	MSTRG.26537	LOC107631668	yes	NA	04020(Calcium signaling pathway);05012(Parkinson's disease);05016(Huntington's disease)	K05863	NA	probable mitochondrial adenine nucleotide transporter BTL3	XR_001618602.1	0	chrB03	127823373	127826243	MSTRG.26535	LOC107631665	yes	known	cis	100K	NA
XM_016338533.1	0	chrB04	123170860	123175405	MSTRG.28710	LOC107635153	yes	GO:0046658(anchored to plasma membrane);GO:0004190(aspartic-type endopeptidase activity);GO:0006508(proteolysis)	NA	K00924	NA	aspartic proteinase-like protein 2	XR_001619175.1	0	chrB04	123259820	123260485	MSTRG.28716	LOC107635165	yes	known	cis	100K	NA
XM_016338547.1	0	chrB04	123260499	123261589	MSTRG.28717	LOC107635161	yes	NA	NA	NA	NA	uncharacterized LOC107635161	XR_001619175.1	0	chrB04	123259820	123260485	MSTRG.28716	LOC107635165	yes	known	cis	1K	NA
XM_016339225.1	0	chrB04	132092008	132095072	MSTRG.29078	LOC107635679	yes	GO:0043169(cation binding);GO:0042973(glucan endo-1,3-beta-D-glucosidase activity);GO:0005975(carbohydrate metabolic process);GO:0006952(defense response)	NA	NA	NA	glucan endo-1%2C3-beta-glucosidase	XR_001619284.1	0	chrB04	132097299	132099188	MSTRG.29079	LOC107635682	yes	known	cis	10K	NA
XM_016339231.1	0	chrB04	132165829	132167859	MSTRG.29084	LOC107635684	yes	NA	NA	NA	NA	uncharacterized LOC107635684%2C transcript variant X1	XR_001619284.1	0	chrB04	132097299	132099188	MSTRG.29079	LOC107635682	yes	known	cis	100K	NA
XM_016346647.1	0	chrB05	15650081	15652232	MSTRG.29788	LOC107643090	yes	GO:0016021(integral to membrane);GO:0005886(plasma membrane);GO:0005524(ATP binding);GO:0004674(protein serine/threonine kinase activity);GO:0005199(structural constituent of cell wall)	NA	NA	NA	uncharacterized LOC107643090	XR_001620759.1	0	chrB05	15618987	15630756	MSTRG.29791	LOC107643088	yes	known	cis	100K	NA
XM_016346654.1	0	chrB05	15687915	15689208	MSTRG.29794	LOC107643093	yes	GO:0009570(chloroplast stroma);GO:0008685(2-C-methyl-D-erythritol 2,4-cyclodiphosphate synthase activity);GO:0016117(carotenoid biosynthetic process);GO:0015995(chlorophyll biosynthetic process)	00900(Terpenoid backbone biosynthesis)	K01770	EC:4.6.1.12	2-C-methyl-D-erythritol 2%2C4-cyclodiphosphate synthase%2C chloroplastic	XR_001620759.1	0	chrB05	15618987	15630756	MSTRG.29791	LOC107643088	yes	known	cis	100K	NA
XM_016347141.1	0	chrB05	32787710	32789596	MSTRG.30120	LOC107643483	yes	GO:0005634(nucleus);GO:0005515(protein binding);GO:0043565(sequence-specific DNA binding);GO:0003700(sequence-specific DNA binding transcription factor activity);GO:0048481(ovule development)	NA	K09264	NA	agamous-like MADS-box protein AGL5	XR_001620868.1	0	chrB05	32720479	32726826	107643480	LOC107643480	yes	known	cis	100K	NA
XM_016345406.1	0	chrB05	130981777	130983469	107642086	LOC107642086	yes	NA	NA	NA	NA	uncharacterized LOC107642086	XR_001620607.1	0	chrB05	130884324	130885558	MSTRG.30770	LOC107642084	yes	known	cis	100K	NA
XM_016348416.1	0	chrB05	141292744	141295955	MSTRG.31060	LOC107644537	yes	GO:0016021(integral to membrane);GO:0005886(plasma membrane);GO:0005524(ATP binding);GO:0004674(protein serine/threonine kinase activity)	NA	NA	NA	bromodomain-containing protein 4	XR_001621358.1	0	chrB05	141275762	141277077	MSTRG.31059	LOC107644536	yes	known	cis	100K	NA
XR_001621359.1	0	chrB05	141316156	141329934	MSTRG.31063	LOC107644539	yes	NA	NA	NA	NA	protein RST1%2C transcript variant X3	XR_001621358.1	0	chrB05	141275762	141277077	MSTRG.31059	LOC107644536	yes	known	cis	100K	NA
XM_016348421.1	0	chrB05	141365172	141366026	MSTRG.31062	LOC107644540	yes	GO:0016021(integral to membrane);GO:0012511(monolayer-surrounded lipid storage body)	NA	NA	NA	oleosin 5-like	XR_001621358.1	0	chrB05	141275762	141277077	MSTRG.31059	LOC107644536	yes	known	cis	100K	NA
XM_016349993.1	0	chrB06	13342315	13344852	MSTRG.32137	LOC107645864	yes	GO:0005634(nucleus);GO:0016787(hydrolase activity);GO:0005515(protein binding);GO:0004872(receptor activity);GO:0009740(gibberellic acid mediated signaling pathway);GO:0010325(raffinose family oligosaccharide biosynthetic process)	NA	NA	NA	gibberellin receptor GID1C-like	XR_001621694.1	0	chrB06	13339430	13340368	107648003	LOC107648003	yes	known	cis	10K	NA
XM_016306371.1	0	chrB06	100773097	100786186	MSTRG.32906	LOC107604720	yes	NA	NA	NA	NA	uncharacterized LOC107604720%2C transcript variant X2	XR_001612359.1	0	chrB06	100740888	100743940	MSTRG.32903	LOC107604717	yes	known	cis	100K	NA
XM_016306372.1	0	chrB06	100773097	100786186	MSTRG.32906	LOC107604720	yes	NA	NA	NA	NA	uncharacterized LOC107604720%2C transcript variant X2	XR_001612359.1	0	chrB06	100740888	100743940	MSTRG.32903	LOC107604717	yes	known	cis	100K	NA
XM_016307288.1	0	chrB06	131015424	131017957	MSTRG.33533	LOC107605409	yes	GO:0016021(integral to membrane);GO:0005886(plasma membrane);GO:0005524(ATP binding);GO:0004674(protein serine/threonine kinase activity);GO:0005199(structural constituent of cell wall)	NA	NA	NA	2-keto-3-deoxy-L-rhamnonate aldolase-like	XR_001621958.1	0	chrB06	131079561	131080513	MSTRG.33539	LOC107648515	yes	known	cis	100K	NA
XM_016310516.1	0	chrB07	30257160	30262481	MSTRG.34757	LOC107608783	yes	NA	NA	NA	NA	uncharacterized LOC107608783	XR_001612994.1	0	chrB07	30248996	30265518	MSTRG.34755	LOC107608784	yes	known	cis	10K	NA
XM_016308557.1	0	chrB07	49379292	49380348	MSTRG.34907	LOC107606497	yes	GO:0005739(mitochondrion)	NA	NA	NA	uncharacterized LOC107606497	XR_001612661.1	0	chrB07	49377489	49395256	MSTRG.34906	LOC107606500	yes	known	cis	10K	NA
XM_016309191.1	0	chrB07	49445597	49447022	MSTRG.34921	LOC107607216	yes	GO:0005739(mitochondrion);GO:0043457(regulation of cellular respiration)	NA	NA	NA	protein transport protein sec31-like	XR_001612658.1	0	chrB07	49454804	49456279	MSTRG.34925	LOC107606499	yes	known	cis	10K	NA
XM_016312236.1	0	chrB07	107700385	107704587	MSTRG.35305	LOC107610149	yes	GO:0005886(plasma membrane);GO:0003841(1-acylglycerol-3-phosphate O-acyltransferase activity);GO:0008654(phospholipid biosynthetic process)	NA	NA	NA	lysophospholipid acyltransferase LPEAT1%2C transcript variant X1	XR_001612745.1	0	chrB07	107716230	107719074	MSTRG.35306	LOC107608170	yes	known	cis	100K	NA
XM_016316337.1	0	chrB08	115881563	115882766	MSTRG.37271	LOC107614103	yes	NA	NA	NA	NA	uncharacterized LOC107614103	XR_001614160.1	0	chrB08	115962800	115968141	MSTRG.37273	LOC107613754	yes	known	cis	100K	NA
XM_016316337.1	0	chrB08	115881563	115882766	MSTRG.37271	LOC107614103	yes	NA	NA	NA	NA	uncharacterized LOC107614103	XR_001614162.1	0	chrB08	115962800	115968162	MSTRG.37273	LOC107613754	yes	known	cis	100K	NA
XM_016318944.1	0	chrB09	131351393	131353817	MSTRG.39394	LOC107617166	yes	GO:0005737(cytoplasm);GO:0016768(spermine synthase activity);GO:0010487(thermospermine synthase activity);GO:0009926(auxin polar transport);GO:0006596(polyamine biosynthetic process);GO:0009826(unidimensional cell growth);GO:0048759(vessel member cell differentiation)	00270(Cysteine and methionine metabolism);00330(Arginine and proline metabolism);00410(beta-Alanine metabolism);00480(Glutathione metabolism)	K00797	EC:2.5.1.16	thermospermine synthase ACAULIS5-like	XR_001614585.1	0	chrB09	131410483	131412044	MSTRG.39400	LOC107616645	yes	known	cis	100K	NA
XM_016319160.1	0	chrB09	135653505	135660053	MSTRG.39690	LOC107617402	yes	GO:0004252(serine-type endopeptidase activity);GO:0070008(serine-type exopeptidase activity);GO:0006508(proteolysis)	05142(Chagas disease)	K01354	EC:3.4.21.83	protease 2	XR_001615132.1	0	chrB09	135722756	135724486	MSTRG.39696	LOC107618073	yes	known	cis	100K	NA
XM_016327057.1	0	chrB10	123335699	123338703	MSTRG.41679	LOC107624556	yes	NA	NA	NA	NA	B3 domain-containing protein LOC_Os12g40080-like%2C transcript variant X5	XR_001615843.1	0	chrB10	123368042	123369970	MSTRG.41682	LOC107621533	yes	known	cis	100K	NA
XM_016323558.1	0	chrB10	123343043	123345160	MSTRG.41680	LOC107621531	yes	NA	NA	NA	NA	B3 domain-containing transcription factor VRN1-like%2C transcript variant X2	XR_001615843.1	0	chrB10	123368042	123369970	MSTRG.41682	LOC107621533	yes	known	cis	100K	NA
XM_016326856.1	0	chrB10	123452976	123456357	MSTRG.41687	LOC107624356	yes	NA	NA	NA	NA	B3 domain-containing transcription factor VRN1-like	XR_001615843.1	0	chrB10	123368042	123369970	MSTRG.41682	LOC107621533	yes	known	cis	100K	NA
XM_016325894.1	0	chrB10	124123501	124130237	107623570	LOC107623570	yes	NA	NA	NA	NA	CSC1-like protein At3g54510	XR_001616182.1	0	chrB10	124082123	124082827	MSTRG.41725	LOC107622346	yes	known	cis	100K	NA
XM_016324459.1	0	chrB10	124163283	124167290	MSTRG.41735	LOC107622528	yes	GO:0005509(calcium ion binding);GO:0005544(calcium-dependent phospholipid binding)	NA	NA	NA	annexin-like protein RJ4%2C transcript variant X1	XR_001616182.1	0	chrB10	124082123	124082827	MSTRG.41725	LOC107622346	yes	known	cis	100K	NA
XM_016324460.1	0	chrB10	124163283	124170216	MSTRG.41735	LOC107622528	yes	GO:0005509(calcium ion binding);GO:0005544(calcium-dependent phospholipid binding)	NA	NA	NA	annexin-like protein RJ4%2C transcript variant X1	XR_001616182.1	0	chrB10	124082123	124082827	MSTRG.41725	LOC107622346	yes	known	cis	100K	NA
XM_016094110.1	0	chrA02	55114222	55115429	MSTRG.2858	LOC107474485	yes	GO:0005634(nucleus);GO:0003677(DNA binding);GO:0003700(sequence-specific DNA binding transcription factor activity);GO:0006952(defense response);GO:0009873(ethylene mediated signaling pathway)	NA	K09286	NA	ethylene-responsive transcription factor ERF105	MSTRG.2859.1	u	chrA02	55120850	55121359	MSTRG.2859	.	yes	novel	cis	10K	NA
XM_016094111.1	0	chrA02	55169067	55172656	MSTRG.2860	LOC107474488	yes	GO:0005829(cytosol);GO:0016740(transferase activity);GO:0046686(response to cadmium ion)	00480(Glutathione metabolism);00980(Metabolism of xenobiotics by cytochrome P450);00982(Drug metabolism - cytochrome P450)	K00799	EC:2.5.1.18	glutathione S-transferase L3-like	MSTRG.2859.1	u	chrA02	55120850	55121359	MSTRG.2859	.	yes	novel	cis	100K	NA
XM_016099093.1	0	chrA03	40219727	40224580	MSTRG.4963	LOC107478937	yes	GO:0005886(plasma membrane);GO:0005524(ATP binding);GO:0017111(nucleoside-triphosphatase activity);GO:0007049(cell cycle)	03050(Proteasome)	K03064	NA	cell division cycle protein 48 homolog%2C transcript variant X1	MSTRG.4962.1	i	chrA03	40214211	40214541	MSTRG.4962	LOC107478936	yes	novel	cis	10K	NA
XM_016099789.1	0	chrA03	86667952	86670732	MSTRG.5219	LOC107479682	yes	GO:0005788(endoplasmic reticulum lumen);GO:0005524(ATP binding)	03060(Protein export);05020(Prion diseases)	K09490	NA	luminal-binding protein	MSTRG.5218.1	x	chrA03	86667831	86668231	MSTRG.5218	LOC107479682	yes	novel	cis	1K	NA
XM_016100271.1	0	chrA03	107039514	107043212	MSTRG.5425	LOC107480135	yes	NA	00941(Flavonoid biosynthesis)	K05277	EC:1.14.11.19	feruloyl CoA ortho-hydroxylase 1-like	MSTRG.5423.2	j	chrA03	107031355	107036846	MSTRG.5423	LOC107480134	yes	novel	cis	10K	NA
XM_016100276.1	0	chrA03	107055944	107056893	MSTRG.5424	LOC107480139	yes	NA	NA	NA	NA	uncharacterized LOC107480139	MSTRG.5423.2	j	chrA03	107031355	107036846	MSTRG.5423	LOC107480134	yes	novel	cis	100K	NA
XM_016100496.1	0	chrA03	112324291	112325930	MSTRG.5547	LOC107480366	yes	NA	NA	NA	NA	uncharacterized LOC107480366	MSTRG.5547.1	j	chrA03	112324174	112325933	MSTRG.5547	LOC107480366	yes	novel	cis	1K	NA
XM_016101862.1	0	chrA03	127080917	127084230	MSTRG.6201	LOC107481592	yes	GO:0005887(integral to plasma membrane);GO:0051119(sugar transmembrane transporter activity)	NA	NA	NA	bidirectional sugar transporter N3-like	MSTRG.6203.2	u	chrA03	127111140	127111967	MSTRG.6203	.	yes	novel	cis	100K	NA
XM_016102040.1	0	chrA03	127125089	127127144	MSTRG.6205	LOC107481735	yes	NA	NA	NA	NA	WAT1-related protein At1g25270-like	MSTRG.6203.2	u	chrA03	127111140	127111967	MSTRG.6203	.	yes	novel	cis	100K	NA
XM_016102574.1	0	chrA03	132627279	132628550	MSTRG.6576	LOC107482176	yes	NA	NA	NA	NA	PLASMODESMATA CALLOSE-BINDING PROTEIN 3-like	MSTRG.6579.1	u	chrA03	132654090	132654397	MSTRG.6579	.	yes	novel	cis	100K	NA
XM_016102576.1	0	chrA03	132664436	132667446	MSTRG.6580	LOC107482178	yes	NA	NA	NA	NA	small ubiquitin-related modifier 2-like	MSTRG.6579.1	u	chrA03	132654090	132654397	MSTRG.6579	.	yes	novel	cis	100K	NA
XM_016105576.1	0	chrA04	93238093	93242501	MSTRG.7757	LOC107485043	yes	GO:0009507(chloroplast);GO:0008199(ferric iron binding);GO:0004322(ferroxidase activity);GO:0006879(cellular iron ion homeostasis);GO:0006826(iron ion transport)	00860(Porphyrin and chlorophyll metabolism)	K00522	EC:1.16.3.1	ferritin%2C chloroplastic-like	MSTRG.7758.1	u	chrA04	93249871	93250576	MSTRG.7758	.	yes	novel	cis	100K	NA
XM_016106172.1	0	chrA04	106714438	106718835	MSTRG.7976	LOC107485634	yes	GO:0005737(cytoplasm);GO:0004615(phosphomannomutase activity);GO:0019307(mannose biosynthetic process)	00051(Fructose and mannose metabolism);00520(Amino sugar and nucleotide sugar metabolism)	K01840	EC:5.4.2.8	phosphomannomutase	MSTRG.7972.1	u	chrA04	106650776	106652333	MSTRG.7972	.	yes	novel	cis	100K	NA
XM_016106172.1	0	chrA04	106714438	106718835	MSTRG.7976	LOC107485634	yes	GO:0005737(cytoplasm);GO:0004615(phosphomannomutase activity);GO:0019307(mannose biosynthetic process)	00051(Fructose and mannose metabolism);00520(Amino sugar and nucleotide sugar metabolism)	K01840	EC:5.4.2.8	phosphomannomutase	MSTRG.7980.1	i	chrA04	106758487	106758929	MSTRG.7980	LOC107485640	yes	novel	cis	100K	NA
XM_016107081.1	0	chrA04	115868340	115870920	MSTRG.8293	LOC107486534	yes	GO:0005739(mitochondrion)	NA	NA	NA	pentatricopeptide repeat-containing protein At3g02490%2C mitochondrial	MSTRG.8296.1	i	chrA04	115877558	115878112	MSTRG.8296	LOC107486349	yes	novel	cis	10K	NA
XM_016108249.1	0	chrA05	5446167	5448203	MSTRG.8863	LOC107487586	yes	GO:0005634(nucleus);GO:0006915(apoptosis);GO:0009814(defense response, incompatible interaction);GO:0009626(plant-type hypersensitive response);GO:0034052(positive regulation of plant-type hypersensitive response);GO:2000121(regulation of removal of superoxide radicals)	NA	NA	NA	protein LOL1	MSTRG.8864.1	x	chrA05	5447865	5448126	MSTRG.8864	LOC107487586	yes	novel	cis	10K	NA
XM_016109202.1	0	chrA05	17335660	17337969	MSTRG.9307	LOC107488454	yes	GO:0005794(Golgi apparatus);GO:0005525(GTP binding);GO:0015031(protein transport);GO:0007264(small GTPase mediated signal transduction);GO:0016192(vesicle-mediated transport)	NA	K07977	NA	ADP-ribosylation factor-like%2C transcript variant X3	MSTRG.9304.1	i	chrA05	17305619	17306695	MSTRG.9304	LOC107488452	yes	novel	cis	100K	NA
XM_016109205.1	0	chrA05	17339214	17340878	MSTRG.9308	LOC107488455	yes	GO:0016210(naringenin-chalcone synthase activity);GO:0009813(flavonoid biosynthetic process)	00941(Flavonoid biosynthesis);04712(Circadian rhythm - plant)	K00660	EC:2.3.1.74	chalcone synthase 6-like	MSTRG.9304.1	i	chrA05	17305619	17306695	MSTRG.9304	LOC107488452	yes	novel	cis	100K	NA
XM_016111341.1	0	chrA05	92562188	92566229	MSTRG.10156	LOC107490570	yes	GO:0005516(calmodulin binding);GO:0004351(glutamate decarboxylase activity);GO:0030170(pyridoxal phosphate binding);GO:0006536(glutamate metabolic process)	00250(Alanine, aspartate and glutamate metabolism);00410(beta-Alanine metabolism);00430(Taurine and hypotaurine metabolism);00650(Butanoate metabolism);04940(Type I diabetes mellitus)	K01580	EC:4.1.1.15	glutamate decarboxylase-like%2C transcript variant X2	MSTRG.10154.1	u	chrA05	92590039	92590243	MSTRG.10154	.	yes	novel	cis	100K	NA
XM_016112676.1	0	chrA06	1284200	1286732	MSTRG.10794	LOC107491754	yes	GO:0045735(nutrient reservoir activity)	NA	NA	NA	arachin Ahy-3-like	MSTRG.10795.2	x	chrA06	1285833	1286535	MSTRG.10795	LOC107491754	yes	novel	cis	10K	NA
XM_016112678.1	0	chrA06	1288800	1291611	MSTRG.10790	LOC107491756	yes	GO:0000326(protein storage vacuole);GO:0045735(nutrient reservoir activity);GO:0071215(cellular response to abscisic acid stimulus);GO:0010431(seed maturation)	NA	NA	NA	legumin type B-like	MSTRG.10795.2	x	chrA06	1285833	1286535	MSTRG.10795	LOC107491754	yes	novel	cis	10K	NA
XM_016113753.1	0	chrA06	10787286	10790594	MSTRG.11328	LOC107492700	yes	GO:0009941(chloroplast envelope);GO:0005739(mitochondrion);GO:0005488(binding)	NA	NA	NA	pentatricopeptide repeat-containing protein At1g80270%2C mitochondrial-like	MSTRG.11327.1	x	chrA06	10774714	10775163	MSTRG.11327	LOC107492699	yes	novel	cis	100K	NA
XM_016113778.1	0	chrA06	11006693	11010638	MSTRG.11341	LOC107492722	yes	GO:0005852(eukaryotic translation initiation factor 3 complex);GO:0003743(translation initiation factor activity)	NA	K03252	NA	eukaryotic translation initiation factor 3 subunit C-like%2C transcript variant X2	MSTRG.11342.1	u	chrA06	11014409	11015081	MSTRG.11342	.	yes	novel	cis	10K	NA
XM_016113779.1	0	chrA06	11006699	11010638	MSTRG.11341	LOC107492722	yes	GO:0005852(eukaryotic translation initiation factor 3 complex);GO:0003743(translation initiation factor activity)	NA	K03252	NA	eukaryotic translation initiation factor 3 subunit C-like%2C transcript variant X2	MSTRG.11342.1	u	chrA06	11014409	11015081	MSTRG.11342	.	yes	novel	cis	10K	NA
XM_016113971.1	0	chrA06	12659939	12663939	MSTRG.11416	LOC107492904	yes	NA	NA	NA	NA	protein QUIRKY-like%2C transcript variant X1	MSTRG.11412.1	u	chrA06	12627849	12628070	MSTRG.11412	.	yes	novel	cis	100K	NA
XM_016114168.1	0	chrA06	16705812	16706820	MSTRG.11549	LOC107493094	yes	NA	NA	NA	NA	guanine nucleotide-binding protein subunit gamma 2-like	MSTRG.11553.1	x	chrA06	16738586	16738875	MSTRG.11553	LOC107493170	yes	novel	cis	100K	NA
XM_016114258.1	0	chrA06	16721537	16722579	MSTRG.11550	LOC107493169	yes	GO:0010008(endosome membrane);GO:0005770(late endosome);GO:0045324(late endosome to vacuole transport);GO:0006623(protein targeting to vacuole)	04144(Endocytosis)	K12197	NA	ESCRT-related protein CHMP1B	MSTRG.11553.1	x	chrA06	16738586	16738875	MSTRG.11553	LOC107493170	yes	novel	cis	100K	NA
XR_001592911.1	0	chrA06	16738551	16743360	MSTRG.11552	LOC107493170	yes	NA	NA	NA	NA	uncharacterized LOC107493170%2C transcript variant X4	MSTRG.11553.1	x	chrA06	16738586	16738875	MSTRG.11553	LOC107493170	yes	novel	cis	1K	NA
XM_016114301.1	0	chrA06	17015567	17022567	MSTRG.11567	LOC107493218	yes	GO:0005737(cytoplasm);GO:0005634(nucleus);GO:0005840(ribosome);GO:0003735(structural constituent of ribosome);GO:0006412(translation)	NA	K04523	NA	large proline-rich protein bag6-B%2C transcript variant X4	MSTRG.11563.1	u	chrA06	17039149	17039894	MSTRG.11563	.	yes	novel	cis	100K	NA
XM_016114309.1	0	chrA06	17046446	17050184	MSTRG.11569	LOC107493222	yes	GO:0005576(extracellular region);GO:0005507(copper ion binding);GO:0016491(oxidoreductase activity)	00053(Ascorbate and aldarate metabolism)	K00423	EC:1.10.3.3	L-ascorbate oxidase homolog	MSTRG.11563.1	u	chrA06	17039149	17039894	MSTRG.11563	.	yes	novel	cis	10K	NA
XM_016114410.1	0	chrA06	19244981	19247027	MSTRG.11618	LOC107493311	yes	GO:0005524(ATP binding);GO:0004693(cyclin-dependent protein kinase activity);GO:0008353(RNA polymerase II carboxy-terminal domain kinase activity);GO:0051301(cell division);GO:0007067(mitosis)	NA	K00924	NA	cell division control protein 2 homolog D	MSTRG.11619.1	x	chrA06	19245161	19245551	MSTRG.11619	LOC107493311	yes	novel	cis	1K	NA
XM_016115734.1	0	chrA06	93136430	93146254	MSTRG.12184	LOC107494694	yes	GO:0010287(plastoglobule);GO:0016747(transferase activity, transferring acyl groups other than amino-acyl groups)	NA	NA	NA	acyltransferase-like protein At3g26840%2C chloroplastic	MSTRG.12186.1	x	chrA06	93197680	93201816	MSTRG.12186	LOC107494697	yes	novel	cis	100K	NA
XM_016116309.1	0	chrA06	101449878	101457670	MSTRG.12405	LOC107495200	yes	GO:0016021(integral to membrane);GO:0005886(plasma membrane);GO:0015172(acidic amino acid transmembrane transporter activity);GO:0015175(neutral amino acid transmembrane transporter activity);GO:0015293(symporter activity);GO:0015810(aspartate transport);GO:0015827(tryptophan transport)	NA	NA	NA	amino acid permease 6-like	MSTRG.12404.1	i	chrA06	101416451	101417763	MSTRG.12404	LOC107495210	yes	novel	cis	100K	NA
XM_016117203.1	0	chrA06	110458633	110461153	MSTRG.12841	LOC107495999	yes	GO:0005829(cytosol);GO:0005634(nucleus);GO:0005886(plasma membrane);GO:0009506(plasmodesma);GO:0019773(proteasome core complex, alpha-subunit complex);GO:0004298(threonine-type endopeptidase activity);GO:0006511(ubiquitin-dependent protein catabolic process)	03050(Proteasome)	K02725	EC:3.4.25.1	proteasome subunit alpha type-1-B-like	MSTRG.12837.1	x	chrA06	110422947	110423251	MSTRG.12837	LOC107496004	yes	novel	cis	100K	NA
XM_016076000.1	0	chrA07	12356841	12364177	MSTRG.13402	LOC107457830	yes	GO:0005829(cytosol);GO:0003730(mRNA 3'-UTR binding);GO:0006417(regulation of translation)	NA	NA	NA	pumilio homolog 2-like	MSTRG.13401.1	u	chrA07	12307665	12308010	MSTRG.13401	.	yes	novel	cis	100K	NA
XM_016076107.1	0	chrA07	14701244	14705322	MSTRG.13485	LOC107457921	yes	GO:0016021(integral to membrane);GO:0005774(vacuolar membrane);GO:0009055(electron carrier activity);GO:0020037(heme binding);GO:0004497(monooxygenase activity);GO:0016705(oxidoreductase activity, acting on paired donors, with incorporation or reduction of molecular oxygen);GO:0050616(secologanin synthase activity);GO:0009820(alkaloid metabolic process)	00908(Zeatin biosynthesis)	K10717	NA	cytochrome P450 72A15-like	MSTRG.13500.1	u	chrA07	14789992	14793824	MSTRG.13500	.	yes	novel	cis	100K	NA
XM_016076096.1	0	chrA07	14773096	14775087	MSTRG.13498	LOC107457912	yes	GO:0016021(integral to membrane);GO:0005743(mitochondrial inner membrane);GO:0070469(respiratory chain);GO:0009055(electron carrier activity);GO:0046872(metal ion binding);GO:0016491(oxidoreductase activity);GO:0022904(respiratory electron transport chain);GO:0006810(transport)	00190(Oxidative phosphorylation);04260(Cardiac muscle contraction);05010(Alzheimer's disease);05012(Parkinson's disease);05016(Huntington's disease)	K00412	EC:1.10.2.2	cytochrome b-like	MSTRG.13500.1	u	chrA07	14789992	14793824	MSTRG.13500	.	yes	novel	cis	100K	NA
XM_016076107.1	0	chrA07	14701244	14705322	MSTRG.13485	LOC107457921	yes	GO:0016021(integral to membrane);GO:0005774(vacuolar membrane);GO:0009055(electron carrier activity);GO:0020037(heme binding);GO:0004497(monooxygenase activity);GO:0016705(oxidoreductase activity, acting on paired donors, with incorporation or reduction of molecular oxygen);GO:0050616(secologanin synthase activity);GO:0009820(alkaloid metabolic process)	00908(Zeatin biosynthesis)	K10717	NA	cytochrome P450 72A15-like	MSTRG.13501.1	u	chrA07	14791018	14793821	MSTRG.13501	.	yes	novel	cis	100K	NA
XM_016076096.1	0	chrA07	14773096	14775087	MSTRG.13498	LOC107457912	yes	GO:0016021(integral to membrane);GO:0005743(mitochondrial inner membrane);GO:0070469(respiratory chain);GO:0009055(electron carrier activity);GO:0046872(metal ion binding);GO:0016491(oxidoreductase activity);GO:0022904(respiratory electron transport chain);GO:0006810(transport)	00190(Oxidative phosphorylation);04260(Cardiac muscle contraction);05010(Alzheimer's disease);05012(Parkinson's disease);05016(Huntington's disease)	K00412	EC:1.10.2.2	cytochrome b-like	MSTRG.13501.1	u	chrA07	14791018	14793821	MSTRG.13501	.	yes	novel	cis	100K	NA
XM_016076107.1	0	chrA07	14701244	14705322	MSTRG.13485	LOC107457921	yes	GO:0016021(integral to membrane);GO:0005774(vacuolar membrane);GO:0009055(electron carrier activity);GO:0020037(heme binding);GO:0004497(monooxygenase activity);GO:0016705(oxidoreductase activity, acting on paired donors, with incorporation or reduction of molecular oxygen);GO:0050616(secologanin synthase activity);GO:0009820(alkaloid metabolic process)	00908(Zeatin biosynthesis)	K10717	NA	cytochrome P450 72A15-like	MSTRG.13501.2	u	chrA07	14791327	14793821	MSTRG.13501	.	yes	novel	cis	100K	NA
XM_016076096.1	0	chrA07	14773096	14775087	MSTRG.13498	LOC107457912	yes	GO:0016021(integral to membrane);GO:0005743(mitochondrial inner membrane);GO:0070469(respiratory chain);GO:0009055(electron carrier activity);GO:0046872(metal ion binding);GO:0016491(oxidoreductase activity);GO:0022904(respiratory electron transport chain);GO:0006810(transport)	00190(Oxidative phosphorylation);04260(Cardiac muscle contraction);05010(Alzheimer's disease);05012(Parkinson's disease);05016(Huntington's disease)	K00412	EC:1.10.2.2	cytochrome b-like	MSTRG.13501.2	u	chrA07	14791327	14793821	MSTRG.13501	.	yes	novel	cis	100K	NA
XM_016076506.1	0	chrA07	23247708	23255959	MSTRG.13655	LOC107458305	yes	GO:0005829(cytosol);GO:0005886(plasma membrane);GO:0009506(plasmodesma);GO:0005524(ATP binding);GO:0008641(small protein activating enzyme activity);GO:0004842(ubiquitin-protein ligase activity);GO:0046686(response to cadmium ion);GO:0051707(response to other organism)	04120(Ubiquitin mediated proteolysis);05012(Parkinson's disease)	K03178	EC:6.3.2.19	ubiquitin-activating enzyme E1 1-like	MSTRG.13652.1	u	chrA07	23211263	23211642	MSTRG.13652	.	yes	novel	cis	100K	NA
XM_016076506.1	0	chrA07	23247708	23255959	MSTRG.13655	LOC107458305	yes	GO:0005829(cytosol);GO:0005886(plasma membrane);GO:0009506(plasmodesma);GO:0005524(ATP binding);GO:0008641(small protein activating enzyme activity);GO:0004842(ubiquitin-protein ligase activity);GO:0046686(response to cadmium ion);GO:0051707(response to other organism)	04120(Ubiquitin mediated proteolysis);05012(Parkinson's disease)	K03178	EC:6.3.2.19	ubiquitin-activating enzyme E1 1-like	MSTRG.13654.1	u	chrA07	23241933	23243138	MSTRG.13654	.	yes	novel	cis	10K	NA
XM_016078020.1	0	chrA07	77315987	77318831	MSTRG.14339	LOC107459766	yes	GO:0009317(acetyl-CoA carboxylase complex);GO:0009507(chloroplast);GO:0003989(acetyl-CoA carboxylase activity);GO:0006633(fatty acid biosynthetic process)	00061(Fatty acid biosynthesis);00253(Tetracycline biosynthesis);00620(Pyruvate metabolism);00640(Propanoate metabolism)	K02160	NA	biotin carboxyl carrier protein of acetyl-CoA carboxylase	MSTRG.14333.1	u	chrA07	77301381	77302039	MSTRG.14333	.	yes	novel	cis	100K	NA
XM_016077871.1	0	chrA07	77341976	77342920	MSTRG.14346	LOC107459644	yes	NA	NA	NA	NA	uncharacterized protein YwkD-like	MSTRG.14333.1	u	chrA07	77301381	77302039	MSTRG.14333	.	yes	novel	cis	100K	NA
XM_016080796.1	0	chrA08	32078661	32079696	MSTRG.15498	LOC107462227	yes	GO:0046658(anchored to plasma membrane)	NA	NA	NA	fasciclin-like arabinogalactan protein 9	MSTRG.15495.1	u	chrA08	32067296	32068218	MSTRG.15495	.	yes	novel	cis	100K	NA
XM_016080796.1	0	chrA08	32078661	32079696	MSTRG.15498	LOC107462227	yes	GO:0046658(anchored to plasma membrane)	NA	NA	NA	fasciclin-like arabinogalactan protein 9	MSTRG.15496.1	u	chrA08	32068650	32068921	MSTRG.15496	.	yes	novel	cis	100K	NA
XM_016081034.1	0	chrA08	32934433	32939863	MSTRG.15531	LOC107462445	yes	NA	NA	NA	NA	plant cysteine oxidase 4%2C transcript variant X7	MSTRG.15534.1	u	chrA08	32971102	32971635	MSTRG.15534	.	yes	novel	cis	100K	NA
XR_001587759.1	0	chrA09	102722795	102723423	MSTRG.17431	LOC107466664	yes	NA	NA	NA	NA	uncharacterized LOC107466664	MSTRG.17437.1	x	chrA09	102778580	102779950	MSTRG.17437	LOC107466663	yes	novel	cis	100K	NA
XM_016085669.1	0	chrA09	102777932	102792512	MSTRG.17436	LOC107466663	yes	NA	NA	NA	NA	uncharacterized LOC107466663	MSTRG.17437.1	x	chrA09	102778580	102779950	MSTRG.17437	LOC107466663	yes	novel	cis	1K	NA
XM_016085727.1	0	chrA09	104751286	104753793	MSTRG.17478	LOC107466720	yes	GO:0031969(chloroplast membrane);GO:0016021(integral to membrane);GO:0016301(kinase activity)	NA	NA	NA	probable phytol kinase 1%2C chloroplastic	MSTRG.17481.1	i	chrA09	104817053	104817793	MSTRG.17481	LOC107466700	yes	novel	cis	100K	NA
XM_016087149.1	0	chrA09	117411221	117416608	MSTRG.18134	LOC107467921	yes	GO:0009507(chloroplast);GO:0005730(nucleolus);GO:0004107(chorismate synthase activity);GO:0009073(aromatic amino acid family biosynthetic process)	00400(Phenylalanine, tyrosine and tryptophan biosynthesis)	K01736	EC:4.2.3.5	chorismate synthase%2C chloroplastic%2C transcript variant X1	MSTRG.18133.1	u	chrA09	117447019	117447969	MSTRG.18133	.	yes	novel	cis	100K	NA
XM_016087147.1	0	chrA09	117411227	117416608	MSTRG.18134	LOC107467921	yes	GO:0009507(chloroplast);GO:0005730(nucleolus);GO:0004107(chorismate synthase activity);GO:0009073(aromatic amino acid family biosynthetic process)	00400(Phenylalanine, tyrosine and tryptophan biosynthesis)	K01736	EC:4.2.3.5	chorismate synthase%2C chloroplastic%2C transcript variant X1	MSTRG.18133.1	u	chrA09	117447019	117447969	MSTRG.18133	.	yes	novel	cis	100K	NA
XM_016087164.1	0	chrA09	117487444	117491299	MSTRG.18137	LOC107467936	yes	GO:0048046(apoplast);GO:0004565(beta-galactosidase activity);GO:0043169(cation binding);GO:0005529(sugar binding);GO:0005975(carbohydrate metabolic process)	00052(Galactose metabolism);00511(Other glycan degradation);00600(Sphingolipid metabolism)	K01190	EC:3.2.1.23	beta-galactosidase 15	MSTRG.18133.1	u	chrA09	117447019	117447969	MSTRG.18133	.	yes	novel	cis	100K	NA
XM_016087192.1	0	chrA09	118277279	118297840	MSTRG.18177	LOC107467966	yes	GO:0030981(cortical microtubule cytoskeleton);GO:0005874(microtubule);GO:0009524(phragmoplast);GO:0009506(plasmodesma);GO:0009574(preprophase band);GO:0005819(spindle);GO:0008017(microtubule binding);GO:0009920(cell plate formation involved in plant-type cell wall biogenesis)	NA	NA	NA	protein MOR1	MSTRG.18168.1	i	chrA09	118215062	118215316	MSTRG.18168	LOC107467951	yes	novel	cis	100K	NA
XM_016088248.1	0	chrA10	7424990	7427642	MSTRG.18603	LOC107468868	yes	NA	NA	NA	NA	unknown seed protein USP-like	MSTRG.18604.1	x	chrA10	7427340	7427586	MSTRG.18604	LOC107468868	yes	novel	cis	10K	NA
XM_016090228.1	0	chrA10	89506572	89510914	MSTRG.19406	LOC107470805	yes	NA	NA	NA	NA	uncharacterized LOC107470805%2C transcript variant X3	MSTRG.19409.1	x	chrA10	89557578	89559035	MSTRG.19409	LOC107470701	yes	novel	cis	100K	NA
XM_016090818.1	0	chrA10	100770726	100773833	MSTRG.19683	LOC107471362	yes	NA	NA	NA	NA	mediator of RNA polymerase II transcription subunit 27%2C transcript variant X1	MSTRG.19686.2	u	chrA10	100831433	100833163	MSTRG.19686	.	yes	novel	cis	100K	NA
XM_016090792.1	0	chrA10	100887011	100890930	MSTRG.19690	LOC107471350	yes	GO:0016602(CCAAT-binding factor complex);GO:0003677(DNA binding);GO:0003700(sequence-specific DNA binding transcription factor activity)	04612(Antigen processing and presentation)	K08064	NA	nuclear transcription factor Y subunit A-10-like%2C transcript variant X3	MSTRG.19686.2	u	chrA10	100831433	100833163	MSTRG.19686	.	yes	novel	cis	100K	NA
XM_016091512.1	0	chrA10	106480048	106482221	MSTRG.20019	LOC107471956	yes	NA	NA	NA	NA	B3 domain-containing transcription factor VRN1-like	MSTRG.20033.1	x	chrA10	106563445	106563723	MSTRG.20033	LOC107471866	yes	novel	cis	100K	NA
XM_016091385.1	0	chrA10	106563074	106568189	MSTRG.20032	LOC107471866	yes	GO:0005737(cytoplasm);GO:0005634(nucleus);GO:0005886(plasma membrane);GO:0003677(DNA binding);GO:0046872(metal ion binding);GO:0042742(defense response to bacterium);GO:0045893(positive regulation of transcription, DNA-dependent);GO:0006351(transcription, DNA-dependent)	NA	NA	NA	squamosa promoter-binding-like protein 14%2C transcript variant X2	MSTRG.20033.1	x	chrA10	106563445	106563723	MSTRG.20033	LOC107471866	yes	novel	cis	1K	NA
XM_016091537.1	0	chrA10	106661884	106664476	MSTRG.20042	LOC107471974	yes	GO:0005615(extracellular space);GO:0016298(lipase activity);GO:0009817(defense response to fungus, incompatible interaction);GO:0009866(induced systemic resistance, ethylene mediated signaling pathway);GO:0009871(jasmonic acid and ethylene-dependent systemic resistance, ethylene mediated signaling pathway);GO:0016042(lipid catabolic process);GO:0009751(response to salicylic acid stimulus);GO:0009…	NA	NA	NA	GDSL esterase/lipase 1-like	MSTRG.20033.1	x	chrA10	106563445	106563723	MSTRG.20033	LOC107471866	yes	novel	cis	100K	NA
XM_016091208.1	0	chrA10	106794763	106796304	MSTRG.20049	LOC107471722	yes	GO:0005737(cytoplasm);GO:0045431(flavonol synthase activity);GO:0005506(iron ion binding);GO:0031418(L-ascorbic acid binding);GO:0045486(naringenin 3-dioxygenase activity);GO:0016702(oxidoreductase activity, acting on single donors with incorporation of molecular oxygen, incorporation of two atoms of oxygen)	NA	K06892	NA	protein DMR6-LIKE OXYGENASE 2-like	MSTRG.20055.1	x	chrA10	106827909	106832976	MSTRG.20055	LOC107471725	yes	novel	cis	100K	NA
XM_016091207.1	0	chrA10	106798283	106799954	MSTRG.20051	LOC107471721	yes	GO:0005506(iron ion binding);GO:0016706(oxidoreductase activity, acting on paired donors, with incorporation or reduction of molecular oxygen, 2-oxoglutarate as one donor, and incorporation of one atom each of oxygen into both donors)	NA	K06892	NA	protein DMR6-LIKE OXYGENASE 2-like	MSTRG.20055.1	x	chrA10	106827909	106832976	MSTRG.20055	LOC107471725	yes	novel	cis	100K	NA
XR_001588624.1	0	chrA10	106817304	106820392	MSTRG.20053	LOC107471725	yes	NA	NA	NA	NA	uncharacterized LOC107471725%2C transcript variant X1	MSTRG.20055.1	x	chrA10	106827909	106832976	MSTRG.20055	LOC107471725	yes	novel	cis	100K	NA
XM_016091210.1	0	chrA10	106833231	106853562	MSTRG.20054	LOC107471723	yes	GO:0005524(ATP binding);GO:0006915(apoptosis);GO:0006952(defense response)	NA	NA	NA	putative disease resistance protein RGA1%2C transcript variant X1	MSTRG.20055.1	x	chrA10	106827909	106832976	MSTRG.20055	LOC107471725	yes	novel	cis	10K	NA
XM_016091205.1	0	chrA10	106864291	106867427	MSTRG.20052	LOC107471719	yes	GO:0005829(cytosol);GO:0005634(nucleus);GO:0005524(ATP binding);GO:0019903(protein phosphatase binding);GO:0004674(protein serine/threonine kinase activity);GO:0009738(abscisic acid mediated signaling pathway);GO:0042742(defense response to bacterium);GO:0040007(growth);GO:0048366(leaf development);GO:0010359(regulation of anion channel activity);GO:2000377(regulation of reactive oxygen species m…	NA	K00924	NA	serine/threonine-protein kinase SRK2E-like	MSTRG.20055.1	x	chrA10	106827909	106832976	MSTRG.20055	LOC107471725	yes	novel	cis	100K	NA
XR_001621613.1	0	chrB01	3585660	3589291	MSTRG.20271	LOC107645932	yes	GO:0016021(integral to membrane);GO:0005743(mitochondrial inner membrane);GO:0005381(iron ion transmembrane transporter activity);GO:0048250(mitochondrial iron ion transport);GO:0006397(mRNA processing);GO:0008380(RNA splicing)	NA	NA	NA	mitoferrin-like%2C transcript variant X2	MSTRG.20271.4	j	chrB01	3585626	3589519	MSTRG.20271	LOC107645932	yes	novel	cis	1K	NA
XR_001621613.1	0	chrB01	3585660	3589291	MSTRG.20271	LOC107645932	yes	GO:0016021(integral to membrane);GO:0005743(mitochondrial inner membrane);GO:0005381(iron ion transmembrane transporter activity);GO:0048250(mitochondrial iron ion transport);GO:0006397(mRNA processing);GO:0008380(RNA splicing)	NA	NA	NA	mitoferrin-like%2C transcript variant X2	MSTRG.20271.6	j	chrB01	3585647	3589425	MSTRG.20271	LOC107645932	yes	novel	cis	1K	NA
XM_016335089.1	0	chrB01	78057160	78061497	MSTRG.21060	LOC107631594	yes	GO:0000139(Golgi membrane);GO:0007030(Golgi organization);GO:0015031(protein transport)	NA	NA	NA	conserved oligomeric Golgi complex subunit 2	MSTRG.21059.1	u	chrB01	78071756	78072057	MSTRG.21059	.	yes	novel	cis	100K	NA
XM_016340238.1	0	chrB01	125682074	125702078	MSTRG.21547	LOC107636743	yes	GO:0009055(electron carrier activity);GO:0020037(heme binding);GO:0004497(monooxygenase activity);GO:0016705(oxidoreductase activity, acting on paired donors, with incorporation or reduction of molecular oxygen)	00982(Drug metabolism - cytochrome P450)	K07414	EC:1.14.14.1	cytochrome P450 71D8-like	MSTRG.21543.1	u	chrB01	125644048	125644410	MSTRG.21543	.	yes	novel	cis	100K	NA
XM_016340257.1	0	chrB01	125711226	125712032	MSTRG.21549	LOC107636767	yes	NA	NA	NA	NA	uncharacterized LOC107636767	MSTRG.21543.1	u	chrB01	125644048	125644410	MSTRG.21543	.	yes	novel	cis	100K	NA
XM_016344278.1	0	chrB01	133940846	133942713	MSTRG.21904	LOC107640777	yes	NA	NA	NA	NA	uncharacterized LOC107640777	MSTRG.21908.1	i	chrB01	133949027	133950618	MSTRG.21908	LOC107620307	yes	novel	cis	10K	NA
XM_016344603.1	0	chrB01	134306770	134308388	MSTRG.21927	LOC107641095	yes	NA	NA	K03098	NA	temperature-induced lipocalin-1-like	MSTRG.21930.2	j	chrB01	134316370	134317463	MSTRG.21930	LOC107641100	yes	novel	cis	10K	NA
XM_016330998.1	0	chrB02	18391879	18392766	MSTRG.22731	LOC107628231	yes	GO:0005783(endoplasmic reticulum);GO:0005794(Golgi apparatus);GO:0005488(binding);GO:0006888(ER to Golgi vesicle-mediated transport)	NA	NA	NA	trafficking protein particle complex subunit 3-like	MSTRG.22729.1	j	chrB02	18357888	18360242	MSTRG.22729	LOC107628229	yes	novel	cis	100K	NA
XM_016327810.1	0	chrB02	32792398	32802675	MSTRG.22887	LOC107625224	yes	GO:0005622(intracellular);GO:0016881(acid-amino acid ligase activity);GO:0005488(binding);GO:0006464(protein modification process)	04120(Ubiquitin mediated proteolysis)	K10590	EC:6.3.2.19	E3 ubiquitin-protein ligase UPL4%2C transcript variant X3	MSTRG.22884.1	u	chrB02	32751167	32751931	MSTRG.22884	.	yes	novel	cis	100K	NA
XM_016328350.1	0	chrB02	88996420	89002424	MSTRG.23270	LOC107625653	yes	GO:0005777(peroxisome);GO:0004846(urate oxidase activity);GO:0006144(purine base metabolic process)	00230(Purine metabolism);00232(Caffeine metabolism)	K00365	EC:1.7.3.3	uricase-2 isozyme 2-like	MSTRG.23266.1	u	chrB02	88914213	88914712	MSTRG.23266	.	yes	novel	cis	100K	NA
XM_016328547.1	0	chrB02	95370183	95377275	MSTRG.23398	LOC107625826	yes	GO:0005634(nucleus);GO:0043565(sequence-specific DNA binding);GO:0003700(sequence-specific DNA binding transcription factor activity);GO:0031347(regulation of defense response)	NA	NA	NA	probable WRKY transcription factor 26	MSTRG.23399.1	u	chrB02	95379462	95379735	MSTRG.23399	.	yes	novel	cis	10K	NA
XM_016328721.1	0	chrB02	100035201	100039352	MSTRG.23532	LOC107625969	yes	GO:0005829(cytosol);GO:0004364(glutathione transferase activity);GO:0016853(isomerase activity);GO:0009072(aromatic amino acid family metabolic process);GO:0009407(toxin catabolic process);GO:0005737(cytoplasm)	00350(Tyrosine metabolism);00643(Styrene degradation)	K01800	EC:5.2.1.2	glutathione S-transferase zeta class-like%2C transcript variant X2	MSTRG.23527.1	u	chrB02	100007563	100008285	MSTRG.23527	.	yes	novel	cis	100K	NA
XM_016328726.1	0	chrB02	100070191	100072525	MSTRG.23535	LOC107625973	yes	GO:0005737(cytoplasm);GO:0004364(glutathione transferase activity);GO:0009072(aromatic amino acid family metabolic process)	00350(Tyrosine metabolism);00643(Styrene degradation)	K01800	EC:5.2.1.2	glutathione S-transferase 1-like	MSTRG.23527.1	u	chrB02	100007563	100008285	MSTRG.23527	.	yes	novel	cis	100K	NA
XM_016328723.1	0	chrB02	100082225	100086833	MSTRG.23536	LOC107625970	yes	GO:0005737(cytoplasm);GO:0005958(DNA-dependent protein kinase-DNA ligase 4 complex);GO:0005524(ATP binding);GO:0004003(ATP-dependent DNA helicase activity);GO:0003690(double-stranded DNA binding);GO:0005515(protein binding);GO:0015074(DNA integration);GO:0006310(DNA recombination);GO:0006303(double-strand break repair via nonhomologous end joining);GO:0009408(response to heat);GO:0000723(telomere…	03450(Non-homologous end-joining)	K10885	NA	ATP-dependent DNA helicase 2 subunit KU80	MSTRG.23527.1	u	chrB02	100007563	100008285	MSTRG.23527	.	yes	novel	cis	100K	NA
XM_016329414.1	0	chrB02	108483668	108486334	MSTRG.23947	LOC107626512	yes	NA	00270(Cysteine and methionine metabolism)	K08967	EC:1.13.11.53 1.13.11.54	1%2C2-dihydroxy-3-keto-5-methylthiopentene dioxygenase 2-like	MSTRG.23948.1	u	chrB02	108500174	108500412	MSTRG.23948	.	yes	novel	cis	100K	NA
XM_016331505.1	0	chrB03	2703487	2707091	MSTRG.24100	LOC107628880	yes	GO:0000139(Golgi membrane);GO:0016021(integral to membrane);GO:0031227(intrinsic to endoplasmic reticulum membrane);GO:0016788(hydrolase activity, acting on ester bonds);GO:0006506(GPI anchor biosynthetic process)	NA	NA	NA	post-GPI attachment to proteins factor 3%2C transcript variant X1	MSTRG.24101.1	u	chrB03	2707977	2708298	MSTRG.24101	.	yes	novel	cis	10K	NA
XM_016331776.1	0	chrB03	5049736	5076749	MSTRG.24266	LOC107629082	yes	GO:0009535(chloroplast thylakoid membrane);GO:0016021(integral to membrane);GO:0005743(mitochondrial inner membrane);GO:0005524(ATP binding);GO:0004222(metalloendopeptidase activity);GO:0017111(nucleoside-triphosphatase activity);GO:0008270(zinc ion binding);GO:0030163(protein catabolic process);GO:0006508(proteolysis)	NA	K08956	EC:3.4.24.-	ATP-dependent zinc metalloprotease FTSH 10%2C mitochondrial-like	MSTRG.24264.1	u	chrB03	5048127	5048830	MSTRG.24264	.	yes	novel	cis	10K	NA
XM_016333321.1	0	chrB03	33306561	33311664	MSTRG.25275	LOC107630232	yes	NA	NA	NA	NA	proton pump-interactor 1%2C transcript variant X1	MSTRG.25274.1	u	chrB03	33303500	33304355	MSTRG.25274	.	yes	novel	cis	10K	NA
XM_016333326.1	0	chrB03	33348582	33353957	MSTRG.25277	LOC107630234	yes	GO:0005737(cytoplasm);GO:0016020(membrane);GO:0005634(nucleus);GO:0005524(ATP binding);GO:0003677(DNA binding);GO:0004386(helicase activity);GO:0016568(chromatin modification);GO:0006355(regulation of transcription, DNA-dependent);GO:0006351(transcription, DNA-dependent);GO:0043565(sequence-specific DNA binding);GO:0003700(sequence-specific DNA binding transcription factor activity);GO:0008270(zi…	NA	NA	NA	uncharacterized LOC107630234%2C transcript variant X1	MSTRG.25274.1	u	chrB03	33303500	33304355	MSTRG.25274	.	yes	novel	cis	100K	NA
XM_016333872.1	0	chrB03	86616346	86619833	MSTRG.25690	LOC107630670	yes	GO:0005788(endoplasmic reticulum lumen);GO:0005524(ATP binding)	03060(Protein export);05020(Prion diseases)	K09490	NA	luminal-binding protein	MSTRG.25691.1	u	chrB03	86634135	86634424	MSTRG.25691	.	yes	novel	cis	100K	NA
XM_016334398.1	0	chrB03	116377000	116377737	MSTRG.26045	LOC107631078	yes	GO:0016021(integral to membrane);GO:0005886(plasma membrane);GO:0005524(ATP binding);GO:0004674(protein serine/threonine kinase activity);GO:0005199(structural constituent of cell wall)	00270(Cysteine and methionine metabolism)	K00558	EC:2.1.1.37	classical arabinogalactan protein 1-like	MSTRG.26043.1	x	chrB03	116366961	116367960	MSTRG.26043	LOC107631075	yes	novel	cis	100K	NA
XM_016338200.1	0	chrB03	130446043	130447122	MSTRG.26718	LOC107634778	yes	GO:0005618(cell wall);GO:0005615(extracellular space);GO:0033897(ribonuclease T2 activity);GO:0003723(RNA binding);GO:0006950(response to stress)	NA	K01166	EC:3.1.27.1	extracellular ribonuclease LE-like	MSTRG.26719.1	u	chrB03	130456977	130457886	MSTRG.26719	.	yes	novel	cis	100K	NA
XM_016335443.1	0	chrB03	130528102	130529974	107631872	LOC107631872	yes	NA	NA	NA	NA	zinc-finger homeodomain protein 8-like	MSTRG.26719.1	u	chrB03	130456977	130457886	MSTRG.26719	.	yes	novel	cis	100K	NA
XR_001618659.1	0	chrB03	132701123	132708604	MSTRG.26846	LOC107632007	yes	GO:0005524(ATP binding);GO:0004693(cyclin-dependent protein kinase activity);GO:0008353(RNA polymerase II carboxy-terminal domain kinase activity)	NA	NA	NA	cyclin-dependent kinase G-2%2C transcript variant X4	MSTRG.26834.1	u	chrB03	132605700	132605931	MSTRG.26834	.	yes	novel	cis	100K	NA
XM_016337617.1	0	chrB03	134532034	134532898	MSTRG.26942	LOC107634032	yes	GO:0009507(chloroplast);GO:0015934(large ribosomal subunit);GO:0019843(rRNA binding);GO:0003735(structural constituent of ribosome);GO:0006412(translation)	03010(Ribosome)	K02874	NA	50S ribosomal protein L14%2C chloroplastic-like	MSTRG.26939.1	u	chrB03	134501064	134501363	MSTRG.26939	.	yes	novel	cis	100K	NA
XM_016343392.1	0	chrB04	114659325	114666202	MSTRG.28456	LOC107639793	yes	NA	NA	NA	NA	synaptotagmin-4-like	MSTRG.28453.1	u	chrB04	114596041	114596995	MSTRG.28453	.	yes	novel	cis	100K	NA
XM_016338513.1	0	chrB04	122880761	122882357	MSTRG.28693	LOC107635136	yes	NA	NA	NA	NA	uncharacterized LOC107635136	MSTRG.28692.1	u	chrB04	122798076	122798333	MSTRG.28692	.	yes	novel	cis	100K	NA
XM_016341362.1	0	chrB04	131972254	131977917	MSTRG.29071	LOC107638195	yes	NA	NA	NA	NA	uncharacterized LOC107638195%2C transcript variant X2	MSTRG.29073.1	u	chrB04	131995964	131999211	MSTRG.29073	.	yes	novel	cis	100K	NA
XM_016341364.1	0	chrB04	131975429	131977917	MSTRG.29071	LOC107638195	yes	NA	NA	NA	NA	uncharacterized LOC107638195%2C transcript variant X2	MSTRG.29073.1	u	chrB04	131995964	131999211	MSTRG.29073	.	yes	novel	cis	100K	NA
XM_016346647.1	0	chrB05	15650081	15652232	MSTRG.29788	LOC107643090	yes	GO:0016021(integral to membrane);GO:0005886(plasma membrane);GO:0005524(ATP binding);GO:0004674(protein serine/threonine kinase activity);GO:0005199(structural constituent of cell wall)	NA	NA	NA	uncharacterized LOC107643090	MSTRG.29792.1	i	chrB05	15622701	15623348	MSTRG.29792	LOC107643088	yes	novel	cis	100K	NA
XM_016346654.1	0	chrB05	15687915	15689208	MSTRG.29794	LOC107643093	yes	GO:0009570(chloroplast stroma);GO:0008685(2-C-methyl-D-erythritol 2,4-cyclodiphosphate synthase activity);GO:0016117(carotenoid biosynthetic process);GO:0015995(chlorophyll biosynthetic process)	00900(Terpenoid backbone biosynthesis)	K01770	EC:4.6.1.12	2-C-methyl-D-erythritol 2%2C4-cyclodiphosphate synthase%2C chloroplastic	MSTRG.29792.1	i	chrB05	15622701	15623348	MSTRG.29792	LOC107643088	yes	novel	cis	100K	NA
XM_016345225.1	0	chrB05	20842050	20843400	MSTRG.29965	LOC107641759	yes	GO:0005886(plasma membrane);GO:0009554(megasporogenesis)	00270(Cysteine and methionine metabolism)	K00558	EC:2.1.1.37	cysteine-rich and transmembrane domain-containing protein A-like	MSTRG.29968.1	u	chrB05	20882915	20883214	MSTRG.29968	.	yes	novel	cis	100K	NA
XM_016347413.1	0	chrB05	75565464	75572183	MSTRG.30308	LOC107643689	yes	NA	NA	NA	NA	COBW domain-containing protein 1%2C transcript variant X1	MSTRG.30309.1	i	chrB05	75567302	75567643	MSTRG.30309	LOC107643689	yes	novel	cis	10K	NA
XM_016348343.1	0	chrB05	139754608	139757411	MSTRG.31003	LOC107644477	yes	NA	NA	NA	NA	uncharacterized LOC107644477	MSTRG.31000.14	j	chrB05	139729162	139732498	MSTRG.31000	LOC107644475	yes	novel	cis	100K	NA
XM_016348679.1	0	chrB05	145483991	145487943	MSTRG.31227	LOC107644754	yes	GO:0005524(ATP binding);GO:0008865(fructokinase activity);GO:0004747(ribokinase activity);GO:0006014(D-ribose metabolic process)	00051(Fructose and mannose metabolism);00500(Starch and sucrose metabolism);00520(Amino sugar and nucleotide sugar metabolism)	K00847	EC:2.7.1.4	probable fructokinase-7	MSTRG.31231.1	u	chrB05	145553194	145553428	MSTRG.31231	.	yes	novel	cis	100K	NA
XM_016349147.1	0	chrB06	318497	324987	MSTRG.31526	LOC107645180	yes	GO:0009507(chloroplast);GO:0009905(ent-copalyl diphosphate synthase activity);GO:0016829(lyase activity);GO:0000287(magnesium ion binding)	00904(Diterpenoid biosynthesis)	K04120	EC:5.5.1.13	ent-copalyl diphosphate synthase%2C chloroplastic-like	MSTRG.31525.1	x	chrB06	318360	318623	MSTRG.31525	LOC107645180	yes	novel	cis	1K	NA
XM_016350739.1	0	chrB06	16958508	16959532	MSTRG.32263	LOC107646558	yes	NA	NA	NA	NA	extensin-like	MSTRG.32264.1	u	chrB06	16961746	16962229	MSTRG.32264	.	yes	novel	cis	10K	NA
XM_016350380.1	0	chrB06	22124702	22127210	MSTRG.32440	LOC107646179	yes	GO:0045735(nutrient reservoir activity)	NA	NA	NA	arachin Ahy-3-like	MSTRG.32442.1	x	chrB06	22139147	22139833	MSTRG.32442	LOC107646180	yes	novel	cis	100K	NA
XM_016350383.1	0	chrB06	22136245	22138289	MSTRG.32439	LOC107646181	yes	GO:0045735(nutrient reservoir activity)	NA	NA	NA	arachin Ahy-3-like	MSTRG.32442.1	x	chrB06	22139147	22139833	MSTRG.32442	LOC107646180	yes	novel	cis	10K	NA
XM_016350381.1	0	chrB06	22139328	22143020	MSTRG.32443	LOC107646180	yes	GO:0045735(nutrient reservoir activity)	NA	NA	NA	arachin Ahy-3%2C transcript variant X1	MSTRG.32442.1	x	chrB06	22139147	22139833	MSTRG.32442	LOC107646180	yes	novel	cis	1K	NA
XM_016350382.1	0	chrB06	22139328	22143020	MSTRG.32443	LOC107646180	yes	GO:0045735(nutrient reservoir activity)	NA	NA	NA	arachin Ahy-3%2C transcript variant X1	MSTRG.32442.1	x	chrB06	22139147	22139833	MSTRG.32442	LOC107646180	yes	novel	cis	1K	NA
XM_016307430.1	0	chrB06	133126203	133129386	MSTRG.33646	LOC107605528	yes	GO:0016874(ligase activity);GO:0008270(zinc ion binding)	NA	NA	NA	probable E3 ubiquitin-protein ligase BAH1-like%2C transcript variant X1	MSTRG.33657.1	u	chrB06	133205479	133206106	MSTRG.33657	.	yes	novel	cis	100K	NA
XM_016307443.1	0	chrB06	133198806	133202745	MSTRG.33656	LOC107605539	yes	GO:0005852(eukaryotic translation initiation factor 3 complex);GO:0003743(translation initiation factor activity)	NA	K03252	NA	eukaryotic translation initiation factor 3 subunit C-like	MSTRG.33657.1	u	chrB06	133205479	133206106	MSTRG.33657	.	yes	novel	cis	10K	NA
XM_016310165.1	0	chrB07	20665713	20666431	MSTRG.34608	LOC107608350	yes	NA	NA	NA	NA	uncharacterized LOC107608350	MSTRG.34608.1	j	chrB07	20664523	20666455	MSTRG.34608	LOC107608350	yes	novel	cis	10K	NA
XM_016310516.1	0	chrB07	30257160	30262481	MSTRG.34757	LOC107608783	yes	NA	NA	NA	NA	uncharacterized LOC107608783	MSTRG.34755.12	j	chrB07	30259720	30265498	MSTRG.34755	LOC107608784	yes	novel	cis	10K	NA
XM_016308557.1	0	chrB07	49379292	49380348	MSTRG.34907	LOC107606497	yes	GO:0005739(mitochondrion)	NA	NA	NA	uncharacterized LOC107606497	MSTRG.34899.1	u	chrB07	49352638	49357452	MSTRG.34899	.	yes	novel	cis	100K	NA
XM_016308557.1	0	chrB07	49379292	49380348	MSTRG.34907	LOC107606497	yes	GO:0005739(mitochondrion)	NA	NA	NA	uncharacterized LOC107606497	MSTRG.34906.1	o	chrB07	49377137	49381329	MSTRG.34906	LOC107606500	yes	novel	cis	10K	NA
XM_016308557.1	0	chrB07	49379292	49380348	MSTRG.34907	LOC107606497	yes	GO:0005739(mitochondrion)	NA	NA	NA	uncharacterized LOC107606497	MSTRG.34908.1	i	chrB07	49380974	49381312	MSTRG.34908	LOC107606500	yes	novel	cis	10K	NA
XM_016308557.1	0	chrB07	49379292	49380348	MSTRG.34907	LOC107606497	yes	GO:0005739(mitochondrion)	NA	NA	NA	uncharacterized LOC107606497	MSTRG.34909.1	o	chrB07	49381512	49384129	MSTRG.34909	LOC107606500	yes	novel	cis	10K	NA
XM_016309191.1	0	chrB07	49445597	49447022	MSTRG.34921	LOC107607216	yes	GO:0005739(mitochondrion);GO:0043457(regulation of cellular respiration)	NA	NA	NA	protein transport protein sec31-like	MSTRG.34914.1	u	chrB07	49419001	49419255	MSTRG.34914	.	yes	novel	cis	100K	NA
XM_016309191.1	0	chrB07	49445597	49447022	MSTRG.34921	LOC107607216	yes	GO:0005739(mitochondrion);GO:0043457(regulation of cellular respiration)	NA	NA	NA	protein transport protein sec31-like	MSTRG.34916.1	u	chrB07	49421018	49427483	MSTRG.34916	.	yes	novel	cis	100K	NA
XM_016309191.1	0	chrB07	49445597	49447022	MSTRG.34921	LOC107607216	yes	GO:0005739(mitochondrion);GO:0043457(regulation of cellular respiration)	NA	NA	NA	protein transport protein sec31-like	MSTRG.34917.1	u	chrB07	49426385	49426647	MSTRG.34917	.	yes	novel	cis	100K	NA
XM_016309191.1	0	chrB07	49445597	49447022	MSTRG.34921	LOC107607216	yes	GO:0005739(mitochondrion);GO:0043457(regulation of cellular respiration)	NA	NA	NA	protein transport protein sec31-like	MSTRG.34926.1	i	chrB07	49463807	49464688	MSTRG.34926	LOC107606499	yes	novel	cis	100K	NA
XM_016309191.1	0	chrB07	49445597	49447022	MSTRG.34921	LOC107607216	yes	GO:0005739(mitochondrion);GO:0043457(regulation of cellular respiration)	NA	NA	NA	protein transport protein sec31-like	MSTRG.34927.1	i	chrB07	49464033	49465099	MSTRG.34927	LOC107606499	yes	novel	cis	100K	NA
XM_016309307.1	0	chrB07	70647624	70655067	MSTRG.35022	LOC107607340	yes	GO:0005739(mitochondrion)	NA	NA	NA	uncharacterized LOC107607340	MSTRG.35025.11	x	chrB07	70631922	70636395	MSTRG.35025	LOC107608881	yes	novel	cis	100K	NA
XM_016310645.1	0	chrB07	70667386	70668296	MSTRG.35029	LOC107608882	yes	GO:0005739(mitochondrion)	NA	NA	NA	uncharacterized LOC107608882	MSTRG.35025.11	x	chrB07	70631922	70636395	MSTRG.35025	LOC107608881	yes	novel	cis	100K	NA
XM_016309307.1	0	chrB07	70647624	70655067	MSTRG.35022	LOC107607340	yes	GO:0005739(mitochondrion)	NA	NA	NA	uncharacterized LOC107607340	MSTRG.35025.4	x	chrB07	70631922	70636395	MSTRG.35025	LOC107608881	yes	novel	cis	100K	NA
XM_016310645.1	0	chrB07	70667386	70668296	MSTRG.35029	LOC107608882	yes	GO:0005739(mitochondrion)	NA	NA	NA	uncharacterized LOC107608882	MSTRG.35025.4	x	chrB07	70631922	70636395	MSTRG.35025	LOC107608881	yes	novel	cis	100K	NA
XM_016309307.1	0	chrB07	70647624	70655067	MSTRG.35022	LOC107607340	yes	GO:0005739(mitochondrion)	NA	NA	NA	uncharacterized LOC107607340	MSTRG.35018.1	u	chrB07	70638426	70639303	MSTRG.35018	.	yes	novel	cis	10K	NA
XM_016310645.1	0	chrB07	70667386	70668296	MSTRG.35029	LOC107608882	yes	GO:0005739(mitochondrion)	NA	NA	NA	uncharacterized LOC107608882	MSTRG.35018.1	u	chrB07	70638426	70639303	MSTRG.35018	.	yes	novel	cis	100K	NA
XM_016309307.1	0	chrB07	70647624	70655067	MSTRG.35022	LOC107607340	yes	GO:0005739(mitochondrion)	NA	NA	NA	uncharacterized LOC107607340	MSTRG.35019.1	u	chrB07	70639834	70641179	MSTRG.35019	.	yes	novel	cis	10K	NA
XM_016310645.1	0	chrB07	70667386	70668296	MSTRG.35029	LOC107608882	yes	GO:0005739(mitochondrion)	NA	NA	NA	uncharacterized LOC107608882	MSTRG.35019.1	u	chrB07	70639834	70641179	MSTRG.35019	.	yes	novel	cis	100K	NA
XM_016309307.1	0	chrB07	70647624	70655067	MSTRG.35022	LOC107607340	yes	GO:0005739(mitochondrion)	NA	NA	NA	uncharacterized LOC107607340	MSTRG.35021.1	u	chrB07	70660516	70660903	MSTRG.35021	.	yes	novel	cis	100K	NA
XM_016310645.1	0	chrB07	70667386	70668296	MSTRG.35029	LOC107608882	yes	GO:0005739(mitochondrion)	NA	NA	NA	uncharacterized LOC107608882	MSTRG.35021.1	u	chrB07	70660516	70660903	MSTRG.35021	.	yes	novel	cis	10K	NA
XM_016309307.1	0	chrB07	70647624	70655067	MSTRG.35022	LOC107607340	yes	GO:0005739(mitochondrion)	NA	NA	NA	uncharacterized LOC107607340	MSTRG.35028.1	x	chrB07	70666803	70669558	MSTRG.35028	LOC107608882	yes	novel	cis	100K	NA
XM_016310645.1	0	chrB07	70667386	70668296	MSTRG.35029	LOC107608882	yes	GO:0005739(mitochondrion)	NA	NA	NA	uncharacterized LOC107608882	MSTRG.35028.1	x	chrB07	70666803	70669558	MSTRG.35028	LOC107608882	yes	novel	cis	1K	NA
XM_016309307.1	0	chrB07	70647624	70655067	MSTRG.35022	LOC107607340	yes	GO:0005739(mitochondrion)	NA	NA	NA	uncharacterized LOC107607340	MSTRG.35030.1	u	chrB07	70675767	70675989	MSTRG.35030	.	yes	novel	cis	100K	NA
XM_016310645.1	0	chrB07	70667386	70668296	MSTRG.35029	LOC107608882	yes	GO:0005739(mitochondrion)	NA	NA	NA	uncharacterized LOC107608882	MSTRG.35030.1	u	chrB07	70675767	70675989	MSTRG.35030	.	yes	novel	cis	10K	NA
XM_016311955.1	0	chrB07	102016656	102019042	MSTRG.35208	LOC107609897	yes	GO:0005789(endoplasmic reticulum membrane);GO:0016021(integral to membrane);GO:0046923(ER retention sequence binding);GO:0004872(receptor activity);GO:0006621(protein retention in ER lumen);GO:0015031(protein transport);GO:0016192(vesicle-mediated transport)	NA	NA	NA	putative ER lumen protein-retaining receptor C28H8.4	MSTRG.35209.1	u	chrB07	102048878	102049176	MSTRG.35209	.	yes	novel	cis	100K	NA
XM_016307762.1	0	chrB07	111638127	111641148	MSTRG.35365	LOC107605841	yes	NA	NA	NA	NA	uncharacterized LOC107605841%2C transcript variant X3	MSTRG.35362.1	u	chrB07	111559445	111559846	MSTRG.35362	.	yes	novel	cis	100K	NA
XM_016309820.1	0	chrB07	123333610	123337573	MSTRG.35736	LOC107607925	yes	GO:0005938(cell cortex);GO:0009504(cell plate);GO:0005874(microtubule);GO:0009524(phragmoplast);GO:0005886(plasma membrane);GO:0009506(plasmodesma);GO:0005525(GTP binding);GO:0003924(GTPase activity);GO:0007049(cell cycle);GO:0051301(cell division);GO:0000266(mitochondrial fission);GO:0010152(pollen maturation)	04144(Endocytosis);04666(Fc gamma R-mediated phagocytosis);05100(Bacterial invasion of epithelial cells)	K01528	EC:3.6.5.5	uncharacterized LOC107607925	MSTRG.35740.1	i	chrB07	123402462	123403565	MSTRG.35740	LOC107608485	yes	novel	cis	100K	NA
XM_016309820.1	0	chrB07	123333610	123337573	MSTRG.35736	LOC107607925	yes	GO:0005938(cell cortex);GO:0009504(cell plate);GO:0005874(microtubule);GO:0009524(phragmoplast);GO:0005886(plasma membrane);GO:0009506(plasmodesma);GO:0005525(GTP binding);GO:0003924(GTPase activity);GO:0007049(cell cycle);GO:0051301(cell division);GO:0000266(mitochondrial fission);GO:0010152(pollen maturation)	04144(Endocytosis);04666(Fc gamma R-mediated phagocytosis);05100(Bacterial invasion of epithelial cells)	K01528	EC:3.6.5.5	uncharacterized LOC107607925	MSTRG.35743.1	u	chrB07	123417892	123418210	MSTRG.35743	.	yes	novel	cis	100K	NA
XM_016310265.1	0	chrB07	123732396	123733229	MSTRG.35757	LOC107608490	yes	GO:0005576(extracellular region);GO:0010052(guard cell differentiation)	NA	NA	NA	EPIDERMAL PATTERNING FACTOR-like protein 2	MSTRG.35761.1	j	chrB07	123823313	123825634	MSTRG.35761	LOC107606273	yes	novel	cis	100K	NA
XM_016308307.1	0	chrB07	123797086	123808555	MSTRG.35759	LOC107606271	yes	GO:0016021(integral to membrane);GO:0005886(plasma membrane);GO:0005524(ATP binding);GO:0004674(protein serine/threonine kinase activity);GO:0004872(receptor activity)	NA	NA	NA	uncharacterized LOC107606271	MSTRG.35761.1	j	chrB07	123823313	123825634	MSTRG.35761	LOC107606273	yes	novel	cis	100K	NA
XM_016308311.1	0	chrB07	123827780	123828686	MSTRG.35763	LOC107606274	yes	NA	NA	NA	NA	oleosin Zm-I-like	MSTRG.35761.1	j	chrB07	123823313	123825634	MSTRG.35761	LOC107606273	yes	novel	cis	10K	NA
XM_016308312.1	0	chrB07	123834020	123836700	MSTRG.35764	LOC107606275	yes	GO:0005737(cytoplasm);GO:0031965(nuclear membrane);GO:0005730(nucleolus);GO:0000922(spindle pole);GO:0005524(ATP binding);GO:0035175(histone kinase activity (H3-S10 specific))	NA	K08850	EC:2.7.11.1	serine/threonine-protein kinase Aurora-2	MSTRG.35761.1	j	chrB07	123823313	123825634	MSTRG.35761	LOC107606273	yes	novel	cis	100K	NA
XM_016314981.1	0	chrB08	14008467	14009303	MSTRG.36478	LOC107613122	yes	NA	NA	NA	NA	conglutin-7%2C transcript variant X1	MSTRG.36480.1	u	chrB08	14016029	14016359	MSTRG.36480	.	yes	novel	cis	10K	NA
XM_016314980.1	0	chrB08	14008470	14009303	MSTRG.36478	LOC107613122	yes	NA	NA	NA	NA	conglutin-7%2C transcript variant X1	MSTRG.36480.1	u	chrB08	14016029	14016359	MSTRG.36480	.	yes	novel	cis	10K	NA
XM_016314981.1	0	chrB08	14008467	14009303	MSTRG.36478	LOC107613122	yes	NA	NA	NA	NA	conglutin-7%2C transcript variant X1	MSTRG.36481.1	u	chrB08	14053814	14054875	MSTRG.36481	.	yes	novel	cis	100K	NA
XM_016314980.1	0	chrB08	14008470	14009303	MSTRG.36478	LOC107613122	yes	NA	NA	NA	NA	conglutin-7%2C transcript variant X1	MSTRG.36481.1	u	chrB08	14053814	14054875	MSTRG.36481	.	yes	novel	cis	100K	NA
XM_016315415.1	0	chrB08	20235962	20237489	MSTRG.36576	LOC107613430	yes	GO:0009535(chloroplast thylakoid membrane);GO:0016021(integral to membrane);GO:0009522(photosystem I);GO:0009523(photosystem II);GO:0016168(chlorophyll binding);GO:0046872(metal ion binding);GO:0009765(photosynthesis, light harvesting);GO:0018298(protein-chromophore linkage)	00196(Photosynthesis - antenna proteins)	K08914	NA	chlorophyll a-b binding protein 13%2C chloroplastic	MSTRG.36574.1	u	chrB08	20215515	20216429	MSTRG.36574	.	yes	novel	cis	100K	NA
XM_016315178.1	0	chrB08	111001415	111011980	107613259	LOC107613259	yes	GO:0005730(nucleolus)	NA	NA	NA	pentatricopeptide repeat-containing protein At3g53170-like%2C transcript variant X5	MSTRG.37194.1	u	chrB08	111076371	111076618	MSTRG.37194	.	yes	novel	cis	100K	NA
XM_016315179.1	0	chrB08	111001415	111011980	107613259	LOC107613259	yes	GO:0005730(nucleolus)	NA	NA	NA	pentatricopeptide repeat-containing protein At3g53170-like%2C transcript variant X5	MSTRG.37194.1	u	chrB08	111076371	111076618	MSTRG.37194	.	yes	novel	cis	100K	NA
XM_016315997.1	0	chrB08	116351849	116355365	MSTRG.37294	LOC107613831	yes	GO:0005829(cytosol);GO:0005925(focal adhesion);GO:0005794(Golgi apparatus);GO:0005730(nucleolus);GO:0005777(peroxisome);GO:0005625(soluble fraction);GO:0004301(epoxide hydrolase activity);GO:0046872(metal ion binding);GO:0042803(protein homodimerization activity);GO:0019439(aromatic compound catabolic process);GO:0006874(cellular calcium ion homeostasis);GO:0017144(drug metabolic process);GO:0006…	NA	NA	NA	bifunctional epoxide hydrolase 2-like	MSTRG.37296.1	j	chrB08	116379470	116384484	MSTRG.37296	LOC107613792	yes	novel	cis	100K	NA
XM_016314601.1	0	chrB08	116417180	116421708	MSTRG.37297	LOC107612846	yes	GO:0003960(NADPH:quinone reductase activity);GO:0008270(zinc ion binding)	NA	K00344	EC:1.6.5.5	quinone oxidoreductase 1-like	MSTRG.37296.1	j	chrB08	116379470	116384484	MSTRG.37296	LOC107613792	yes	novel	cis	100K	NA
XM_016314604.1	0	chrB08	116429107	116433156	MSTRG.37298	LOC107612848	yes	GO:0005634(nucleus);GO:0005524(ATP binding);GO:0047326(inositol tetrakisphosphate 5-kinase activity);GO:0008440(inositol trisphosphate 3-kinase activity);GO:0000823(inositol trisphosphate 6-kinase activity);GO:0010264(myo-inositol hexakisphosphate biosynthetic process);GO:0006355(regulation of transcription, DNA-dependent)	NA	NA	NA	inositol polyphosphate multikinase beta-like%2C transcript variant X1	MSTRG.37296.1	j	chrB08	116379470	116384484	MSTRG.37296	LOC107613792	yes	novel	cis	100K	NA
XM_016316258.1	0	chrB08	121093358	121101514	MSTRG.37429	LOC107614044	yes	GO:0016021(integral to membrane);GO:0005215(transporter activity);GO:0006857(oligopeptide transport)	NA	K03305	NA	protein NRT1/ PTR FAMILY 5.4-like%2C transcript variant X1	MSTRG.37428.1	x	chrB08	121072436	121073078	MSTRG.37428	LOC107614167	yes	novel	cis	100K	NA
XM_016315644.1	0	chrB08	125422941	125435228	MSTRG.37558	LOC107613572	yes	GO:0043625(delta DNA polymerase complex);GO:0008296(3'-5'-exodeoxyribonuclease activity);GO:0003677(DNA binding);GO:0003887(DNA-directed DNA polymerase activity);GO:0046872(metal ion binding);GO:0000166(nucleotide binding);GO:0006287(base-excision repair, gap-filling);GO:0045004(DNA replication proofreading);GO:0043137(DNA replication, removal of RNA primer);GO:0006297(nucleotide-excision repair,…	00230(Purine metabolism);00240(Pyrimidine metabolism);03030(DNA replication);03410(Base excision repair);03420(Nucleotide excision repair);03430(Mismatch repair);03440(Homologous recombination)	K02327	EC:2.7.7.7	DNA polymerase delta catalytic subunit	MSTRG.37560.1	u	chrB08	125467693	125467986	MSTRG.37560	.	yes	novel	cis	100K	NA
XM_016316633.1	0	chrB08	126824971	126826895	MSTRG.37607	LOC107614418	yes	GO:0003735(structural constituent of ribosome);GO:0042254(ribosome biogenesis);GO:0006414(translational elongation)	03010(Ribosome)	K02941	NA	60S acidic ribosomal protein P0-like	MSTRG.37611.1	j	chrB08	126914946	126917764	MSTRG.37611	LOC107611752	yes	novel	cis	100K	NA
XM_016314309.1	0	chrB08	126870371	126879555	MSTRG.37609	LOC107612614	yes	GO:0009507(chloroplast);GO:0005525(GTP binding);GO:0003924(GTPase activity);GO:0006412(translation)	NA	K03596	NA	translation factor GUF1 homolog%2C chloroplastic	MSTRG.37611.1	j	chrB08	126914946	126917764	MSTRG.37611	LOC107611752	yes	novel	cis	100K	NA
XM_016320589.1	0	chrB09	13565685	13593801	MSTRG.38324	LOC107618492	yes	NA	NA	NA	NA	uncharacterized LOC107618492	MSTRG.38323.1	u	chrB09	13528537	13529359	MSTRG.38323	.	yes	novel	cis	100K	NA
XM_016320589.1	0	chrB09	13565685	13593801	MSTRG.38324	LOC107618492	yes	NA	NA	NA	NA	uncharacterized LOC107618492	MSTRG.38325.1	i	chrB09	13566350	13566796	MSTRG.38325	LOC107618492	yes	novel	cis	1K	NA
XM_016320838.1	0	chrB09	89771816	89777051	MSTRG.38916	LOC107618704	yes	NA	00270(Cysteine and methionine metabolism);00450(Selenoamino acid metabolism)	K01761	EC:4.4.1.11	methionine gamma-lyase-like	MSTRG.38915.1	u	chrB09	89768572	89768825	MSTRG.38915	.	yes	novel	cis	10K	NA
XM_016320140.1	0	chrB09	136350496	136353551	MSTRG.39742	LOC107618167	yes	GO:0005524(ATP binding);GO:0004329(formate-tetrahydrofolate ligase activity);GO:0009396(folic acid-containing compound biosynthetic process);GO:0006730(one-carbon metabolic process)	00630(Glyoxylate and dicarboxylate metabolism);00670(One carbon pool by folate)	K01938	EC:6.3.4.3	formate--tetrahydrofolate ligase	MSTRG.39747.1	u	chrB09	136391783	136392084	MSTRG.39747	.	yes	novel	cis	100K	NA
XM_016319016.1	0	chrB09	136399135	136403770	MSTRG.39749	LOC107617284	yes	GO:0005524(ATP binding);GO:0004674(protein serine/threonine kinase activity)	04340(Hedgehog signaling pathway);04711(Circadian rhythm - fly)	K02218	EC:2.7.11.1	uncharacterized LOC107617284	MSTRG.39747.1	u	chrB09	136391783	136392084	MSTRG.39747	.	yes	novel	cis	10K	NA
XM_016320336.1	0	chrB09	137177149	137184557	MSTRG.39785	LOC107618307	yes	GO:0005737(cytoplasm);GO:0005958(DNA-dependent protein kinase-DNA ligase 4 complex);GO:0005524(ATP binding);GO:0004003(ATP-dependent DNA helicase activity);GO:0003690(double-stranded DNA binding);GO:0005515(protein binding);GO:0006310(DNA recombination);GO:0006303(double-strand break repair via nonhomologous end joining);GO:0009408(response to heat);GO:0000723(telomere maintenance)	03450(Non-homologous end-joining)	K10884	NA	ATP-dependent DNA helicase 2 subunit KU70	MSTRG.39790.1	u	chrB09	137252778	137254272	MSTRG.39790	.	yes	novel	cis	100K	NA
XM_016321112.1	0	chrB09	137201774	137204584	MSTRG.39788	LOC107618925	yes	NA	NA	K09131	NA	UPF0235 protein At5g63440%2C transcript variant X3	MSTRG.39790.1	u	chrB09	137252778	137254272	MSTRG.39790	.	yes	novel	cis	100K	NA
XM_016318252.1	0	chrB09	137268367	137269267	MSTRG.39791	LOC107616276	yes	GO:0005739(mitochondrion);GO:0005777(peroxisome);GO:0004300(enoyl-CoA hydratase activity);GO:0016853(isomerase activity);GO:0005515(protein binding);GO:0006635(fatty acid beta-oxidation);GO:0006091(generation of precursor metabolites and energy)	NA	K01828	NA	delta(3%2C5)-Delta(2%2C4)-dienoyl-CoA isomerase%2C peroxisomal-like	MSTRG.39790.1	u	chrB09	137252778	137254272	MSTRG.39790	.	yes	novel	cis	100K	NA
XM_016319686.1	0	chrB09	137275993	137277357	MSTRG.39793	LOC107617815	yes	GO:0005739(mitochondrion);GO:0005777(peroxisome);GO:0016853(isomerase activity);GO:0046872(metal ion binding);GO:0006631(fatty acid metabolic process)	00071(Fatty acid metabolism);00280(Valine, leucine and isoleucine degradation);00281(Geraniol degradation);00310(Lysine degradation);00380(Tryptophan metabolism);00410(beta-Alanine metabolism);00632(Benzoate degradation via CoA ligation);00640(Propanoate metabolism);00650(Butanoate metabolism);00903(Limonene and pinene degradation);00930(Caprolactam degradation)	K01692	EC:4.2.1.17	delta(3%2C5)-Delta(2%2C4)-dienoyl-CoA isomerase%2C peroxisomal-like	MSTRG.39790.1	u	chrB09	137252778	137254272	MSTRG.39790	.	yes	novel	cis	100K	NA
XM_016320787.1	0	chrB09	138124421	138125323	MSTRG.39815	LOC107618664	yes	GO:0005634(nucleus);GO:0006950(response to stress)	NA	K11596	NA	TATA-binding protein-associated factor 2N-like	MSTRG.39812.4	u	chrB09	138100605	138102528	MSTRG.39812	.	yes	novel	cis	100K	NA
XM_016320999.1	0	chrB09	138193252	138196103	MSTRG.39819	LOC107618829	yes	NA	NA	NA	NA	uncharacterized LOC107618829%2C transcript variant X1	MSTRG.39812.4	u	chrB09	138100605	138102528	MSTRG.39812	.	yes	novel	cis	100K	NA
XM_016321000.1	0	chrB09	138193252	138196305	MSTRG.39819	LOC107618829	yes	NA	NA	NA	NA	uncharacterized LOC107618829%2C transcript variant X1	MSTRG.39812.4	u	chrB09	138100605	138102528	MSTRG.39812	.	yes	novel	cis	100K	NA
XM_016326423.1	0	chrB10	32364963	32368263	MSTRG.40931	LOC107623998	yes	GO:0005783(endoplasmic reticulum);GO:0005794(Golgi apparatus);GO:0005634(nucleus);GO:0048471(perinuclear region of cytoplasm);GO:0006888(ER to Golgi vesicle-mediated transport);GO:0006351(transcription, DNA-dependent)	NA	NA	NA	trafficking protein particle complex subunit 2-like%2C transcript variant X2	MSTRG.40929.1	u	chrB10	32348602	32350412	MSTRG.40929	.	yes	novel	cis	100K	NA
XM_016325836.1	0	chrB10	32398265	32402805	MSTRG.40932	LOC107623520	yes	GO:0009507(chloroplast);GO:0005783(endoplasmic reticulum);GO:0005576(extracellular region);GO:0009506(plasmodesma);GO:0042277(peptide binding);GO:0003755(peptidyl-prolyl cis-trans isomerase activity);GO:0006457(protein folding);GO:0048364(root development)	NA	K01802	EC:5.2.1.8	peptidyl-prolyl cis-trans isomerase CYP20-1-like%2C transcript variant X2	MSTRG.40929.1	u	chrB10	32348602	32350412	MSTRG.40929	.	yes	novel	cis	100K	NA
XM_016322711.1	0	chrB10	43054998	43055862	MSTRG.41018	LOC107620574	yes	GO:0009507(chloroplast);GO:0015934(large ribosomal subunit);GO:0019843(rRNA binding);GO:0003735(structural constituent of ribosome);GO:0006412(translation)	03010(Ribosome)	K02874	NA	50S ribosomal protein L14%2C chloroplastic-like	MSTRG.41015.1	u	chrB10	43044467	43044739	MSTRG.41015	.	yes	novel	cis	100K	NA
XM_016322712.1	0	chrB10	43070609	43071473	MSTRG.41019	LOC107620575	yes	GO:0009507(chloroplast);GO:0015934(large ribosomal subunit);GO:0019843(rRNA binding);GO:0003735(structural constituent of ribosome);GO:0006412(translation)	03010(Ribosome)	K02874	NA	50S ribosomal protein L14%2C chloroplastic-like	MSTRG.41015.1	u	chrB10	43044467	43044739	MSTRG.41015	.	yes	novel	cis	100K	NA
XM_016322711.1	0	chrB10	43054998	43055862	MSTRG.41018	LOC107620574	yes	GO:0009507(chloroplast);GO:0015934(large ribosomal subunit);GO:0019843(rRNA binding);GO:0003735(structural constituent of ribosome);GO:0006412(translation)	03010(Ribosome)	K02874	NA	50S ribosomal protein L14%2C chloroplastic-like	MSTRG.41016.1	u	chrB10	43045546	43045926	MSTRG.41016	.	yes	novel	cis	10K	NA
XM_016322712.1	0	chrB10	43070609	43071473	MSTRG.41019	LOC107620575	yes	GO:0009507(chloroplast);GO:0015934(large ribosomal subunit);GO:0019843(rRNA binding);GO:0003735(structural constituent of ribosome);GO:0006412(translation)	03010(Ribosome)	K02874	NA	50S ribosomal protein L14%2C chloroplastic-like	MSTRG.41016.1	u	chrB10	43045546	43045926	MSTRG.41016	.	yes	novel	cis	100K	NA
XM_016327057.1	0	chrB10	123335699	123338703	MSTRG.41679	LOC107624556	yes	NA	NA	NA	NA	B3 domain-containing protein LOC_Os12g40080-like%2C transcript variant X5	MSTRG.41686.1	u	chrB10	123414641	123414903	MSTRG.41686	.	yes	novel	cis	100K	NA
XM_016323558.1	0	chrB10	123343043	123345160	MSTRG.41680	LOC107621531	yes	NA	NA	NA	NA	B3 domain-containing transcription factor VRN1-like%2C transcript variant X2	MSTRG.41686.1	u	chrB10	123414641	123414903	MSTRG.41686	.	yes	novel	cis	100K	NA
XM_016326856.1	0	chrB10	123452976	123456357	MSTRG.41687	LOC107624356	yes	NA	NA	NA	NA	B3 domain-containing transcription factor VRN1-like	MSTRG.41686.1	u	chrB10	123414641	123414903	MSTRG.41686	.	yes	novel	cis	100K	NA
XM_016324337.1	0	chrB10	123475154	123478509	MSTRG.41692	LOC107622448	yes	NA	NA	NA	NA	B3 domain-containing protein LOC_Os12g40080-like	MSTRG.41686.1	u	chrB10	123414641	123414903	MSTRG.41686	.	yes	novel	cis	100K	NA
XR_001616219.1	0	chrB10	123504011	123506810	MSTRG.41691	LOC107622453	yes	NA	NA	NA	NA	uncharacterized LOC107622453%2C transcript variant X1	MSTRG.41686.1	u	chrB10	123414641	123414903	MSTRG.41686	.	yes	novel	cis	100K	NA
XM_016325894.1	0	chrB10	124123501	124130237	107623570	LOC107623570	yes	NA	NA	NA	NA	CSC1-like protein At3g54510	MSTRG.41726.1	u	chrB10	124082960	124084058	MSTRG.41726	.	yes	novel	cis	100K	NA
XM_016324459.1	0	chrB10	124163283	124167290	MSTRG.41735	LOC107622528	yes	GO:0005509(calcium ion binding);GO:0005544(calcium-dependent phospholipid binding)	NA	NA	NA	annexin-like protein RJ4%2C transcript variant X1	MSTRG.41726.1	u	chrB10	124082960	124084058	MSTRG.41726	.	yes	novel	cis	100K	NA
XM_016324460.1	0	chrB10	124163283	124170216	MSTRG.41735	LOC107622528	yes	GO:0005509(calcium ion binding);GO:0005544(calcium-dependent phospholipid binding)	NA	NA	NA	annexin-like protein RJ4%2C transcript variant X1	MSTRG.41726.1	u	chrB10	124082960	124084058	MSTRG.41726	.	yes	novel	cis	100K	NA
XM_016323968.1	0	chrB10	124555036	124560786	MSTRG.41763	LOC107622033	yes	GO:0005789(endoplasmic reticulum membrane);GO:0005792(microsome);GO:0070330(aromatase activity);GO:0009055(electron carrier activity);GO:0020037(heme binding)	00966(Glucosinolate biosynthesis)	K12156	EC:1.14.-.-	cytochrome P450 714A1-like	MSTRG.41764.1	u	chrB10	124572221	124572672	MSTRG.41764	.	yes	novel	cis	100K	NA
XM_016326801.1	0	chrB10	128931001	128934107	MSTRG.42022	LOC107624306	yes	NA	NA	NA	NA	uncharacterized protein At1g04910	MSTRG.42023.1	u	chrB10	128934314	128934859	MSTRG.42023	.	yes	novel	cis	10K	NA
XM_016326598.1	0	chrB10	129396007	129398365	MSTRG.42045	LOC107624136	yes	NA	NA	NA	NA	putative DNA helicase INO80	MSTRG.42043.1	u	chrB10	129325866	129326216	MSTRG.42043	.	yes	novel	cis	100K	NA
XM_016326314.1	0	chrB10	130712159	130716405	MSTRG.42080	LOC107623912	yes	NA	NA	NA	NA	elongator complex protein 5%2C transcript variant X2	MSTRG.42077.3	j	chrB10	130631337	130635574	MSTRG.42077	LOC107624358	yes	novel	cis	100K	NA
XM_016325829.1	0	chrB10	130810786	130814299	MSTRG.42087	LOC107623519	yes	NA	NA	NA	NA	uncharacterized LOC107623519%2C transcript variant X6	MSTRG.42088.1	u	chrB10	130894764	130895097	MSTRG.42088	.	yes	novel	cis	100K	NA
XM_016326858.1	0	chrB10	134532779	134537262	107624359	LOC107624359	yes	NA	NA	NA	NA	uncharacterized LOC107624359	MSTRG.42179.1	u	chrB10	134618267	134618492	MSTRG.42179	.	yes	novel	cis	100K	NA
