# Supplementary material for: Genome-wide identification and analysis of long noncoding RNAs (lncRNAs) during seed development in peanut (Arachis hypogaea L.)
Source: BMC Plant Biol. 2020 May 6;20:192. doi: 10.1186/s12870-020-02405-4 (PMC7203998; doi:10.1186/s12870-020-02405-4)
Supplement: Supplementary file 6 — Additional file 6: Table S6. All primers in this study. [file 12870_2020_2405_MOESM6_ESM.xlsx]

## Sheet: Sheet2
Table S6. All primers in this study.
lncRNAs
>XR_001593511.1	F：AGATCGCGGAGCAGCATAT
	R：AGGACCAACTCACGGCAAAG
>XR_001593099.1	F：GGATGTTTCGTTCTGGTG
	R：TAACAGCACCAACAGGAC
>XR_001590629.1	F：GGATACAGTTGTACGAGCCT
	R：CAAGGGAAGCAAAGTTAGTC
>MSTRG.18462.1	F：ATGCCTAACAGGAGGATC
	R：GTACTCATAGCATGGCTCA
>MSTRG.34915.1	F：ATGGAACAATGTAGGCAAGG
	R：ACAGCCTGCGTTGACCTTT
>MSTRG.41848.1	F：TATCCCTCCAGGAACCAA
	R：CTGCCACCAAGATTAAGCAA
>XR_001614585.1	F：TTCCTCCACTAAGATCCAAC
	R：CATTCACTACACGGCACAA
>MSTRG.22884.1	F：TCGGGTTAGCGTTCGTCTG
	R：TCTGGTGGTGGGTTTAGGGA
>MSTRG.12404.1	F：AAGGTAGCCTCCAATGTG
	R：CACTAGACCTGCAACATTCA
>MSTRG.26719.1	F：ACCCTCTGAGTCTCAAGTAG
	R：CCTTTAGCTGTTCACCCT
>MSTRG.35761.1	F：GAGTGGTTGTTACTGCTCGTT
	R：ATCCGATACCTGTTGTTGC
>MSTRG.20033.1	F：GTCAGAATCTGCAAAGAAGG
	R：GAACCCAATGGTTGCTGT
Target genes
>XM_016114848.1	F：CGAAGGTTACACGCTCAA
	R：TTTCCAGTGTCGCTAACC
>XM_016076506.1	F：TTCTGGTCTGCACCTAAAC
	R：AGCGGTGGAAAGAGTAGTG
>XM_016116831.1	F：TAGACAGGCGATTCAGTG
	R：TGGACTCAACGGACTTCT
>XM_016087708.1	F：CTTCAAGCAGGAACACTC
	R：GTTATCGGTTGACAATCTCG
>XM_016309191.1	F：TCCTTGGTCCGTGTTTCA
	R：CGTCATCGTTGCGATTGT
>XM_016324297.1	F：CGTCGTCAAGAAACACCT
	R：TTAGCCTAGCATTGGACTCTAC
>XM_016318944.1	F：CATCCACCAGTCCTTCACCA
	R：AAAGTCCACCACCTCCTCA
>XM_016327810.1	F：TCAGAGGCGGAGAATGTCA
	R：GCTTTACAAGTAGCGGTGA
>XM_016116309.1	F：CCAAAGTCGCAGGTGGTAGT
	R：AGGGCTTGATTTCAGGGT
>XM_016335443.1	F：GGTTCTCAACGCCAACAGT
	R：AAGACACCTCTAGGGACA
>XM_016310265.1	F：GGGAGTGGCAATAATAGAAG
	R：GATGCTGATGAAGGTGGTT
>XM_016091385.1	F：GGCAAAGTGACCAAACCA
	R：TCCTCGCAAGAACAGACAG
